# Supplementary material for: Evolution and Population Structures of Prevalent Methicillin-Resistant Staphylococcus aureus in Taiwan
Source: Front Microbiol. 2021 Sep 14;12:725340. doi: 10.3389/fmicb.2021.725340 (PMC8482045; doi:10.3389/fmicb.2021.725340)
Supplement: Supplementary file 1 [file Data_Sheet_1.CSV]

Category	Virulence	Virulence	Virulence	Virulence	Virulence	Virulence	Virulence	Virulence	Virulence	Virulence	Virulence	Virulence	Virulence	Virulence	Virulence	Virulence	Virulence	Virulence	Virulence	Virulence	Virulence	Virulence	Virulence	Virulence	Virulence	Virulence	Virulence	Virulence	Virulence	Virulence	Virulence	Virulence	Virulence	Virulence	Virulence	Virulence	Virulence	Virulence	Virulence	Virulence	Virulence	Virulence	Virulence	Virulence	Virulence	Virulence	Virulence	Virulence	Virulence
Sample	SACOL0507	SAUSA300_1974	SAUSA300_1975	adsA	atl	cap8A	cap8B	cap8C	cap8D	cap8E	cap8F	cap8G	cap8H	cap8I	cap8J	cap8K	cap8L	cap8M	cap8N	cap8O	cap8P	chp	clfA	clfB	cna	coa	eap/map	ebh	ebp	efb	emp	esaA	esaB	essA	essB	essC	esxA	eta	fnbA	fnbB	geh	hlb	hld	hlgA	hlgB	hlgC	hly/hla	htsA	htsB
1604_S35	SACOL0507_AI180_VFG043452*	SAUSA300_1974_TX425_VFG044013	SAUSA300_1975_TX425_VFG044014	adsA_VF0422_VFG002420*	atl_CVF109_VFG004482*	capA_CVF110_VFG004474*	capB_CVF110_VFG004463*	capC_CVF110_VFG004452*	capD_CVF110_VFG002972*	capE_CVF110_VFG002961*	capF_CVF110_VFG005025*	capG_CVF110_VFG005036	cap8H_CVF110_VFG005047	cap8I_CVF110_VFG005058*	cap8J_CVF110_VFG005069	cap8K_CVF110_VFG005080	capL_CVF110_VFG005091	capM_CVF110_VFG005102	capN_CVF110_VFG005113	capO_CVF110_VFG005122	capP_CVF110_VFG005131	chp_VF0424_VFG002422*	clfA_CVF098_VFG004639*	clfB_CVF099_VFG004633*?	cna_CVF101_VFG004611*	coa_CVF096_VFG004660*	eap/map_CVF104_VFG017229*	ebh_CVF107_VFG004507*	ebp_CVF103_VFG004572	efb_CVF108_VFG004491	emp_AI178_VFG043451	esaA_CVF624_VFG018110*	esaB_CVF624_VFG018135	essA_CVF624_VFG018122	essB_CVF624_VFG018148	essC_CVF624_VFG018161*	esxA_CVF624_VFG018097	eta_CVF076_VFG004876	fnbA_CVF100_VFG004620*	fnbB_CVF100_VFG017220	geh_CVF091_VFG004758*	hlb_CVF086_VFG017174*	hld_CVF088_VFG004800	hlgA_CVF087_VFG018588*	hlgB_CVF087_VFG004804	hlgC_CVF087_VFG004813	hly/hla_CVF085_VFG004842*	htsA_IA026_VFG044273	htsB_IA026_VFG044272
1750_S49	SACOL0507_AI180_VFG043452*	SAUSA300_1974_TX425_VFG044013	SAUSA300_1975_TX425_VFG044014	adsA_VF0422_VFG002420*	atl_CVF109_VFG004482*	capA_CVF110_VFG004474*	capB_CVF110_VFG004463*	capC_CVF110_VFG004452*	capD_CVF110_VFG002972*	capE_CVF110_VFG002961*	capF_CVF110_VFG005025	capG_CVF110_VFG005036	cap8H_CVF110_VFG005047	cap8I_CVF110_VFG005058*	cap8J_CVF110_VFG005069	cap8K_CVF110_VFG005080	capL_CVF110_VFG005091	capM_CVF110_VFG005102*	capN_CVF110_VFG005113	capO_CVF110_VFG005122	capP_CVF110_VFG005131	-	clfA_CVF098_VFG004639*	clfB_CVF099_VFG004633*?	cna_CVF101_VFG004611*	coa_CVF096_VFG004660*	eap/map_CVF104_VFG017229*	ebh_CVF107_VFG004507*	ebp_CVF103_VFG004572	efb_CVF108_VFG004491	emp_AI178_VFG043451	esaA_CVF624_VFG018110*	esaB_CVF624_VFG018135	essA_CVF624_VFG018122	essB_CVF624_VFG018148	essC_CVF624_VFG018161*	esxA_CVF624_VFG018097	eta_CVF076_VFG004876	fnbA_CVF100_VFG004620*	fnbB_CVF100_VFG017220*	geh_CVF091_VFG004758*	hlb_CVF086_VFG017174*	hld_CVF088_VFG004800*	hlgA_CVF087_VFG018588*	hlgB_CVF087_VFG004804	hlgC_CVF087_VFG004813	hly/hla_CVF085_VFG004842*	htsA_IA026_VFG044273	htsB_IA026_VFG044272
1753_S50	SACOL0507_AI180_VFG043452*	SAUSA300_1974_TX425_VFG044013	SAUSA300_1975_TX425_VFG044014	adsA_VF0422_VFG002420*	atl_CVF109_VFG004482*	capA_CVF110_VFG004474*	capB_CVF110_VFG004463*	capC_CVF110_VFG003450*	capD_CVF110_VFG002972*	capE_CVF110_VFG002961*	capF_CVF110_VFG005025	capG_CVF110_VFG005036	cap8H_CVF110_VFG005047	cap8I_CVF110_VFG005058*	cap8J_CVF110_VFG005069	cap8K_CVF110_VFG005080	capL_CVF110_VFG005091	capM_CVF110_VFG005102	capN_CVF110_VFG005113	capO_CVF110_VFG005122	capP_CVF110_VFG005131	-	clfA_CVF098_VFG004639*	clfB_CVF099_VFG004633*?	cna_CVF101_VFG004611*	coa_CVF096_VFG004660*	eap/map_CVF104_VFG017229*	ebh_CVF107_VFG004507*	ebp_CVF103_VFG004572	efb_CVF108_VFG004491	emp_AI178_VFG043451	esaA_CVF624_VFG018110*	esaB_CVF624_VFG018135	essA_CVF624_VFG018122	essB_CVF624_VFG018148	essC_CVF624_VFG018161*	esxA_CVF624_VFG018097	eta_CVF076_VFG004876	fnbA_CVF100_VFG004620*	fnbB_CVF100_VFG017220*	geh_CVF091_VFG004758*	hlb_CVF086_VFG017174*	hld_CVF088_VFG017091	hlgA_CVF087_VFG004822	hlgB_CVF087_VFG004804	hlgC_CVF087_VFG004813	hly/hla_CVF085_VFG004842*	htsA_IA026_VFG044273	htsB_IA026_VFG044272
1758_S51	SACOL0507_AI180_VFG043452*	SAUSA300_1974_TX425_VFG044013	SAUSA300_1975_TX425_VFG044014	adsA_VF0422_VFG002420*	atl_CVF109_VFG004482*	capA_CVF110_VFG004474*	capB_CVF110_VFG004463*	capC_CVF110_VFG004452*	capD_CVF110_VFG002972*	capE_CVF110_VFG002961*	capF_CVF110_VFG005025	capG_CVF110_VFG005036	cap8H_CVF110_VFG005047	cap8I_CVF110_VFG005058*	cap8J_CVF110_VFG005069	cap8K_CVF110_VFG005080	capL_CVF110_VFG005091	capM_CVF110_VFG005102	capN_CVF110_VFG005113	capO_CVF110_VFG005122	capP_CVF110_VFG005131	-	clfA_CVF098_VFG004639*	clfB_CVF099_VFG004633*?	cna_CVF101_VFG004611*	coa_CVF096_VFG004660*	eap/map_CVF104_VFG017229*	ebh_CVF107_VFG004507*	ebp_CVF103_VFG004572	efb_CVF108_VFG004491	emp_AI178_VFG043451	esaA_CVF624_VFG018110*	esaB_CVF624_VFG018135	essA_CVF624_VFG018122	essB_CVF624_VFG018148	essC_CVF624_VFG018161*	esxA_CVF624_VFG018097	eta_CVF076_VFG004876	fnbA_CVF100_VFG004620*	fnbB_CVF100_VFG017220*	geh_CVF091_VFG004758*	hlb_CVF086_VFG017174*	hld_CVF088_VFG004800*	hlgA_CVF087_VFG004822	hlgB_CVF087_VFG004804	hlgC_CVF087_VFG004813	hly/hla_CVF085_VFG004842*	htsA_IA026_VFG044273	htsB_IA026_VFG044272
1761_S52	SACOL0507_AI180_VFG043452*	SAUSA300_1974_TX425_VFG044013	SAUSA300_1975_TX425_VFG044014	adsA_VF0422_VFG002420*	atl_CVF109_VFG004482*	capA_CVF110_VFG004474*	capB_CVF110_VFG004463*	capC_CVF110_VFG004452*	capD_CVF110_VFG002972*	capE_CVF110_VFG002961*	capF_CVF110_VFG005025	capG_CVF110_VFG005036	cap8H_CVF110_VFG005047	cap8I_CVF110_VFG005058*	cap8J_CVF110_VFG005069	cap8K_CVF110_VFG005080	capL_CVF110_VFG005091	capM_CVF110_VFG005102	capN_CVF110_VFG005113	capO_CVF110_VFG005122	capP_CVF110_VFG005131	-	clfA_CVF098_VFG004639*	clfB_CVF099_VFG004633*?	cna_CVF101_VFG004611*	coa_CVF096_VFG004660*	eap/map_CVF104_VFG017229*	ebh_CVF107_VFG004507*	ebp_CVF103_VFG004572	efb_CVF108_VFG004491	emp_AI178_VFG043451	esaA_CVF624_VFG018110*	esaB_CVF624_VFG018135	essA_CVF624_VFG018122	essB_CVF624_VFG018148	essC_CVF624_VFG018161*	esxA_CVF624_VFG018097	eta_CVF076_VFG004876	fnbA_CVF100_VFG004620	fnbB_CVF100_VFG017220*	geh_CVF091_VFG004758*	hlb_CVF086_VFG017174*	hld_CVF088_VFG004800	hlgA_CVF087_VFG004822*	hlgB_CVF087_VFG004804	hlgC_CVF087_VFG004813	hly/hla_CVF085_VFG004842*	htsA_IA026_VFG044273	htsB_IA026_VFG044272
1764_S53	SACOL0507_AI180_VFG043452*	SAUSA300_1974_TX425_VFG044013	SAUSA300_1975_TX425_VFG044014	adsA_VF0422_VFG002420*	atl_CVF109_VFG004482*	capA_CVF110_VFG004474*	capB_CVF110_VFG004463*	capC_CVF110_VFG003450*	capD_CVF110_VFG002972*	capE_CVF110_VFG002961*	capF_CVF110_VFG005025	capG_CVF110_VFG005036	cap8H_CVF110_VFG005047	cap8I_CVF110_VFG005058*	cap8J_CVF110_VFG005069	cap8K_CVF110_VFG005080	capL_CVF110_VFG005091	capM_CVF110_VFG005102	capN_CVF110_VFG005113	capO_CVF110_VFG005122	capP_CVF110_VFG005131	-	clfA_CVF098_VFG004639*	clfB_CVF099_VFG004633*?	cna_CVF101_VFG004611*	coa_CVF096_VFG004660*	eap/map_CVF104_VFG017229*	ebh_CVF107_VFG004507*	ebp_CVF103_VFG004572	efb_CVF108_VFG004491	emp_AI178_VFG043451	esaA_CVF624_VFG018110*	esaB_CVF624_VFG018135	essA_CVF624_VFG018122	essB_CVF624_VFG018148	essC_CVF624_VFG018161*	esxA_CVF624_VFG018097	eta_CVF076_VFG004876	fnbA_CVF100_VFG004620*	fnbB_CVF100_VFG017220*	geh_CVF091_VFG004758*	hlb_CVF086_VFG017174*	hld_CVF088_VFG017091	hlgA_CVF087_VFG004822	hlgB_CVF087_VFG004804	hlgC_CVF087_VFG004813	hly/hla_CVF085_VFG004842*	htsA_IA026_VFG044273	htsB_IA026_VFG044272
1993_S43	SACOL0507_AI180_VFG043452*	SAUSA300_1974_TX425_VFG044013	SAUSA300_1975_TX425_VFG044014	adsA_VF0422_VFG002420*	atl_CVF109_VFG004482*	capA_CVF110_VFG004474*	capB_CVF110_VFG004463*	capC_CVF110_VFG003450*	capD_CVF110_VFG002972*	capE_CVF110_VFG002961*	capF_CVF110_VFG005025	capG_CVF110_VFG005036	cap8H_CVF110_VFG005047	cap8I_CVF110_VFG005058*	cap8J_CVF110_VFG005069	cap8K_CVF110_VFG005080	capL_CVF110_VFG005091	capM_CVF110_VFG005102	capN_CVF110_VFG005113	capO_CVF110_VFG005122	capP_CVF110_VFG005131	-	clfA_CVF098_VFG004639*	clfB_CVF099_VFG004633*?	cna_CVF101_VFG004611*	coa_CVF096_VFG004660*	eap/map_CVF104_VFG017229*	ebh_CVF107_VFG004507*	ebp_CVF103_VFG004572	efb_CVF108_VFG004491	emp_AI178_VFG043451	esaA_CVF624_VFG018110*	esaB_CVF624_VFG018135	essA_CVF624_VFG018122	essB_CVF624_VFG018148	essC_CVF624_VFG018161*	esxA_CVF624_VFG018097	eta_CVF076_VFG004876	fnbA_CVF100_VFG004620	fnbB_CVF100_VFG017220*	geh_CVF091_VFG004758*	hlb_CVF086_VFG017174*	hld_CVF088_VFG017091	hlgA_CVF087_VFG004822	hlgB_CVF087_VFG004804	hlgC_CVF087_VFG004813	hly/hla_CVF085_VFG004842*	htsA_IA026_VFG044273	htsB_IA026_VFG044272
2040_S41	SACOL0507_AI180_VFG043452*	SAUSA300_1974_TX425_VFG044013	SAUSA300_1975_TX425_VFG044014	adsA_VF0422_VFG002420*	atl_CVF109_VFG004482*	capA_CVF110_VFG004474*	capB_CVF110_VFG004463*	capC_CVF110_VFG004452*	capD_CVF110_VFG002972*	capE_CVF110_VFG002961*	capF_CVF110_VFG005025*	capG_CVF110_VFG005036	cap8H_CVF110_VFG005047	cap8I_CVF110_VFG005058*	cap8J_CVF110_VFG005069	cap8K_CVF110_VFG005080	capL_CVF110_VFG005091	capM_CVF110_VFG005102	capN_CVF110_VFG005113	capO_CVF110_VFG005122	capP_CVF110_VFG005131	chp_VF0424_VFG002422*	clfA_CVF098_VFG004639*	clfB_CVF099_VFG004633*?	cna_CVF101_VFG004611*	coa_CVF096_VFG004660*	eap/map_CVF104_VFG017229*	ebh_CVF107_VFG004507*	ebp_CVF103_VFG004572	efb_CVF108_VFG004491	emp_AI178_VFG043451	esaA_CVF624_VFG018110*	esaB_CVF624_VFG018135*	essA_CVF624_VFG018122	essB_CVF624_VFG018148	essC_CVF624_VFG018161*	esxA_CVF624_VFG018097	eta_CVF076_VFG004876	fnbA_CVF100_VFG004620*	fnbB_CVF100_VFG017220*	geh_CVF091_VFG004758*	hlb_CVF086_VFG017174*	hld_CVF088_VFG004800	hlgA_CVF087_VFG018588*	hlgB_CVF087_VFG004804	hlgC_CVF087_VFG004813	hly/hla_CVF085_VFG004842*	htsA_IA026_VFG044273	htsB_IA026_VFG044272
2975_S39	SACOL0507_AI180_VFG043452*	SAUSA300_1974_TX425_VFG044013	SAUSA300_1975_TX425_VFG044014	adsA_VF0422_VFG002420*	atl_CVF109_VFG004482*	capA_CVF110_VFG004474*	capB_CVF110_VFG004463*	capC_CVF110_VFG004452*	capD_CVF110_VFG002972*	capE_CVF110_VFG002961*	capF_CVF110_VFG005025	capG_CVF110_VFG005036	cap8H_CVF110_VFG005047	cap8I_CVF110_VFG005058*	cap8J_CVF110_VFG005069	cap8K_CVF110_VFG005080	capL_CVF110_VFG005091	capM_CVF110_VFG005102	capN_CVF110_VFG005113	capO_CVF110_VFG005122	capP_CVF110_VFG005131	-	clfA_CVF098_VFG004639*	clfB_CVF099_VFG004633*?	cna_CVF101_VFG004611*	coa_CVF096_VFG004660*	eap/map_CVF104_VFG017229*	ebh_CVF107_VFG004507*	ebp_CVF103_VFG004572	efb_CVF108_VFG004491	emp_AI178_VFG043451	esaA_CVF624_VFG018110*	esaB_CVF624_VFG018135	essA_CVF624_VFG018122	essB_CVF624_VFG018148	essC_CVF624_VFG018161*	esxA_CVF624_VFG018097	eta_CVF076_VFG004876	fnbA_CVF100_VFG004620*	fnbB_CVF100_VFG017220	geh_CVF091_VFG004758*	hlb_CVF086_VFG017174*	hld_CVF088_VFG004800	hlgA_CVF087_VFG018588*	hlgB_CVF087_VFG004804	hlgC_CVF087_VFG004813	hly/hla_CVF085_VFG004842*	htsA_IA026_VFG044273	htsB_IA026_VFG044272
4315_S42	SACOL0507_AI180_VFG043452*	SAUSA300_1974_TX425_VFG044013	SAUSA300_1975_TX425_VFG044014	adsA_VF0422_VFG002420*	atl_CVF109_VFG004482*	capA_CVF110_VFG004474*	capB_CVF110_VFG004463*	capC_CVF110_VFG004452*	capD_CVF110_VFG002972*	capE_CVF110_VFG002961*	capF_CVF110_VFG005025	capG_CVF110_VFG005036	cap8H_CVF110_VFG005047	cap8I_CVF110_VFG005058*	cap8J_CVF110_VFG005069	cap8K_CVF110_VFG005080	capL_CVF110_VFG005091	capM_CVF110_VFG005102	capN_CVF110_VFG005113	capO_CVF110_VFG005122	capP_CVF110_VFG005131	-	clfA_CVF098_VFG004639*	clfB_CVF099_VFG004633*?	cna_CVF101_VFG004611*	coa_CVF096_VFG004660*	eap/map_CVF104_VFG017229*	ebh_CVF107_VFG004507*	ebp_CVF103_VFG004572	efb_CVF108_VFG004491	emp_AI178_VFG043451	esaA_CVF624_VFG018110*	esaB_CVF624_VFG018135	essA_CVF624_VFG018122	essB_CVF624_VFG018148	essC_CVF624_VFG018161*	esxA_CVF624_VFG018097	eta_CVF076_VFG004876	fnbA_CVF100_VFG004620*	fnbB_CVF100_VFG017220*	geh_CVF091_VFG004758*	hlb_CVF086_VFG017174*	hld_CVF088_VFG017091	hlgA_CVF087_VFG018588*	hlgB_CVF087_VFG004804	hlgC_CVF087_VFG004813	hly/hla_CVF085_VFG004842*	htsA_IA026_VFG044273	htsB_IA026_VFG044272
672_S37	SACOL0507_AI180_VFG043452*	SAUSA300_1974_TX425_VFG044013	SAUSA300_1975_TX425_VFG044014	adsA_VF0422_VFG002420*	atl_CVF109_VFG004482*	capA_CVF110_VFG004474*	capB_CVF110_VFG004463*	capC_CVF110_VFG004452*	capD_CVF110_VFG002972*	capE_CVF110_VFG002961*	capF_CVF110_VFG005025*	capG_CVF110_VFG005036	cap8H_CVF110_VFG005047	cap8I_CVF110_VFG005058*	cap8J_CVF110_VFG005069	cap8K_CVF110_VFG005080	capL_CVF110_VFG005091	capM_CVF110_VFG005102	capN_CVF110_VFG005113	capO_CVF110_VFG005122	capP_CVF110_VFG005131	-	clfA_CVF098_VFG004639*	clfB_CVF099_VFG004633*?	cna_CVF101_VFG004611*	coa_CVF096_VFG004660*	eap/map_CVF104_VFG017229*	ebh_CVF107_VFG004507*	ebp_CVF103_VFG004572	efb_CVF108_VFG004491	emp_AI178_VFG043451	esaA_CVF624_VFG018110*	esaB_CVF624_VFG018135	essA_CVF624_VFG018122	essB_CVF624_VFG018148	essC_CVF624_VFG018161*	esxA_CVF624_VFG018097	eta_CVF076_VFG004876	fnbA_CVF100_VFG004620	fnbB_CVF100_VFG017220*	geh_CVF091_VFG004758*	hlb_CVF086_VFG017174*?	hld_CVF088_VFG017091	hlgA_CVF087_VFG018588*	hlgB_CVF087_VFG004804	hlgC_CVF087_VFG004813	hly/hla_CVF085_VFG004842*	htsA_IA026_VFG044273	htsB_IA026_VFG044272
692_S44	SACOL0507_AI180_VFG043452*	SAUSA300_1974_TX425_VFG044013	SAUSA300_1975_TX425_VFG044014	adsA_VF0422_VFG002420*	atl_CVF109_VFG004482*	capA_CVF110_VFG004474*	capB_CVF110_VFG004463*	capC_CVF110_VFG004452*	capD_CVF110_VFG002972*	capE_CVF110_VFG002961*	capF_CVF110_VFG005025	capG_CVF110_VFG005036	cap8H_CVF110_VFG005047	cap8I_CVF110_VFG005058*	cap8J_CVF110_VFG005069	cap8K_CVF110_VFG005080	capL_CVF110_VFG005091	capM_CVF110_VFG005102	capN_CVF110_VFG005113	capO_CVF110_VFG005122	capP_CVF110_VFG005131	-	clfA_CVF098_VFG004639*	clfB_CVF099_VFG004633*?	cna_CVF101_VFG004611*	coa_CVF096_VFG004660*	eap/map_CVF104_VFG017229*	ebh_CVF107_VFG004507*	ebp_CVF103_VFG004572	efb_CVF108_VFG004491	emp_AI178_VFG043451	esaA_CVF624_VFG018110*	esaB_CVF624_VFG018135	essA_CVF624_VFG018122	essB_CVF624_VFG018148	essC_CVF624_VFG018161*	esxA_CVF624_VFG018097	eta_CVF076_VFG004876	fnbA_CVF100_VFG004620*	fnbB_CVF100_VFG017220*	geh_CVF091_VFG004758*	hlb_CVF086_VFG017174*	hld_CVF088_VFG004800*	hlgA_CVF087_VFG018588*	hlgB_CVF087_VFG004804	hlgC_CVF087_VFG004813	hly/hla_CVF085_VFG004842*	htsA_IA026_VFG044273	htsB_IA026_VFG044272
696_S45	SACOL0507_AI180_VFG043452*	SAUSA300_1974_TX425_VFG044013	SAUSA300_1975_TX425_VFG044014	adsA_VF0422_VFG002420*	atl_CVF109_VFG004482*	capA_CVF110_VFG004474*	capB_CVF110_VFG004463*	capC_CVF110_VFG004452*	capD_CVF110_VFG002972*	capE_CVF110_VFG002961*	capF_CVF110_VFG005025	capG_CVF110_VFG005036	cap8H_CVF110_VFG005047	cap8I_CVF110_VFG005058*	cap8J_CVF110_VFG005069	cap8K_CVF110_VFG005080	capL_CVF110_VFG005091	capM_CVF110_VFG005102	capN_CVF110_VFG005113	capO_CVF110_VFG005122	capP_CVF110_VFG005131	-	clfA_CVF098_VFG004639*	clfB_CVF099_VFG004633*?	cna_CVF101_VFG004611*	coa_CVF096_VFG004660*	eap/map_CVF104_VFG017229*	ebh_CVF107_VFG004507*	ebp_CVF103_VFG004572	efb_CVF108_VFG004491	emp_AI178_VFG043451	esaA_CVF624_VFG018110*	esaB_CVF624_VFG018135	essA_CVF624_VFG018122	essB_CVF624_VFG018148	essC_CVF624_VFG018161*	esxA_CVF624_VFG018097	eta_CVF076_VFG004876	fnbA_CVF100_VFG004620	fnbB_CVF100_VFG017220*	geh_CVF091_VFG004758*	hlb_CVF086_VFG017174*	hld_CVF088_VFG004800	hlgA_CVF087_VFG018588*	hlgB_CVF087_VFG004804	hlgC_CVF087_VFG004813	hly/hla_CVF085_VFG004842*	htsA_IA026_VFG044273	htsB_IA026_VFG044272
698_S46	SACOL0507_AI180_VFG043452*	SAUSA300_1974_TX425_VFG044013	SAUSA300_1975_TX425_VFG044014	adsA_VF0422_VFG002420*	atl_CVF109_VFG004482*	capA_CVF110_VFG004474*	capB_CVF110_VFG004463*	capC_CVF110_VFG004452*	capD_CVF110_VFG002972*	capE_CVF110_VFG002961*	capF_CVF110_VFG005025*	capG_CVF110_VFG005036	cap8H_CVF110_VFG005047*	cap8I_CVF110_VFG005058*	cap8J_CVF110_VFG005069	cap8K_CVF110_VFG005080	capL_CVF110_VFG005091	capM_CVF110_VFG005102	capN_CVF110_VFG005113	capO_CVF110_VFG005122	capP_CVF110_VFG005131	-	clfA_CVF098_VFG004639*	clfB_CVF099_VFG004633*?	cna_CVF101_VFG004611*	coa_CVF096_VFG004660*	eap/map_CVF104_VFG017229*	ebh_CVF107_VFG004507*	ebp_CVF103_VFG004572	efb_CVF108_VFG004491	emp_AI178_VFG043451	esaA_CVF624_VFG018110*	esaB_CVF624_VFG018135	essA_CVF624_VFG018122	essB_CVF624_VFG018148	essC_CVF624_VFG018161*	esxA_CVF624_VFG018097	eta_CVF076_VFG004876	fnbA_CVF100_VFG004620	fnbB_CVF100_VFG017220*	geh_CVF091_VFG004758*	hlb_CVF086_VFG017174*?	hld_CVF088_VFG017091	hlgA_CVF087_VFG018588*	hlgB_CVF087_VFG004804	hlgC_CVF087_VFG004813	hly/hla_CVF085_VFG004842*	htsA_IA026_VFG044273	htsB_IA026_VFG044272
700_S47	SACOL0507_AI180_VFG043452*	SAUSA300_1974_TX425_VFG044013	SAUSA300_1975_TX425_VFG044014	adsA_VF0422_VFG002420*	atl_CVF109_VFG004482*	capA_CVF110_VFG004474*	capB_CVF110_VFG004463*	capC_CVF110_VFG004452*	capD_CVF110_VFG002972*	capE_CVF110_VFG002961*	capF_CVF110_VFG005025	capG_CVF110_VFG005036	cap8H_CVF110_VFG005047	cap8I_CVF110_VFG005058*	cap8J_CVF110_VFG005069	cap8K_CVF110_VFG005080	capL_CVF110_VFG005091	capM_CVF110_VFG005102	capN_CVF110_VFG005113	capO_CVF110_VFG005122	capP_CVF110_VFG005131	-	clfA_CVF098_VFG004639*	clfB_CVF099_VFG004633*?	cna_CVF101_VFG004611*	coa_CVF096_VFG004660*	eap/map_CVF104_VFG017229*	ebh_CVF107_VFG004507*	ebp_CVF103_VFG004572	efb_CVF108_VFG004491	emp_AI178_VFG043451	esaA_CVF624_VFG018110*	esaB_CVF624_VFG018135	essA_CVF624_VFG018122	essB_CVF624_VFG018148	essC_CVF624_VFG018161*	esxA_CVF624_VFG018097	eta_CVF076_VFG004876	fnbA_CVF100_VFG004620*	fnbB_CVF100_VFG017220*	geh_CVF091_VFG004758*	hlb_CVF086_VFG017174*	hld_CVF088_VFG004800	hlgA_CVF087_VFG018588*	hlgB_CVF087_VFG004804	hlgC_CVF087_VFG004813	hly/hla_CVF085_VFG004842*	htsA_IA026_VFG044273	htsB_IA026_VFG044272
704_S48	SACOL0507_AI180_VFG043452*	SAUSA300_1974_TX425_VFG044013	SAUSA300_1975_TX425_VFG044014	adsA_VF0422_VFG002420*	atl_CVF109_VFG004482*	capA_CVF110_VFG004474*	capB_CVF110_VFG004463*	capC_CVF110_VFG003450*	capD_CVF110_VFG002972*	capE_CVF110_VFG002961*	capF_CVF110_VFG005025	capG_CVF110_VFG005036	cap8H_CVF110_VFG005047	cap8I_CVF110_VFG005058*	cap8J_CVF110_VFG005069	cap8K_CVF110_VFG005080	capL_CVF110_VFG005091	capM_CVF110_VFG005102	capN_CVF110_VFG005113	capO_CVF110_VFG005122	capP_CVF110_VFG005131	-	clfA_CVF098_VFG004639*	clfB_CVF099_VFG004633*?	cna_CVF101_VFG004611*	coa_CVF096_VFG004660*	eap/map_CVF104_VFG017229*	ebh_CVF107_VFG004507*	ebp_CVF103_VFG004572	efb_CVF108_VFG004491	emp_AI178_VFG043451	esaA_CVF624_VFG018110*	esaB_CVF624_VFG018135	essA_CVF624_VFG018122	essB_CVF624_VFG018148	essC_CVF624_VFG018161*	esxA_CVF624_VFG018097	eta_CVF076_VFG004876	fnbA_CVF100_VFG004620	fnbB_CVF100_VFG017220*	geh_CVF091_VFG004758*	hlb_CVF086_VFG017174*	hld_CVF088_VFG004796	hlgA_CVF087_VFG018588*	hlgB_CVF087_VFG004804	hlgC_CVF087_VFG004813	hly/hla_CVF085_VFG004842*	htsA_IA026_VFG044273	htsB_IA026_VFG044272
815_S38	SACOL0507_AI180_VFG043452*	SAUSA300_1974_TX425_VFG044013	SAUSA300_1975_TX425_VFG044014	adsA_VF0422_VFG002420*	atl_CVF109_VFG004482*	capA_CVF110_VFG004474*	capB_CVF110_VFG004463*	capC_CVF110_VFG004452*	capD_CVF110_VFG002972*	capE_CVF110_VFG002961*	capF_CVF110_VFG005025*	capG_CVF110_VFG005036	cap8H_CVF110_VFG005047	cap8I_CVF110_VFG005058*	cap8J_CVF110_VFG005069	cap8K_CVF110_VFG005080	capL_CVF110_VFG005091	capM_CVF110_VFG005102	capN_CVF110_VFG005113	capO_CVF110_VFG005122	capP_CVF110_VFG005131	chp_VF0424_VFG002422*	clfA_CVF098_VFG004639*	clfB_CVF099_VFG004633*?	cna_CVF101_VFG004611*	coa_CVF096_VFG004660*	eap/map_CVF104_VFG017229*	ebh_CVF107_VFG004507*	ebp_CVF103_VFG004572	efb_CVF108_VFG004491	emp_AI178_VFG043451	esaA_CVF624_VFG018110*	esaB_CVF624_VFG018135	essA_CVF624_VFG018122	essB_CVF624_VFG018148	essC_CVF624_VFG018161*	esxA_CVF624_VFG018097	eta_CVF076_VFG004876	fnbA_CVF100_VFG004620*	fnbB_CVF100_VFG017220	geh_CVF091_VFG004758*	hlb_CVF086_VFG017174*	hld_CVF088_VFG017091	hlgA_CVF087_VFG018588*	hlgB_CVF087_VFG004804	hlgC_CVF087_VFG004813	hly/hla_CVF085_VFG004842*	htsA_IA026_VFG044273	htsB_IA026_VFG044272
8249_S36	SACOL0507_AI180_VFG043452*	SAUSA300_1974_TX425_VFG044013	SAUSA300_1975_TX425_VFG044014	adsA_VF0422_VFG002420*	atl_CVF109_VFG004482*	capA_CVF110_VFG004474*	capB_CVF110_VFG004463*	capC_CVF110_VFG004452*	capD_CVF110_VFG002972*	capE_CVF110_VFG002961*	capF_CVF110_VFG005025*	capG_CVF110_VFG005036	cap8H_CVF110_VFG005047	cap8I_CVF110_VFG005058*	cap8J_CVF110_VFG005069	cap8K_CVF110_VFG005080	capL_CVF110_VFG005091	capM_CVF110_VFG005102	capN_CVF110_VFG005113	capO_CVF110_VFG005122	capP_CVF110_VFG005131	chp_VF0424_VFG002422*	clfA_CVF098_VFG004639*	clfB_CVF099_VFG004633*?	cna_CVF101_VFG004611*	coa_CVF096_VFG004660*	eap/map_CVF104_VFG017229*	ebh_CVF107_VFG004507*	ebp_CVF103_VFG004572	efb_CVF108_VFG004491	emp_AI178_VFG043451	esaA_CVF624_VFG018110*	esaB_CVF624_VFG018135	essA_CVF624_VFG018122	essB_CVF624_VFG018148	essC_CVF624_VFG018161*	esxA_CVF624_VFG018097	eta_CVF076_VFG004876	fnbA_CVF100_VFG017218*	fnbB_CVF100_VFG017220	geh_CVF091_VFG004758*	hlb_CVF086_VFG017174*	hld_CVF088_VFG017091	hlgA_CVF087_VFG018588*	hlgB_CVF087_VFG004804	hlgC_CVF087_VFG004813	hly/hla_CVF085_VFG004842*	htsA_IA026_VFG044273	htsB_IA026_VFG044272
8986_S40	SACOL0507_AI180_VFG043452*	SAUSA300_1974_TX425_VFG044013	SAUSA300_1975_TX425_VFG044014	adsA_VF0422_VFG002420*	atl_CVF109_VFG004482*	capA_CVF110_VFG004474*	capB_CVF110_VFG004463*	capC_CVF110_VFG004452*	capD_CVF110_VFG002972*	capE_CVF110_VFG002961*	capF_CVF110_VFG005025	capG_CVF110_VFG005036	cap8H_CVF110_VFG005047	cap8I_CVF110_VFG005058*	cap8J_CVF110_VFG005069	cap8K_CVF110_VFG005080	capL_CVF110_VFG005091	capM_CVF110_VFG005102	capN_CVF110_VFG005113	capO_CVF110_VFG005122	capP_CVF110_VFG005131	-	clfA_CVF098_VFG004639*	clfB_CVF099_VFG004633*?	cna_CVF101_VFG004611*	coa_CVF096_VFG004660*	eap/map_CVF104_VFG017229*	ebh_CVF107_VFG004507*	ebp_CVF103_VFG004572	efb_CVF108_VFG004491	emp_AI178_VFG043451	esaA_CVF624_VFG018110*	esaB_CVF624_VFG018135	essA_CVF624_VFG018122	essB_CVF624_VFG018148	essC_CVF624_VFG018161*	esxA_CVF624_VFG018097	eta_CVF076_VFG004876	fnbA_CVF100_VFG004620	fnbB_CVF100_VFG017220*	geh_CVF091_VFG004758*	hlb_CVF086_VFG017174*	hld_CVF088_VFG017091	hlgA_CVF087_VFG018588*	hlgB_CVF087_VFG004804	hlgC_CVF087_VFG004813	hly/hla_CVF085_VFG004842*	htsA_IA026_VFG044273	htsB_IA026_VFG044272
Csa-3_S127	SACOL0507_AI180_VFG043452*	SAUSA300_1974_TX425_VFG044013	SAUSA300_1975_TX425_VFG044014	adsA_VF0422_VFG002420*	atl_CVF109_VFG004482*	capA_CVF110_VFG004474*	capB_CVF110_VFG004463*	capC_CVF110_VFG004452*	capD_CVF110_VFG002972*	capE_CVF110_VFG002961*	capF_CVF110_VFG005025	capG_CVF110_VFG005036	cap8H_CVF110_VFG005047	cap8I_CVF110_VFG005058*	cap8J_CVF110_VFG005069	cap8K_CVF110_VFG005080	capL_CVF110_VFG005091	capM_CVF110_VFG005102	capN_CVF110_VFG005113	capO_CVF110_VFG005122	capP_CVF110_VFG005131	-	clfA_CVF098_VFG004639*	clfB_CVF099_VFG004633*?	cna_CVF101_VFG004611*	coa_CVF096_VFG004660*	eap/map_CVF104_VFG017229*	ebh_CVF107_VFG004507*	ebp_CVF103_VFG004572	efb_CVF108_VFG004491*	emp_AI178_VFG043451	esaA_CVF624_VFG018110*	esaB_CVF624_VFG018135	essA_CVF624_VFG018122	essB_CVF624_VFG018148	essC_CVF624_VFG018161*	esxA_CVF624_VFG018097	eta_CVF076_VFG004876	fnbA_CVF100_VFG004620*	fnbB_CVF100_VFG017220*	geh_CVF091_VFG004758*	hlb_CVF086_VFG017174*	hld_CVF088_VFG017091	hlgA_CVF087_VFG004822	hlgB_CVF087_VFG004804	hlgC_CVF087_VFG004813	hly/hla_CVF085_VFG004842*	htsA_IA026_VFG044273	htsB_IA026_VFG044272
Csa-46_S126	SACOL0507_AI180_VFG043452*	SAUSA300_1974_TX425_VFG044013	SAUSA300_1975_TX425_VFG044014	adsA_VF0422_VFG002420*	atl_CVF109_VFG004482*	capA_CVF110_VFG004474*	capB_CVF110_VFG004463*	capC_CVF110_VFG004452*	capD_CVF110_VFG002972*	capE_CVF110_VFG002961*	capF_CVF110_VFG005025*	capG_CVF110_VFG005036	cap8H_CVF110_VFG005047	cap8I_CVF110_VFG005058*	cap8J_CVF110_VFG005069	cap8K_CVF110_VFG005080	capL_CVF110_VFG005091	capM_CVF110_VFG005102	capN_CVF110_VFG005113	capO_CVF110_VFG005122	capP_CVF110_VFG005131	chp_VF0424_VFG002422*	clfA_CVF098_VFG004639*	clfB_CVF099_VFG004633*?	cna_CVF101_VFG004611*	coa_CVF096_VFG004660*	eap/map_CVF104_VFG017229*	ebh_CVF107_VFG004507*	ebp_CVF103_VFG004572	efb_CVF108_VFG004491	emp_AI178_VFG043451	esaA_CVF624_VFG018110*	esaB_CVF624_VFG018135	essA_CVF624_VFG018122	essB_CVF624_VFG018148	essC_CVF624_VFG018161*	esxA_CVF624_VFG018097	eta_CVF076_VFG004876	fnbA_CVF100_VFG004620*	fnbB_CVF100_VFG017220	geh_CVF091_VFG004758*	hlb_CVF086_VFG017174*	hld_CVF088_VFG004800*	hlgA_CVF087_VFG018588*	hlgB_CVF087_VFG004804	hlgC_CVF087_VFG004813	hly/hla_CVF085_VFG004842*	htsA_IA026_VFG044273	htsB_IA026_VFG044272
GC-1_S119	SACOL0507_AI180_VFG043452*	SAUSA300_1974_TX425_VFG044013	SAUSA300_1975_TX425_VFG044014*	adsA_VF0422_VFG002420*	atl_CVF109_VFG004482*	capA_CVF110_VFG004474*	capB_CVF110_VFG004463*	capC_CVF110_VFG004452*	capD_CVF110_VFG002972*	capE_CVF110_VFG002961*	capF_CVF110_VFG005025	capG_CVF110_VFG005036	cap8H_CVF110_VFG005047	cap8I_CVF110_VFG005058*	cap8J_CVF110_VFG005069	cap8K_CVF110_VFG005080	capL_CVF110_VFG005091	capM_CVF110_VFG005102	capN_CVF110_VFG005113	capO_CVF110_VFG005122	capP_CVF110_VFG005131	-	clfA_CVF098_VFG004639*	clfB_CVF099_VFG004633*?	cna_CVF101_VFG004611*	coa_CVF096_VFG004660*	eap/map_CVF104_VFG017229*	ebh_CVF107_VFG004507*	ebp_CVF103_VFG004572	efb_CVF108_VFG004491	emp_AI178_VFG043451	esaA_CVF624_VFG018110*	esaB_CVF624_VFG018135	essA_CVF624_VFG018122	essB_CVF624_VFG018148	essC_CVF624_VFG018161*	esxA_CVF624_VFG018097	eta_CVF076_VFG004876	fnbA_CVF100_VFG004620*	fnbB_CVF100_VFG017220*	geh_CVF091_VFG004758*	hlb_CVF086_VFG017174*	hld_CVF088_VFG004800*	hlgA_CVF087_VFG018588*	hlgB_CVF087_VFG004804	hlgC_CVF087_VFG004813	hly/hla_CVF085_VFG004842*	htsA_IA026_VFG044273	htsB_IA026_VFG044272
GC-3_S118	SACOL0507_AI180_VFG043452*	SAUSA300_1974_TX425_VFG044013	SAUSA300_1975_TX425_VFG044014	adsA_VF0422_VFG002420*	atl_CVF109_VFG004484*	capA_CVF110_VFG004474*	capB_CVF110_VFG004463*	capC_CVF110_VFG004452*	capD_CVF110_VFG002972*	capE_CVF110_VFG002961*	capF_CVF110_VFG005025	capG_CVF110_VFG005036	cap8H_CVF110_VFG005047	cap8I_CVF110_VFG005058*	cap8J_CVF110_VFG005069	cap8K_CVF110_VFG005080	capL_CVF110_VFG005091	capM_CVF110_VFG005102	capN_CVF110_VFG005113	capO_CVF110_VFG005122	capP_CVF110_VFG005131	-	clfA_CVF098_VFG004639*	clfB_CVF099_VFG004633*?	cna_CVF101_VFG004611*	coa_CVF096_VFG004660*	eap/map_CVF104_VFG017229*	ebh_CVF107_VFG004507*	ebp_CVF103_VFG004572	efb_CVF108_VFG004491	emp_AI178_VFG043451	esaA_CVF624_VFG018110*	esaB_CVF624_VFG018135	essA_CVF624_VFG018122	essB_CVF624_VFG018148	essC_CVF624_VFG018161*	esxA_CVF624_VFG018097	eta_CVF076_VFG004876	fnbA_CVF100_VFG004620*	fnbB_CVF100_VFG017220*	geh_CVF091_VFG004758*	hlb_CVF086_VFG017174*	hld_CVF088_VFG017091	hlgA_CVF087_VFG018588	hlgB_CVF087_VFG004804	hlgC_CVF087_VFG004813	hly/hla_CVF085_VFG004842*	htsA_IA026_VFG044273	htsB_IA026_VFG044272
GC-91_S120	SACOL0507_AI180_VFG043452*	SAUSA300_1974_TX425_VFG044013	SAUSA300_1975_TX425_VFG044014	adsA_VF0422_VFG002420*	atl_CVF109_VFG004482*	capA_CVF110_VFG004474*	capB_CVF110_VFG004463*	capC_CVF110_VFG004452*	capD_CVF110_VFG002972*	capE_CVF110_VFG002961*	capF_CVF110_VFG005025	capG_CVF110_VFG005036	cap8H_CVF110_VFG005047	cap8I_CVF110_VFG005058*	cap8J_CVF110_VFG005069	cap8K_CVF110_VFG005080	capL_CVF110_VFG005091	capM_CVF110_VFG005102	capN_CVF110_VFG005113	capO_CVF110_VFG005122	capP_CVF110_VFG005131	-	clfA_CVF098_VFG004639*	clfB_CVF099_VFG004633*?	cna_CVF101_VFG004611*	coa_CVF096_VFG004660*	eap/map_CVF104_VFG017229*	ebh_CVF107_VFG004507*	ebp_CVF103_VFG004572	efb_CVF108_VFG004491	emp_AI178_VFG043451	esaA_CVF624_VFG018110*	esaB_CVF624_VFG018135	essA_CVF624_VFG018122	essB_CVF624_VFG018148	essC_CVF624_VFG018161*	esxA_CVF624_VFG018097	eta_CVF076_VFG004876	fnbA_CVF100_VFG004620*	fnbB_CVF100_VFG017220*	geh_CVF091_VFG004758*	hlb_CVF086_VFG017174*	hld_CVF088_VFG017091	hlgA_CVF087_VFG018588*	hlgB_CVF087_VFG004804	hlgC_CVF087_VFG004813	hly/hla_CVF085_VFG004842*	htsA_IA026_VFG044273	htsB_IA026_VFG044272
GC-93_S121	SACOL0507_AI180_VFG043452*	SAUSA300_1974_TX425_VFG044013	SAUSA300_1975_TX425_VFG044014	adsA_VF0422_VFG002420*	atl_CVF109_VFG004482*	capA_CVF110_VFG004474*	capB_CVF110_VFG004463*	capC_CVF110_VFG004452*	capD_CVF110_VFG002972*	capE_CVF110_VFG002961*	capF_CVF110_VFG005025	capG_CVF110_VFG005036	cap8H_CVF110_VFG005047	cap8I_CVF110_VFG005058*	cap8J_CVF110_VFG005069	cap8K_CVF110_VFG005080	capL_CVF110_VFG005091	capM_CVF110_VFG005102	capN_CVF110_VFG005113	capO_CVF110_VFG005122	capP_CVF110_VFG005131	-	clfA_CVF098_VFG004639*	clfB_CVF099_VFG004633*?	cna_CVF101_VFG004611*	coa_CVF096_VFG004660*	eap/map_CVF104_VFG017229*	ebh_CVF107_VFG004507*	ebp_CVF103_VFG004572	efb_CVF108_VFG004491	emp_AI178_VFG043451	esaA_CVF624_VFG018110*	esaB_CVF624_VFG018135	essA_CVF624_VFG018122	essB_CVF624_VFG018148	essC_CVF624_VFG018161*	esxA_CVF624_VFG018097	eta_CVF076_VFG004876	fnbA_CVF100_VFG004620*	fnbB_CVF100_VFG017220*	geh_CVF091_VFG004758*	hlb_CVF086_VFG017174*	hld_CVF088_VFG004800*	hlgA_CVF087_VFG018588*	hlgB_CVF087_VFG004804	hlgC_CVF087_VFG004813	hly/hla_CVF085_VFG004842*	htsA_IA026_VFG044273	htsB_IA026_VFG044272
GLSa-44_S122	SACOL0507_AI180_VFG043452*	SAUSA300_1974_TX425_VFG044013	SAUSA300_1975_TX425_VFG044014	adsA_VF0422_VFG002420*	atl_CVF109_VFG004484*	capA_CVF110_VFG004474*	capB_CVF110_VFG004463*	capC_CVF110_VFG004452*	capD_CVF110_VFG002972*	capE_CVF110_VFG002961*	capF_CVF110_VFG005025	capG_CVF110_VFG005036	cap8H_CVF110_VFG005047	cap8I_CVF110_VFG005058*	cap8J_CVF110_VFG005069	cap8K_CVF110_VFG005080	capL_CVF110_VFG005091	capM_CVF110_VFG005102	capN_CVF110_VFG005113	capO_CVF110_VFG005122	capP_CVF110_VFG005131	-	clfA_CVF098_VFG004639*	clfB_CVF099_VFG004633*?	cna_CVF101_VFG004611*	coa_CVF096_VFG004660*	eap/map_CVF104_VFG017229*	ebh_CVF107_VFG004507*	ebp_CVF103_VFG004572	efb_CVF108_VFG004491	emp_AI178_VFG043451	esaA_CVF624_VFG018110*	esaB_CVF624_VFG018135	essA_CVF624_VFG018122	essB_CVF624_VFG018148	essC_CVF624_VFG018161*	esxA_CVF624_VFG018097	eta_CVF076_VFG004876	fnbA_CVF100_VFG004620*	fnbB_CVF100_VFG017220*	geh_CVF091_VFG004758*	hlb_CVF086_VFG017174*	hld_CVF088_VFG004800	hlgA_CVF087_VFG004822	hlgB_CVF087_VFG004804	hlgC_CVF087_VFG004813	hly/hla_CVF085_VFG004842*	htsA_IA026_VFG044273	htsB_IA026_VFG044272
GLSa-45_S123	SACOL0507_AI180_VFG043452*	SAUSA300_1974_TX425_VFG044013	SAUSA300_1975_TX425_VFG044014	adsA_VF0422_VFG002420*	atl_CVF109_VFG004482*	capA_CVF110_VFG004474*	capB_CVF110_VFG004463*	capC_CVF110_VFG004452*	capD_CVF110_VFG002972*	capE_CVF110_VFG002961*	capF_CVF110_VFG005025*	capG_CVF110_VFG005036	cap8H_CVF110_VFG005047	cap8I_CVF110_VFG005058*	cap8J_CVF110_VFG005069	cap8K_CVF110_VFG005080	capL_CVF110_VFG005091	capM_CVF110_VFG005102	capN_CVF110_VFG005113	capO_CVF110_VFG005122	capP_CVF110_VFG005131	chp_VF0424_VFG002422*	clfA_CVF098_VFG004639*	clfB_CVF099_VFG004633*?	cna_CVF101_VFG004611*	coa_CVF096_VFG004660*	eap/map_CVF104_VFG017229*	ebh_CVF107_VFG004507*	ebp_CVF103_VFG004572	efb_CVF108_VFG004491	emp_AI178_VFG043451	esaA_CVF624_VFG018110*	esaB_CVF624_VFG018135	essA_CVF624_VFG018122	essB_CVF624_VFG018148	essC_CVF624_VFG018161*	esxA_CVF624_VFG018097	eta_CVF076_VFG004876	fnbA_CVF100_VFG004620*	fnbB_CVF100_VFG017220*	geh_CVF091_VFG004758*	hlb_CVF086_VFG017174*	hld_CVF088_VFG004800	hlgA_CVF087_VFG018588*	hlgB_CVF087_VFG004804	hlgC_CVF087_VFG004813	hly/hla_CVF085_VFG004842*	htsA_IA026_VFG044273	htsB_IA026_VFG044272
GLSa-61_S124	SACOL0507_AI180_VFG043452*	SAUSA300_1974_TX425_VFG044013	SAUSA300_1975_TX425_VFG044014	adsA_VF0422_VFG002420*	atl_CVF109_VFG004482*	capA_CVF110_VFG004474*	capB_CVF110_VFG004463*	capC_CVF110_VFG004452*	capD_CVF110_VFG002972*	capE_CVF110_VFG002961*	capF_CVF110_VFG005025	capG_CVF110_VFG005036	cap8H_CVF110_VFG005047	cap8I_CVF110_VFG005058*	cap8J_CVF110_VFG005069	cap8K_CVF110_VFG005080	capL_CVF110_VFG005091	capM_CVF110_VFG005102	capN_CVF110_VFG005113	capO_CVF110_VFG005122	capP_CVF110_VFG005131	-	clfA_CVF098_VFG004639*	clfB_CVF099_VFG004633*?	cna_CVF101_VFG004611*	coa_CVF096_VFG004660*	eap/map_CVF104_VFG017229*	ebh_CVF107_VFG004507*	ebp_CVF103_VFG004572	efb_CVF108_VFG004491	emp_AI178_VFG043451	esaA_CVF624_VFG018110*	esaB_CVF624_VFG018135	essA_CVF624_VFG018122	essB_CVF624_VFG018148	essC_CVF624_VFG018161*	esxA_CVF624_VFG018097	eta_CVF076_VFG004876	fnbA_CVF100_VFG004620*	fnbB_CVF100_VFG017220*	geh_CVF091_VFG004758*	hlb_CVF086_VFG017174*	hld_CVF088_VFG004800	hlgA_CVF087_VFG004822	hlgB_CVF087_VFG004804	hlgC_CVF087_VFG004813	hly/hla_CVF085_VFG004842*	htsA_IA026_VFG044273	htsB_IA026_VFG044272
GLSa-62_S125	SACOL0507_AI180_VFG043452*	SAUSA300_1974_TX425_VFG044013	SAUSA300_1975_TX425_VFG044014	adsA_VF0422_VFG002420*	atl_CVF109_VFG004482*	capA_CVF110_VFG004474*	capB_CVF110_VFG004463*	capC_CVF110_VFG004452*	capD_CVF110_VFG002972*	capE_CVF110_VFG002961*	capF_CVF110_VFG005025	capG_CVF110_VFG005036	cap8H_CVF110_VFG005047	cap8I_CVF110_VFG005058*	cap8J_CVF110_VFG005069	cap8K_CVF110_VFG005080	capL_CVF110_VFG005091	capM_CVF110_VFG005102	capN_CVF110_VFG005113	capO_CVF110_VFG005122	capP_CVF110_VFG005131	-	clfA_CVF098_VFG004639*	clfB_CVF099_VFG004633*?	cna_CVF101_VFG004611*	coa_CVF096_VFG004660*	eap/map_CVF104_VFG017229*	ebh_CVF107_VFG004507*	ebp_CVF103_VFG004572	efb_CVF108_VFG004491	emp_AI178_VFG043451	esaA_CVF624_VFG018110*	esaB_CVF624_VFG018135	essA_CVF624_VFG018122	essB_CVF624_VFG018148	essC_CVF624_VFG018161*	esxA_CVF624_VFG018097	eta_CVF076_VFG004876	fnbA_CVF100_VFG004620*	fnbB_CVF100_VFG017220*	geh_CVF091_VFG004758*	hlb_CVF086_VFG017174*	hld_CVF088_VFG004800*	hlgA_CVF087_VFG018588*	hlgB_CVF087_VFG004804	hlgC_CVF087_VFG004813	hly/hla_CVF085_VFG004842*	htsA_IA026_VFG044273	htsB_IA026_VFG044272
JGR2_S132	SACOL0507_AI180_VFG043452*	SAUSA300_1974_TX425_VFG044013	SAUSA300_1975_TX425_VFG044014	adsA_VF0422_VFG002420*	atl_CVF109_VFG004482*	capA_CVF110_VFG004474*	capB_CVF110_VFG004463*	capC_CVF110_VFG004452*	capD_CVF110_VFG002972*	capE_CVF110_VFG002961*	capF_CVF110_VFG005025	capG_CVF110_VFG005036	cap8H_CVF110_VFG005047	cap8I_CVF110_VFG005058*	cap8J_CVF110_VFG005069	cap8K_CVF110_VFG005080	capL_CVF110_VFG005091	capM_CVF110_VFG005102	capN_CVF110_VFG005113	capO_CVF110_VFG005122	capP_CVF110_VFG005131*	-	clfA_CVF098_VFG004639*	clfB_CVF099_VFG004633*?	cna_CVF101_VFG004611*	coa_CVF096_VFG004660*	eap/map_CVF104_VFG017229*	ebh_CVF107_VFG004507*	ebp_CVF103_VFG004572	efb_CVF108_VFG004491	emp_AI178_VFG043451	esaA_CVF624_VFG018110*	esaB_CVF624_VFG018135	essA_CVF624_VFG018122	essB_CVF624_VFG018148*	essC_CVF624_VFG018161*	esxA_CVF624_VFG018097	eta_CVF076_VFG004876	fnbA_CVF100_VFG017218*	fnbB_CVF100_VFG017220*	geh_CVF091_VFG004758*	hlb_CVF086_VFG017174*?	hld_CVF088_VFG017091	hlgA_CVF087_VFG018588*	hlgB_CVF087_VFG004804	hlgC_CVF087_VFG004813	hly/hla_CVF085_VFG004842*	htsA_IA026_VFG044273	htsB_IA026_VFG044272
JGR3_S133	SACOL0507_AI180_VFG043452*	SAUSA300_1974_TX425_VFG044013	SAUSA300_1975_TX425_VFG044014	adsA_VF0422_VFG002420*	atl_CVF109_VFG004482*	capA_CVF110_VFG004474*	capB_CVF110_VFG004463*	capC_CVF110_VFG004452*	capD_CVF110_VFG002972*	capE_CVF110_VFG002961*	capF_CVF110_VFG005025	capG_CVF110_VFG005036	cap8H_CVF110_VFG005047	cap8I_CVF110_VFG005058*	cap8J_CVF110_VFG005069	cap8K_CVF110_VFG005080	capL_CVF110_VFG005091	capM_CVF110_VFG005102	capN_CVF110_VFG005113	capO_CVF110_VFG005122	capP_CVF110_VFG005131	-	clfA_CVF098_VFG004639*	clfB_CVF099_VFG004633*?	cna_CVF101_VFG004611*	coa_CVF096_VFG004660*	eap/map_CVF104_VFG017229*	ebh_CVF107_VFG004507*	ebp_CVF103_VFG004572	efb_CVF108_VFG004491	emp_AI178_VFG043451	esaA_CVF624_VFG018110*	esaB_CVF624_VFG018135	essA_CVF624_VFG018122	essB_CVF624_VFG018148	essC_CVF624_VFG018161*	esxA_CVF624_VFG018097	eta_CVF076_VFG004876	fnbA_CVF100_VFG017218*	fnbB_CVF100_VFG017220	geh_CVF091_VFG004758*	hlb_CVF086_VFG017174*	hld_CVF088_VFG017091	hlgA_CVF087_VFG018588*	hlgB_CVF087_VFG004804	hlgC_CVF087_VFG004813	hly/hla_CVF085_VFG004842*	htsA_IA026_VFG044273	htsB_IA026_VFG044272
KTR32_S128	SACOL0507_AI180_VFG043452*	SAUSA300_1974_TX425_VFG044013*	SAUSA300_1975_TX425_VFG044014	adsA_VF0422_VFG002420*	atl_CVF109_VFG004482*	capA_CVF110_VFG004474*	capB_CVF110_VFG004463*	capC_CVF110_VFG004452*	capD_CVF110_VFG002972*	capE_CVF110_VFG002961*	capF_CVF110_VFG005025	capG_CVF110_VFG005036	cap8H_CVF110_VFG005047	cap8I_CVF110_VFG005058*	cap8J_CVF110_VFG005069	cap8K_CVF110_VFG005080	capL_CVF110_VFG005091	capM_CVF110_VFG005102	capN_CVF110_VFG005113	capO_CVF110_VFG005122	capP_CVF110_VFG005131	-	clfA_CVF098_VFG004639*	clfB_CVF099_VFG004633*?	cna_CVF101_VFG004611*	coa_CVF096_VFG004660*	eap/map_CVF104_VFG017229*	ebh_CVF107_VFG004507*	ebp_CVF103_VFG004572	efb_CVF108_VFG004491	emp_AI178_VFG043451	esaA_CVF624_VFG018110*	esaB_CVF624_VFG018135	essA_CVF624_VFG018122	essB_CVF624_VFG018148	essC_CVF624_VFG018161*	esxA_CVF624_VFG018097	eta_CVF076_VFG004876	fnbA_CVF100_VFG004620*	fnbB_CVF100_VFG017220	geh_CVF091_VFG004758*	hlb_CVF086_VFG017174*	hld_CVF088_VFG004800*	hlgA_CVF087_VFG018588*	hlgB_CVF087_VFG004804	hlgC_CVF087_VFG004813	hly/hla_CVF085_VFG004842*	htsA_IA026_VFG044273	htsB_IA026_VFG044272
KTR34_S129	SACOL0507_AI180_VFG043452*	SAUSA300_1974_TX425_VFG044013*	SAUSA300_1975_TX425_VFG044014	adsA_VF0422_VFG002420*	atl_CVF109_VFG004482*	capA_CVF110_VFG004474*	capB_CVF110_VFG004463*	capC_CVF110_VFG003450*	capD_CVF110_VFG002972*	capE_CVF110_VFG002961*	capF_CVF110_VFG005025	capG_CVF110_VFG005036	cap8H_CVF110_VFG005047	cap8I_CVF110_VFG005058*	cap8J_CVF110_VFG005069	cap8K_CVF110_VFG005080	capL_CVF110_VFG005091	capM_CVF110_VFG005102	capN_CVF110_VFG005113	capO_CVF110_VFG005122	capP_CVF110_VFG005131	-	clfA_CVF098_VFG004639*	clfB_CVF099_VFG004633*?	cna_CVF101_VFG004611*	coa_CVF096_VFG004660*	eap/map_CVF104_VFG017229*	ebh_CVF107_VFG004507*	ebp_CVF103_VFG004572	efb_CVF108_VFG004491	emp_AI178_VFG043451	esaA_CVF624_VFG018110*	esaB_CVF624_VFG018135	essA_CVF624_VFG018122	essB_CVF624_VFG018148	essC_CVF624_VFG018161*	esxA_CVF624_VFG018097	eta_CVF076_VFG004876	fnbA_CVF100_VFG004620*	fnbB_CVF100_VFG017220*	geh_CVF091_VFG004758*	hlb_CVF086_VFG017174*	hld_CVF088_VFG004800*	hlgA_CVF087_VFG004822	hlgB_CVF087_VFG004804	hlgC_CVF087_VFG004813	hly/hla_CVF085_VFG004842*	htsA_IA026_VFG044273	htsB_IA026_VFG044272
LCR70_S130	SACOL0507_AI180_VFG043452*	SAUSA300_1974_TX425_VFG044013*	SAUSA300_1975_TX425_VFG044014	adsA_VF0422_VFG002420*	atl_CVF109_VFG004482*	capA_CVF110_VFG004474*	capB_CVF110_VFG004463*	capC_CVF110_VFG003450*	capD_CVF110_VFG002972*	capE_CVF110_VFG002961*	capF_CVF110_VFG005025	capG_CVF110_VFG005036	cap8H_CVF110_VFG005047	cap8I_CVF110_VFG005058*	cap8J_CVF110_VFG005069	cap8K_CVF110_VFG005080	capL_CVF110_VFG005091	capM_CVF110_VFG005102	capN_CVF110_VFG005113	capO_CVF110_VFG005122	capP_CVF110_VFG005131	-	clfA_CVF098_VFG004639*	clfB_CVF099_VFG004633*?	cna_CVF101_VFG004611*	coa_CVF096_VFG004660*	eap/map_CVF104_VFG017229*	ebh_CVF107_VFG004507*	ebp_CVF103_VFG004572	efb_CVF108_VFG004491	emp_AI178_VFG043451	esaA_CVF624_VFG018110*	esaB_CVF624_VFG018135	essA_CVF624_VFG018122	essB_CVF624_VFG018148	essC_CVF624_VFG018161*	esxA_CVF624_VFG018097	eta_CVF076_VFG004876	fnbA_CVF100_VFG004620	fnbB_CVF100_VFG017220*	geh_CVF091_VFG004758*	hlb_CVF086_VFG017174*	hld_CVF088_VFG004800	hlgA_CVF087_VFG004822	hlgB_CVF087_VFG004804	hlgC_CVF087_VFG004813	hly/hla_CVF085_VFG004842*	htsA_IA026_VFG044273	htsB_IA026_VFG044272
LCR83_S131	SACOL0507_AI180_VFG043452*	SAUSA300_1974_TX425_VFG044013	SAUSA300_1975_TX425_VFG044014	adsA_VF0422_VFG002420*	atl_CVF109_VFG004482*	capA_CVF110_VFG004474*	capB_CVF110_VFG004463*	capC_CVF110_VFG004452*	capD_CVF110_VFG002972*	capE_CVF110_VFG002961*	capF_CVF110_VFG005025	capG_CVF110_VFG005036	cap8H_CVF110_VFG005047	cap8I_CVF110_VFG005058*	cap8J_CVF110_VFG005069	cap8K_CVF110_VFG005080	capL_CVF110_VFG005091	capM_CVF110_VFG005102	capN_CVF110_VFG005113	capO_CVF110_VFG005122	capP_CVF110_VFG005131	-	clfA_CVF098_VFG004639*	clfB_CVF099_VFG004633*?	cna_CVF101_VFG004611*	coa_CVF096_VFG004660*	eap/map_CVF104_VFG017229*	ebh_CVF107_VFG004507*	ebp_CVF103_VFG004572	efb_CVF108_VFG004491	emp_AI178_VFG043451	esaA_CVF624_VFG018110*	esaB_CVF624_VFG018135	essA_CVF624_VFG018122	essB_CVF624_VFG018148	essC_CVF624_VFG018161*	esxA_CVF624_VFG018097	eta_CVF076_VFG004876	fnbA_CVF100_VFG017218*	fnbB_CVF100_VFG017220*	geh_CVF091_VFG004758*	hlb_CVF086_VFG017174*	hld_CVF088_VFG004800	hlgA_CVF087_VFG018588*	hlgB_CVF087_VFG004804	hlgC_CVF087_VFG004813	hly/hla_CVF085_VFG004842*	htsA_IA026_VFG044273	htsB_IA026_VFG044272
MKR1_S136	SACOL0507_AI180_VFG043452*	SAUSA300_1974_TX425_VFG044013	SAUSA300_1975_TX425_VFG044014	adsA_VF0422_VFG002420*	atl_CVF109_VFG004482*	capA_CVF110_VFG004474*	capB_CVF110_VFG004463*	capC_CVF110_VFG004452*	capD_CVF110_VFG002972*	capE_CVF110_VFG002961*	capF_CVF110_VFG005025	capG_CVF110_VFG005036	cap8H_CVF110_VFG005047	cap8I_CVF110_VFG005058*	cap8J_CVF110_VFG005069	cap8K_CVF110_VFG005080	capL_CVF110_VFG005091	capM_CVF110_VFG005102	capN_CVF110_VFG005113	capO_CVF110_VFG005122	capP_CVF110_VFG005131	-	clfA_CVF098_VFG004639*	clfB_CVF099_VFG004633*?	cna_CVF101_VFG004611*	coa_CVF096_VFG004660*	eap/map_CVF104_VFG017229*	ebh_CVF107_VFG004507*	ebp_CVF103_VFG004572	efb_CVF108_VFG004491	emp_AI178_VFG043451	esaA_CVF624_VFG018110*	esaB_CVF624_VFG018135	essA_CVF624_VFG018122	essB_CVF624_VFG018148	essC_CVF624_VFG018161*	esxA_CVF624_VFG018097	eta_CVF076_VFG004876	fnbA_CVF100_VFG017218*	fnbB_CVF100_VFG017220*	geh_CVF091_VFG004758*	hlb_CVF086_VFG017174*	hld_CVF088_VFG004800	hlgA_CVF087_VFG018588*	hlgB_CVF087_VFG004804	hlgC_CVF087_VFG004813	hly/hla_CVF085_VFG004842*	htsA_IA026_VFG044273	htsB_IA026_VFG044272
MKR31_S137	SACOL0507_AI180_VFG043452*	SAUSA300_1974_TX425_VFG044013	SAUSA300_1975_TX425_VFG044014	adsA_VF0422_VFG002420*	atl_CVF109_VFG004482*	capA_CVF110_VFG004474*	capB_CVF110_VFG004463*	capC_CVF110_VFG004452*	capD_CVF110_VFG002972*	capE_CVF110_VFG002961*	capF_CVF110_VFG005025	capG_CVF110_VFG005036	cap8H_CVF110_VFG005047	cap8I_CVF110_VFG005058*	cap8J_CVF110_VFG005069	cap8K_CVF110_VFG005080	capL_CVF110_VFG005091	capM_CVF110_VFG005102	capN_CVF110_VFG005113	capO_CVF110_VFG005122	capP_CVF110_VFG005131	-	clfA_CVF098_VFG004639*	clfB_CVF099_VFG004633*?	cna_CVF101_VFG004611*	coa_CVF096_VFG004660*	eap/map_CVF104_VFG017229*	ebh_CVF107_VFG004502*	ebp_CVF103_VFG004572	efb_CVF108_VFG004491	emp_AI178_VFG043451	esaA_CVF624_VFG018110*	esaB_CVF624_VFG018135	essA_CVF624_VFG018122	essB_CVF624_VFG018148	essC_CVF624_VFG018161*	esxA_CVF624_VFG018097	eta_CVF076_VFG004876	fnbA_CVF100_VFG004620*	fnbB_CVF100_VFG017220*	geh_CVF091_VFG004758*	hlb_CVF086_VFG017174*	hld_CVF088_VFG004796*	hlgA_CVF087_VFG018588*	hlgB_CVF087_VFG004804	hlgC_CVF087_VFG004813	hly/hla_CVF085_VFG004842*	htsA_IA026_VFG044273	htsB_IA026_VFG044272
MRSA1_S83	SACOL0507_AI180_VFG043452*	SAUSA300_1974_TX425_VFG044013	SAUSA300_1975_TX425_VFG044014	adsA_VF0422_VFG002420*	atl_CVF109_VFG004482*	capA_CVF110_VFG004474*	capB_CVF110_VFG004463*	capC_CVF110_VFG004452*	capD_CVF110_VFG002972*	capE_CVF110_VFG002961*	capF_CVF110_VFG005025	capG_CVF110_VFG005036	cap8H_CVF110_VFG005047	cap8I_CVF110_VFG005058*	cap8J_CVF110_VFG005069	cap8K_CVF110_VFG005080	capL_CVF110_VFG005091	capM_CVF110_VFG005102	capN_CVF110_VFG005113	capO_CVF110_VFG005122	capP_CVF110_VFG005131	-	clfA_CVF098_VFG004639*	clfB_CVF099_VFG004633*?	cna_CVF101_VFG004611*	coa_CVF096_VFG004660*	eap/map_CVF104_VFG017229*	ebh_CVF107_VFG004507*	ebp_CVF103_VFG004572	efb_CVF108_VFG004491	emp_AI178_VFG043451	esaA_CVF624_VFG018110*	esaB_CVF624_VFG018135	essA_CVF624_VFG018122	essB_CVF624_VFG018148	essC_CVF624_VFG018161*	esxA_CVF624_VFG018097	eta_CVF076_VFG004876	fnbA_CVF100_VFG004620*	fnbB_CVF100_VFG004613	geh_CVF091_VFG004758*	hlb_CVF086_VFG017174*	hld_CVF088_VFG004800	hlgA_CVF087_VFG018588*	hlgB_CVF087_VFG004804	hlgC_CVF087_VFG004813	hly/hla_CVF085_VFG004842*	htsA_IA026_VFG044273	htsB_IA026_VFG044272
MRSA10_S84	SACOL0507_AI180_VFG043452*	SAUSA300_1974_TX425_VFG044013	SAUSA300_1975_TX425_VFG044014	adsA_VF0422_VFG002420*	atl_CVF109_VFG004482*	capA_CVF110_VFG004474*	capB_CVF110_VFG004463*	capC_CVF110_VFG004452*	capD_CVF110_VFG002972*	capE_CVF110_VFG002961*	capF_CVF110_VFG005025	capG_CVF110_VFG005036	cap8H_CVF110_VFG005047	cap8I_CVF110_VFG005058*	cap8J_CVF110_VFG005069	cap8K_CVF110_VFG005080	capL_CVF110_VFG005091	capM_CVF110_VFG005102	capN_CVF110_VFG005113	capO_CVF110_VFG005122	capP_CVF110_VFG005131	-	clfA_CVF098_VFG004639*	clfB_CVF099_VFG004633*?	cna_CVF101_VFG004611*	coa_CVF096_VFG004660*	eap/map_CVF104_VFG017229*	ebh_CVF107_VFG004507*	ebp_CVF103_VFG004572	efb_CVF108_VFG004491	emp_AI178_VFG043451	esaA_CVF624_VFG018110*	esaB_CVF624_VFG018135	essA_CVF624_VFG018122	essB_CVF624_VFG018148	essC_CVF624_VFG018161*	esxA_CVF624_VFG018097	eta_CVF076_VFG004876	fnbA_CVF100_VFG004620*	fnbB_CVF100_VFG017220	geh_CVF091_VFG004758*	hlb_CVF086_VFG017174*	hld_CVF088_VFG004800	hlgA_CVF087_VFG018588*	hlgB_CVF087_VFG004804	hlgC_CVF087_VFG004813	hly/hla_CVF085_VFG004842*	htsA_IA026_VFG044273	htsB_IA026_VFG044272
MRSA109_S87	SACOL0507_AI180_VFG043452*	SAUSA300_1974_TX425_VFG044013	SAUSA300_1975_TX425_VFG044014	adsA_VF0422_VFG002420*	atl_CVF109_VFG004482*	capA_CVF110_VFG004474*	capB_CVF110_VFG004463*	capC_CVF110_VFG004452*	capD_CVF110_VFG002972*	capE_CVF110_VFG002961*	capF_CVF110_VFG005025	capG_CVF110_VFG005036	cap8H_CVF110_VFG005047	cap8I_CVF110_VFG005058*	cap8J_CVF110_VFG005069	cap8K_CVF110_VFG005080	capL_CVF110_VFG005091	capM_CVF110_VFG005102	capN_CVF110_VFG005113	capO_CVF110_VFG005122	capP_CVF110_VFG005131	-	clfA_CVF098_VFG004639*	clfB_CVF099_VFG004633*?	cna_CVF101_VFG004611*	coa_CVF096_VFG004660*	eap/map_CVF104_VFG017229*	ebh_CVF107_VFG004507*	ebp_CVF103_VFG004572	efb_CVF108_VFG004491	emp_AI178_VFG043451	esaA_CVF624_VFG018110*	esaB_CVF624_VFG018135	essA_CVF624_VFG018122	essB_CVF624_VFG018148	essC_CVF624_VFG018161*	esxA_CVF624_VFG018097	eta_CVF076_VFG004876	fnbA_CVF100_VFG004620*	fnbB_CVF100_VFG017220*	geh_CVF091_VFG004758*	hlb_CVF086_VFG017174*	hld_CVF088_VFG017091	hlgA_CVF087_VFG018588*	hlgB_CVF087_VFG004804	hlgC_CVF087_VFG004813	hly/hla_CVF085_VFG004842*	htsA_IA026_VFG044273	htsB_IA026_VFG044272
MRSA111_S85	SACOL0507_AI180_VFG043452*	SAUSA300_1974_TX425_VFG044013*	SAUSA300_1975_TX425_VFG044014	adsA_VF0422_VFG002420*	atl_CVF109_VFG004482*	capA_CVF110_VFG004474*	capB_CVF110_VFG004463*	capC_CVF110_VFG003450*	capD_CVF110_VFG002972*	capE_CVF110_VFG002961*	capF_CVF110_VFG005025	capG_CVF110_VFG005036	cap8H_CVF110_VFG005047	cap8I_CVF110_VFG005058*	cap8J_CVF110_VFG005069	cap8K_CVF110_VFG005080	capL_CVF110_VFG005091	capM_CVF110_VFG005102	capN_CVF110_VFG005113	capO_CVF110_VFG005122	capP_CVF110_VFG005131	-	clfA_CVF098_VFG004639*	clfB_CVF099_VFG004633*?	cna_CVF101_VFG004611*	coa_CVF096_VFG004660*	eap/map_CVF104_VFG017229*	ebh_CVF107_VFG004507*	ebp_CVF103_VFG004572	efb_CVF108_VFG004491	emp_AI178_VFG043451	esaA_CVF624_VFG018110*	esaB_CVF624_VFG018135	essA_CVF624_VFG018122	essB_CVF624_VFG018148	essC_CVF624_VFG018161*	esxA_CVF624_VFG018097	eta_CVF076_VFG004876	fnbA_CVF100_VFG004620*	fnbB_CVF100_VFG017220	geh_CVF091_VFG004758*	hlb_CVF086_VFG017174*	hld_CVF088_VFG017091	hlgA_CVF087_VFG018588*	hlgB_CVF087_VFG004804	hlgC_CVF087_VFG004813	hly/hla_CVF085_VFG004842*	htsA_IA026_VFG044273	htsB_IA026_VFG044272
MRSA115_S86	SACOL0507_AI180_VFG043452*	SAUSA300_1974_TX425_VFG044013*	SAUSA300_1975_TX425_VFG044014	adsA_VF0422_VFG002420*	atl_CVF109_VFG004482*	capA_CVF110_VFG004474*	capB_CVF110_VFG004463*	capC_CVF110_VFG004452*	cap5D_CVF110_VFG018628*	capE_CVF110_VFG002961*	capF_CVF110_VFG005025	capG_CVF110_VFG005036	cap8H_CVF110_VFG005047	cap8I_CVF110_VFG005058*	cap8J_CVF110_VFG005069	cap8K_CVF110_VFG005080	capL_CVF110_VFG005091	capM_CVF110_VFG005102	capN_CVF110_VFG005113	capO_CVF110_VFG005122	capP_CVF110_VFG005131	-	clfA_CVF098_VFG004639*	clfB_CVF099_VFG004633*?	cna_CVF101_VFG004611*	coa_CVF096_VFG004660*	eap/map_CVF104_VFG017229*	ebh_CVF107_VFG004507*	ebp_CVF103_VFG004572	efb_CVF108_VFG004491	emp_AI178_VFG043451	esaA_CVF624_VFG018110*	esaB_CVF624_VFG018135	essA_CVF624_VFG018122	essB_CVF624_VFG018148	essC_CVF624_VFG018161*	esxA_CVF624_VFG018097	eta_CVF076_VFG004876	fnbA_CVF100_VFG004620*	fnbB_CVF100_VFG017220*	geh_CVF091_VFG004758*	hlb_CVF086_VFG017174*	hld_CVF088_VFG017091	hlgA_CVF087_VFG018588*	hlgB_CVF087_VFG004804	hlgC_CVF087_VFG004813	hly/hla_CVF085_VFG004842*	htsA_IA026_VFG044273	htsB_IA026_VFG044272
NCHR28_S134	SACOL0507_AI180_VFG043452*	SAUSA300_1974_TX425_VFG044013*	SAUSA300_1975_TX425_VFG044014	adsA_VF0422_VFG002420*	atl_CVF109_VFG004482*	capA_CVF110_VFG004474*	capB_CVF110_VFG004463*	capC_CVF110_VFG004452*	capD_CVF110_VFG002972*	capE_CVF110_VFG002961*	capF_CVF110_VFG005025	capG_CVF110_VFG005036	cap8H_CVF110_VFG005047	cap8I_CVF110_VFG005058*	cap8J_CVF110_VFG005069	cap8K_CVF110_VFG005080	capL_CVF110_VFG005091	capM_CVF110_VFG005102	capN_CVF110_VFG005113	capO_CVF110_VFG005122	capP_CVF110_VFG005131	-	clfA_CVF098_VFG004639*	clfB_CVF099_VFG004633*?	cna_CVF101_VFG004611*	coa_CVF096_VFG004660*	eap/map_CVF104_VFG017229*	ebh_CVF107_VFG004507*	ebp_CVF103_VFG004572	efb_CVF108_VFG004491	emp_AI178_VFG043451	esaA_CVF624_VFG018110*	esaB_CVF624_VFG018135	essA_CVF624_VFG018122	essB_CVF624_VFG018148*	essC_CVF624_VFG018161*	esxA_CVF624_VFG018097*	eta_CVF076_VFG004876	fnbA_CVF100_VFG017218*	fnbB_CVF100_VFG017220*	geh_CVF091_VFG004758*	hlb_CVF086_VFG017174*	hld_CVF088_VFG004800	hlgA_CVF087_VFG004822	hlgB_CVF087_VFG004804	hlgC_CVF087_VFG004813*	hly/hla_CVF085_VFG004842*	htsA_IA026_VFG044273	htsB_IA026_VFG044272
NCHR30_S135	SACOL0507_AI180_VFG043452*	SAUSA300_1974_TX425_VFG044013*	SAUSA300_1975_TX425_VFG044014	adsA_VF0422_VFG002420*	atl_CVF109_VFG004482*	capA_CVF110_VFG004474*	capB_CVF110_VFG004463*	capC_CVF110_VFG004452*	capD_CVF110_VFG002972*	capE_CVF110_VFG002961*	capF_CVF110_VFG005025	capG_CVF110_VFG005036	cap8H_CVF110_VFG005047	cap8I_CVF110_VFG005058*	cap8J_CVF110_VFG005069	cap8K_CVF110_VFG005080	capL_CVF110_VFG005091	capM_CVF110_VFG005102	capN_CVF110_VFG005113	capO_CVF110_VFG005122	capP_CVF110_VFG005131	-	clfA_CVF098_VFG004639*	clfB_CVF099_VFG004633*?	cna_CVF101_VFG004611*	coa_CVF096_VFG004660*	eap/map_CVF104_VFG017229*	ebh_CVF107_VFG004507*	ebp_CVF103_VFG004572	efb_CVF108_VFG004491	emp_AI178_VFG043451	esaA_CVF624_VFG018110*	esaB_CVF624_VFG018135	essA_CVF624_VFG018122	essB_CVF624_VFG018148	essC_CVF624_VFG018161*	esxA_CVF624_VFG018097	eta_CVF076_VFG004876	fnbA_CVF100_VFG017218*	fnbB_CVF100_VFG017220*	geh_CVF091_VFG004758*	hlb_CVF086_VFG017174*	hld_CVF088_VFG004800	hlgA_CVF087_VFG018588*	hlgB_CVF087_VFG004804	hlgC_CVF087_VFG004813	hly/hla_CVF085_VFG004842*	htsA_IA026_VFG044273	htsB_IA026_VFG044272
ORSA1_S54	SACOL0507_AI180_VFG043452*	SAUSA300_1974_TX425_VFG044013	SAUSA300_1975_TX425_VFG044014	adsA_VF0422_VFG002420*	atl_CVF109_VFG004482*	capA_CVF110_VFG004474*	capB_CVF110_VFG004463*	capC_CVF110_VFG004452*	capD_CVF110_VFG002972*	capE_CVF110_VFG002961*	capF_CVF110_VFG005025	capG_CVF110_VFG005036	cap8H_CVF110_VFG005047	cap8I_CVF110_VFG005058*	cap8J_CVF110_VFG005069	cap8K_CVF110_VFG005080	capL_CVF110_VFG005091	capM_CVF110_VFG005102	capN_CVF110_VFG005113	capO_CVF110_VFG005122	capP_CVF110_VFG005131	-	clfA_CVF098_VFG004639*	clfB_CVF099_VFG004633*?	cna_CVF101_VFG004611*	coa_CVF096_VFG004660*	eap/map_CVF104_VFG017229*	ebh_CVF107_VFG004507*	ebp_CVF103_VFG004572	efb_CVF108_VFG004491	emp_AI178_VFG043451	esaA_CVF624_VFG018110*	esaB_CVF624_VFG018135	essA_CVF624_VFG018122	essB_CVF624_VFG018148	essC_CVF624_VFG018161*	esxA_CVF624_VFG018097	eta_CVF076_VFG004876	fnbA_CVF100_VFG004620*	fnbB_CVF100_VFG017220*	geh_CVF091_VFG004758*	hlb_CVF086_VFG017174*	hld_CVF088_VFG017091	hlgA_CVF087_VFG018588*	hlgB_CVF087_VFG004804	hlgC_CVF087_VFG004813	hly/hla_CVF085_VFG004842*	htsA_IA026_VFG044273	htsB_IA026_VFG044272
ORSA2_S55	SACOL0507_AI180_VFG043452*	SAUSA300_1974_TX425_VFG044013	SAUSA300_1975_TX425_VFG044014	adsA_VF0422_VFG002420*	atl_CVF109_VFG004482*	capA_CVF110_VFG004474*	capB_CVF110_VFG004463*	capC_CVF110_VFG004452*	capD_CVF110_VFG002972*	capE_CVF110_VFG002961*	capF_CVF110_VFG005025	capG_CVF110_VFG005036	cap8H_CVF110_VFG005047	cap8I_CVF110_VFG005058*	cap8J_CVF110_VFG005069	cap8K_CVF110_VFG005080	capL_CVF110_VFG005091	capM_CVF110_VFG005102	capN_CVF110_VFG005113	capO_CVF110_VFG005122	capP_CVF110_VFG005131	-	clfA_CVF098_VFG004639*	clfB_CVF099_VFG004633*?	cna_CVF101_VFG004611*	coa_CVF096_VFG004660*	eap/map_CVF104_VFG017229*	ebh_CVF107_VFG004507*	ebp_CVF103_VFG004572	efb_CVF108_VFG004491	emp_AI178_VFG043451	esaA_CVF624_VFG018110*	esaB_CVF624_VFG018135	essA_CVF624_VFG018122	essB_CVF624_VFG018148	essC_CVF624_VFG018161*	esxA_CVF624_VFG018097	eta_CVF076_VFG004876	fnbA_CVF100_VFG004620	fnbB_CVF100_VFG017220	geh_CVF091_VFG004758*	hlb_CVF086_VFG017174*	hld_CVF088_VFG017091	hlgA_CVF087_VFG018588*	hlgB_CVF087_VFG004804	hlgC_CVF087_VFG004813	hly/hla_CVF085_VFG004842*	htsA_IA026_VFG044273	htsB_IA026_VFG044272
ORSA3_S56	SACOL0507_AI180_VFG043452*	SAUSA300_1974_TX425_VFG044013	SAUSA300_1975_TX425_VFG044014	adsA_VF0422_VFG002420*	atl_CVF109_VFG004482*	capA_CVF110_VFG004474*	capB_CVF110_VFG004463*	capC_CVF110_VFG004452*	capD_CVF110_VFG002972*	capE_CVF110_VFG002961*	capF_CVF110_VFG005025	capG_CVF110_VFG005036	cap8H_CVF110_VFG005047	cap8I_CVF110_VFG005058*	cap8J_CVF110_VFG005069	cap8K_CVF110_VFG005080	capL_CVF110_VFG005091	capM_CVF110_VFG005102	capN_CVF110_VFG005113	capO_CVF110_VFG005122	capP_CVF110_VFG005131	-	clfA_CVF098_VFG004639*	clfB_CVF099_VFG004633*?	cna_CVF101_VFG004611*	coa_CVF096_VFG004660*	eap/map_CVF104_VFG017229*	ebh_CVF107_VFG004507*	ebp_CVF103_VFG004572	efb_CVF108_VFG004491	emp_AI178_VFG043451	esaA_CVF624_VFG018110*	esaB_CVF624_VFG018135	essA_CVF624_VFG018122	essB_CVF624_VFG018148	essC_CVF624_VFG018161*	esxA_CVF624_VFG018097	eta_CVF076_VFG004876	fnbA_CVF100_VFG004620*	fnbB_CVF100_VFG017220*	geh_CVF091_VFG004758*	hlb_CVF086_VFG017174*	hld_CVF088_VFG017091	hlgA_CVF087_VFG018588*	hlgB_CVF087_VFG004804	hlgC_CVF087_VFG004813	hly/hla_CVF085_VFG004842*	htsA_IA026_VFG044273	htsB_IA026_VFG044272
ORSA350_S77	SACOL0507_AI180_VFG043452*	SAUSA300_1974_TX425_VFG044013	SAUSA300_1975_TX425_VFG044014	adsA_VF0422_VFG002420*	atl_CVF109_VFG004482*	capA_CVF110_VFG004474*	capB_CVF110_VFG004463*	capC_CVF110_VFG004452*	capD_CVF110_VFG002972*	capE_CVF110_VFG002961*	capF_CVF110_VFG005025	capG_CVF110_VFG005036	cap8H_CVF110_VFG005047	cap8I_CVF110_VFG005058*	cap8J_CVF110_VFG005069	cap8K_CVF110_VFG005080	capL_CVF110_VFG005091	capM_CVF110_VFG005102	capN_CVF110_VFG005113	capO_CVF110_VFG005122	capP_CVF110_VFG005131	-	clfA_CVF098_VFG004639*	clfB_CVF099_VFG004633*?	cna_CVF101_VFG004611*	coa_CVF096_VFG004660*	eap/map_CVF104_VFG017229*	ebh_CVF107_VFG004507*	ebp_CVF103_VFG004572	efb_CVF108_VFG004491	emp_AI178_VFG043451	esaA_CVF624_VFG018110*	esaB_CVF624_VFG018135	essA_CVF624_VFG018122	essB_CVF624_VFG018148	essC_CVF624_VFG018161*	esxA_CVF624_VFG018097	eta_CVF076_VFG004876	fnbA_CVF100_VFG004620*	fnbB_CVF100_VFG017220*	geh_CVF091_VFG004758*	hlb_CVF086_VFG017174*	hld_CVF088_VFG004800	hlgA_CVF087_VFG018588*	hlgB_CVF087_VFG004804	hlgC_CVF087_VFG004813	hly/hla_CVF085_VFG004842*	htsA_IA026_VFG044273	htsB_IA026_VFG044272
ORSA368_S78	SACOL0507_AI180_VFG043452*	SAUSA300_1974_TX425_VFG044013	SAUSA300_1975_TX425_VFG044014	adsA_VF0422_VFG002420*	atl_CVF109_VFG004482*	capA_CVF110_VFG004474*	capB_CVF110_VFG004463*	capC_CVF110_VFG003450*	capD_CVF110_VFG002972*	capE_CVF110_VFG002961*	capF_CVF110_VFG005025	capG_CVF110_VFG005036	cap8H_CVF110_VFG005047	cap8I_CVF110_VFG005058*	cap8J_CVF110_VFG005069	cap8K_CVF110_VFG005080	capL_CVF110_VFG005091	capM_CVF110_VFG005102	capN_CVF110_VFG005113	capO_CVF110_VFG005122	capP_CVF110_VFG005131*	-	clfA_CVF098_VFG004639*	clfB_CVF099_VFG004633*?	cna_CVF101_VFG004611*	coa_CVF096_VFG004660*	eap/map_CVF104_VFG017229*	ebh_CVF107_VFG004507*	ebp_CVF103_VFG004572	efb_CVF108_VFG004491	emp_AI178_VFG043451	esaA_CVF624_VFG018110*	esaB_CVF624_VFG018135	essA_CVF624_VFG018122	essB_CVF624_VFG018148	essC_CVF624_VFG018161*	esxA_CVF624_VFG018097	eta_CVF076_VFG004876	fnbA_CVF100_VFG017218*	fnbB_CVF100_VFG017220	geh_CVF091_VFG004758*	hlb_CVF086_VFG017174*	hld_CVF088_VFG017091	hlgA_CVF087_VFG018588*	hlgB_CVF087_VFG004804	hlgC_CVF087_VFG004813	hly/hla_CVF085_VFG004842*	htsA_IA026_VFG044273	htsB_IA026_VFG044272
ORSA372_S79	SACOL0507_AI180_VFG043452*	SAUSA300_1974_TX425_VFG044013	SAUSA300_1975_TX425_VFG044014	adsA_VF0422_VFG002420*	atl_CVF109_VFG004482*	capA_CVF110_VFG004474*	capB_CVF110_VFG004463*	capC_CVF110_VFG004452*	capD_CVF110_VFG002972*	capE_CVF110_VFG002961*	capF_CVF110_VFG005025	capG_CVF110_VFG005036	cap8H_CVF110_VFG005047	cap8I_CVF110_VFG005058*	cap8J_CVF110_VFG005069	cap8K_CVF110_VFG005080	capL_CVF110_VFG005091	capM_CVF110_VFG005102	capN_CVF110_VFG005113	capO_CVF110_VFG005122	capP_CVF110_VFG005131	-	clfA_CVF098_VFG004639*	clfB_CVF099_VFG004633*?	cna_CVF101_VFG004611*	coa_CVF096_VFG004660*	eap/map_CVF104_VFG017229*	ebh_CVF107_VFG004507*	ebp_CVF103_VFG004572	efb_CVF108_VFG004491	emp_AI178_VFG043451	esaA_CVF624_VFG018110*	esaB_CVF624_VFG018135	essA_CVF624_VFG018122	essB_CVF624_VFG018148	essC_CVF624_VFG018161*	esxA_CVF624_VFG018097	eta_CVF076_VFG004876	fnbA_CVF100_VFG004620*	fnbB_CVF100_VFG017220*	geh_CVF091_VFG004758*	hlb_CVF086_VFG017174*	hld_CVF088_VFG004796*	hlgA_CVF087_VFG018588*	hlgB_CVF087_VFG004804	hlgC_CVF087_VFG004813	hly/hla_CVF085_VFG004842*	htsA_IA026_VFG044273	htsB_IA026_VFG044272
ORSA374_S80	SACOL0507_AI180_VFG043452*	SAUSA300_1974_TX425_VFG044013	SAUSA300_1975_TX425_VFG044014	adsA_VF0422_VFG002420*	atl_CVF109_VFG004482*	capA_CVF110_VFG004474*	capB_CVF110_VFG004463*	capC_CVF110_VFG004452*	capD_CVF110_VFG002972*	capE_CVF110_VFG002961*	capF_CVF110_VFG005025	capG_CVF110_VFG005036	cap8H_CVF110_VFG005047	cap8I_CVF110_VFG005058*	cap8J_CVF110_VFG005069	cap8K_CVF110_VFG005080	capL_CVF110_VFG005091	capM_CVF110_VFG005102	capN_CVF110_VFG005113	capO_CVF110_VFG005122	capP_CVF110_VFG005131	-	clfA_CVF098_VFG004639*	clfB_CVF099_VFG004633*?	cna_CVF101_VFG004611*	coa_CVF096_VFG004660*	eap/map_CVF104_VFG017229*	ebh_CVF107_VFG004507*	ebp_CVF103_VFG004572	efb_CVF108_VFG004491	emp_AI178_VFG043451	esaA_CVF624_VFG018110*	esaB_CVF624_VFG018135	essA_CVF624_VFG018122	essB_CVF624_VFG018148	essC_CVF624_VFG018161*	esxA_CVF624_VFG018097	eta_CVF076_VFG004876	fnbA_CVF100_VFG004620*	fnbB_CVF100_VFG017220*	geh_CVF091_VFG004758*	hlb_CVF086_VFG017174*	hld_CVF088_VFG004800*	hlgA_CVF087_VFG018588*	hlgB_CVF087_VFG004804	hlgC_CVF087_VFG004813	hly/hla_CVF085_VFG004842*	htsA_IA026_VFG044273	htsB_IA026_VFG044272
ORSA376_S81	SACOL0507_AI180_VFG043452*	SAUSA300_1974_TX425_VFG044013	SAUSA300_1975_TX425_VFG044014	adsA_VF0422_VFG002420*	atl_CVF109_VFG004482*	capA_CVF110_VFG004474*	capB_CVF110_VFG004463*	capC_CVF110_VFG004452*	capD_CVF110_VFG002972*	capE_CVF110_VFG002961*	capF_CVF110_VFG005025	capG_CVF110_VFG005036	cap8H_CVF110_VFG005047	cap8I_CVF110_VFG005058*	cap8J_CVF110_VFG005069	cap8K_CVF110_VFG005080	capL_CVF110_VFG005091	capM_CVF110_VFG005102	capN_CVF110_VFG005113	capO_CVF110_VFG005122	capP_CVF110_VFG005131	-	clfA_CVF098_VFG004639*	clfB_CVF099_VFG004633*?	cna_CVF101_VFG004611*	coa_CVF096_VFG004660*	eap/map_CVF104_VFG017229*	ebh_CVF107_VFG004507*	ebp_CVF103_VFG004572	efb_CVF108_VFG004491	emp_AI178_VFG043451	esaA_CVF624_VFG018110*	esaB_CVF624_VFG018135	essA_CVF624_VFG018122	essB_CVF624_VFG018148*	essC_CVF624_VFG018161*	esxA_CVF624_VFG018097	eta_CVF076_VFG004876	fnbA_CVF100_VFG017218*	fnbB_CVF100_VFG017220*	geh_CVF091_VFG004758*	hlb_CVF086_VFG017174*	hld_CVF088_VFG017091	hlgA_CVF087_VFG018588*	hlgB_CVF087_VFG004804	hlgC_CVF087_VFG004813	hly/hla_CVF085_VFG004842*	htsA_IA026_VFG044273	htsB_IA026_VFG044272
ORSA399_S82	SACOL0507_AI180_VFG043452*	SAUSA300_1974_TX425_VFG044013	SAUSA300_1975_TX425_VFG044014	adsA_VF0422_VFG002420*	atl_CVF109_VFG004482*	capA_CVF110_VFG004474*	capB_CVF110_VFG004463*	capC_CVF110_VFG004452*	capD_CVF110_VFG002972*	capE_CVF110_VFG002961*	capF_CVF110_VFG005025	capG_CVF110_VFG005036	cap8H_CVF110_VFG005047	cap8I_CVF110_VFG005058*	cap8J_CVF110_VFG005069	cap8K_CVF110_VFG005080	capL_CVF110_VFG005091	capM_CVF110_VFG005102	capN_CVF110_VFG005113	capO_CVF110_VFG005122	capP_CVF110_VFG005131*	-	clfA_CVF098_VFG004639*	clfB_CVF099_VFG004633*?	cna_CVF101_VFG004611*	coa_CVF096_VFG004660*	eap/map_CVF104_VFG017229*	ebh_CVF107_VFG004507*	ebp_CVF103_VFG004572	efb_CVF108_VFG004491	emp_AI178_VFG043451	esaA_CVF624_VFG018110*	esaB_CVF624_VFG018135	essA_CVF624_VFG018122	essB_CVF624_VFG018148	essC_CVF624_VFG018161*	esxA_CVF624_VFG018097	eta_CVF076_VFG004876	fnbA_CVF100_VFG004620*	fnbB_CVF100_VFG017220*	geh_CVF091_VFG004758*	hlb_CVF086_VFG017174*	hld_CVF088_VFG004800*	hlgA_CVF087_VFG018588	hlgB_CVF087_VFG004804	hlgC_CVF087_VFG004813	hly/hla_CVF085_VFG004842*	htsA_IA026_VFG044273	htsB_IA026_VFG044272
ORSA4_S57	SACOL0507_AI180_VFG043452*	SAUSA300_1974_TX425_VFG044013	SAUSA300_1975_TX425_VFG044014	adsA_VF0422_VFG002420*	atl_CVF109_VFG004482*	capA_CVF110_VFG004474*	capB_CVF110_VFG004463*	capC_CVF110_VFG004452*	capD_CVF110_VFG002972*	capE_CVF110_VFG002961*	capF_CVF110_VFG005025	capG_CVF110_VFG005036	cap8H_CVF110_VFG005047	cap8I_CVF110_VFG005058*	cap8J_CVF110_VFG005069	cap8K_CVF110_VFG005080	capL_CVF110_VFG005091	capM_CVF110_VFG005102	capN_CVF110_VFG005113	capO_CVF110_VFG005122	capP_CVF110_VFG005131	-	clfA_CVF098_VFG004639*	clfB_CVF099_VFG004633*?	cna_CVF101_VFG004611*	coa_CVF096_VFG004660*	eap/map_CVF104_VFG017229*	ebh_CVF107_VFG004507*	ebp_CVF103_VFG004572	efb_CVF108_VFG004491	emp_AI178_VFG043451	esaA_CVF624_VFG018110*	esaB_CVF624_VFG018135	essA_CVF624_VFG018122	essB_CVF624_VFG018148	essC_CVF624_VFG018161*	esxA_CVF624_VFG018097	eta_CVF076_VFG004876	fnbA_CVF100_VFG004620*	fnbB_CVF100_VFG017220	geh_CVF091_VFG004758*	hlb_CVF086_VFG017174*	hld_CVF088_VFG017091	hlgA_CVF087_VFG018588*	hlgB_CVF087_VFG004804	hlgC_CVF087_VFG004813	hly/hla_CVF085_VFG004842*	htsA_IA026_VFG044273	htsB_IA026_VFG044272
ORSA5_S58	SACOL0507_AI180_VFG043452*	SAUSA300_1974_TX425_VFG044013	SAUSA300_1975_TX425_VFG044014	adsA_VF0422_VFG002420*	atl_CVF109_VFG004482*	capA_CVF110_VFG004474*	capB_CVF110_VFG004463*	capC_CVF110_VFG004452*	capD_CVF110_VFG002972*	capE_CVF110_VFG002961*	capF_CVF110_VFG005025	capG_CVF110_VFG005036	cap8H_CVF110_VFG005047	cap8I_CVF110_VFG005058*	cap8J_CVF110_VFG005069	cap8K_CVF110_VFG005080	capL_CVF110_VFG005091	capM_CVF110_VFG005102	capN_CVF110_VFG005113	capO_CVF110_VFG005122	capP_CVF110_VFG005131	-	clfA_CVF098_VFG004639*	clfB_CVF099_VFG004633*?	cna_CVF101_VFG004611*	coa_CVF096_VFG004660*	eap/map_CVF104_VFG017229*	ebh_CVF107_VFG004507*	ebp_CVF103_VFG004572	efb_CVF108_VFG004491	emp_AI178_VFG043451	esaA_CVF624_VFG018110*	esaB_CVF624_VFG018135	essA_CVF624_VFG018122	essB_CVF624_VFG018148	essC_CVF624_VFG018161*	esxA_CVF624_VFG018097	eta_CVF076_VFG004876	fnbA_CVF100_VFG004620*	fnbB_CVF100_VFG017220*	geh_CVF091_VFG004758*	hlb_CVF086_VFG017174*	hld_CVF088_VFG017091	hlgA_CVF087_VFG004822	hlgB_CVF087_VFG004804	hlgC_CVF087_VFG004813	hly/hla_CVF085_VFG004842*	htsA_IA026_VFG044273	htsB_IA026_VFG044272
QR494_S91	SACOL0507_AI180_VFG043452*	SAUSA300_1974_TX425_VFG044013	SAUSA300_1975_TX425_VFG044014	adsA_VF0422_VFG002420*	atl_CVF109_VFG004482*	capA_CVF110_VFG004474*	capB_CVF110_VFG004463*	capC_CVF110_VFG004452*	capD_CVF110_VFG002972*	capE_CVF110_VFG002961*	capF_CVF110_VFG005025	capG_CVF110_VFG005036	cap8H_CVF110_VFG005047	cap8I_CVF110_VFG005058*	cap8J_CVF110_VFG005069	cap8K_CVF110_VFG005080	capL_CVF110_VFG005091	capM_CVF110_VFG005102	capN_CVF110_VFG005113	capO_CVF110_VFG005122	capP_CVF110_VFG005131	-	clfA_CVF098_VFG004639*	clfB_CVF099_VFG004633*?	cna_CVF101_VFG004611*	coa_CVF096_VFG004660*	eap/map_CVF104_VFG017229*	ebh_CVF107_VFG004507*	ebp_CVF103_VFG004572	efb_CVF108_VFG004491	emp_AI178_VFG043451	esaA_CVF624_VFG018110*	esaB_CVF624_VFG018135	essA_CVF624_VFG018122	essB_CVF624_VFG018148*	essC_CVF624_VFG018161*	esxA_CVF624_VFG018097	eta_CVF076_VFG004876	fnbA_CVF100_VFG004620*	fnbB_CVF100_VFG017220*	geh_CVF091_VFG004758*	hlb_CVF086_VFG017174*	hld_CVF088_VFG017091	hlgA_CVF087_VFG018588*	hlgB_CVF087_VFG004804	hlgC_CVF087_VFG004813	hly/hla_CVF085_VFG004842*	htsA_IA026_VFG044273	htsB_IA026_VFG044272
QR497_S92	SACOL0507_AI180_VFG043452*	SAUSA300_1974_TX425_VFG044013	SAUSA300_1975_TX425_VFG044014	adsA_VF0422_VFG002420*	atl_CVF109_VFG004482*	capA_CVF110_VFG004474*	capB_CVF110_VFG004463*	capC_CVF110_VFG004452*	capD_CVF110_VFG002972*	capE_CVF110_VFG002961*	capF_CVF110_VFG005025	capG_CVF110_VFG005036	cap8H_CVF110_VFG005047	cap8I_CVF110_VFG005058*	cap8J_CVF110_VFG005069	cap8K_CVF110_VFG005080	capL_CVF110_VFG005091	capM_CVF110_VFG005102	capN_CVF110_VFG005113	capO_CVF110_VFG005122	capP_CVF110_VFG005131	-	clfA_CVF098_VFG004639*	clfB_CVF099_VFG004633*?	cna_CVF101_VFG004611*	coa_CVF096_VFG004660*	eap/map_CVF104_VFG017229*	ebh_CVF107_VFG004507*	ebp_CVF103_VFG004572	efb_CVF108_VFG004491	emp_AI178_VFG043451	esaA_CVF624_VFG018110*	esaB_CVF624_VFG018135	essA_CVF624_VFG018122	essB_CVF624_VFG018148	essC_CVF624_VFG018161*	esxA_CVF624_VFG018097	eta_CVF076_VFG004876	fnbA_CVF100_VFG004620*	fnbB_CVF100_VFG017220*	geh_CVF091_VFG004758*	hlb_CVF086_VFG017174*	hld_CVF088_VFG004800	hlgA_CVF087_VFG018588*	hlgB_CVF087_VFG004804	hlgC_CVF087_VFG004813	hly/hla_CVF085_VFG004842*	htsA_IA026_VFG044273	htsB_IA026_VFG044272
QR553_S93	SACOL0507_AI180_VFG043452*	SAUSA300_1974_TX425_VFG044013	SAUSA300_1975_TX425_VFG044014	adsA_VF0422_VFG002420*	atl_CVF109_VFG004482*	capA_CVF110_VFG004474*	capB_CVF110_VFG004463*	capC_CVF110_VFG003450*	capD_CVF110_VFG002972*	capE_CVF110_VFG002961*	capF_CVF110_VFG005025	capG_CVF110_VFG005036	cap8H_CVF110_VFG005047	cap8I_CVF110_VFG005058*	cap8J_CVF110_VFG005069	cap8K_CVF110_VFG005080	capL_CVF110_VFG005091	capM_CVF110_VFG005102	capN_CVF110_VFG005113	capO_CVF110_VFG005122	capP_CVF110_VFG005131	-	clfA_CVF098_VFG004639*	clfB_CVF099_VFG004633*?	cna_CVF101_VFG004611*	coa_CVF096_VFG004660*	eap/map_CVF104_VFG017229*	ebh_CVF107_VFG004507*	ebp_CVF103_VFG004572	efb_CVF108_VFG004491	emp_AI178_VFG043451	esaA_CVF624_VFG018110*	esaB_CVF624_VFG018135	essA_CVF624_VFG018122	essB_CVF624_VFG018148	essC_CVF624_VFG018161*	esxA_CVF624_VFG018097	eta_CVF076_VFG004876	fnbA_CVF100_VFG004620*	fnbB_CVF100_VFG017220	geh_CVF091_VFG004758*	hlb_CVF086_VFG017174*	hld_CVF088_VFG004800	hlgA_CVF087_VFG004822	hlgB_CVF087_VFG004804	hlgC_CVF087_VFG004813	hly/hla_CVF085_VFG004842*	htsA_IA026_VFG044273	htsB_IA026_VFG044272
QR557_S94	SACOL0507_AI180_VFG043452*	SAUSA300_1974_TX425_VFG044013*	SAUSA300_1975_TX425_VFG044014	adsA_VF0422_VFG002420*	atl_CVF109_VFG004482*	capA_CVF110_VFG004474*	capB_CVF110_VFG004463*	capC_CVF110_VFG004452*	capD_CVF110_VFG002972*	capE_CVF110_VFG002961*	capF_CVF110_VFG005025	capG_CVF110_VFG005036	cap8H_CVF110_VFG005047	cap8I_CVF110_VFG005058*	cap8J_CVF110_VFG005069	cap8K_CVF110_VFG005080	capL_CVF110_VFG005091	capM_CVF110_VFG005102	capN_CVF110_VFG005113	capO_CVF110_VFG005122	capP_CVF110_VFG005131	-	clfA_CVF098_VFG004639*	clfB_CVF099_VFG004633*?	cna_CVF101_VFG004611*	coa_CVF096_VFG004660*	eap/map_CVF104_VFG017229*	ebh_CVF107_VFG004507*	ebp_CVF103_VFG004572	efb_CVF108_VFG004491	emp_AI178_VFG043451	esaA_CVF624_VFG018110*	esaB_CVF624_VFG018135	essA_CVF624_VFG018122	essB_CVF624_VFG018148	essC_CVF624_VFG018161*	esxA_CVF624_VFG018097	eta_CVF076_VFG004876	fnbA_CVF100_VFG004620*	fnbB_CVF100_VFG017220*	geh_CVF091_VFG004758*	hlb_CVF086_VFG017174*	hld_CVF088_VFG017091	hlgA_CVF087_VFG018588*	hlgB_CVF087_VFG004804	hlgC_CVF087_VFG004813	hly/hla_CVF085_VFG004842*	htsA_IA026_VFG044273	htsB_IA026_VFG044272
QR563_S95	SACOL0507_AI180_VFG043452*	SAUSA300_1974_TX425_VFG044013	SAUSA300_1975_TX425_VFG044014	adsA_VF0422_VFG002420*	atl_CVF109_VFG004482*	capA_CVF110_VFG004474*	capB_CVF110_VFG004463*	capC_CVF110_VFG004452*	capD_CVF110_VFG002972*	capE_CVF110_VFG002961*	capF_CVF110_VFG005025	capG_CVF110_VFG005036	cap8H_CVF110_VFG005047	cap8I_CVF110_VFG005058*	cap8J_CVF110_VFG005069	cap8K_CVF110_VFG005080	capL_CVF110_VFG005091	capM_CVF110_VFG005102	capN_CVF110_VFG005113	capO_CVF110_VFG005122	capP_CVF110_VFG005131	-	clfA_CVF098_VFG004639*	clfB_CVF099_VFG004633*?	cna_CVF101_VFG004611*	coa_CVF096_VFG004660*	eap/map_CVF104_VFG017229*	ebh_CVF107_VFG004507*	ebp_CVF103_VFG004572	efb_CVF108_VFG004491	emp_AI178_VFG043451	esaA_CVF624_VFG018110*	esaB_CVF624_VFG018135	essA_CVF624_VFG018122	essB_CVF624_VFG018148*	essC_CVF624_VFG018161*	esxA_CVF624_VFG018097	eta_CVF076_VFG004876	fnbA_CVF100_VFG004620*	fnbB_CVF100_VFG017220	geh_CVF091_VFG004758*	hlb_CVF086_VFG017174*	hld_CVF088_VFG004800*	hlgA_CVF087_VFG018588*	hlgB_CVF087_VFG004804	hlgC_CVF087_VFG004813	hly/hla_CVF085_VFG004842*	htsA_IA026_VFG044273	htsB_IA026_VFG044272
Sau101	SACOL0507_AI180_VFG043452*	SAUSA300_1974_TX425_VFG044013	SAUSA300_1975_TX425_VFG044014	adsA_VF0422_VFG002420*	atl_CVF109_VFG004482*	capA_CVF110_VFG004474*	capB_CVF110_VFG004463*	capC_CVF110_VFG003450*	capD_CVF110_VFG002972*	capE_CVF110_VFG002961*	capF_CVF110_VFG005025	capG_CVF110_VFG005036	cap8H_CVF110_VFG005047	cap8I_CVF110_VFG005058*	cap8J_CVF110_VFG005069	cap8K_CVF110_VFG005080	capL_CVF110_VFG005091	capM_CVF110_VFG005102	capN_CVF110_VFG005113	capO_CVF110_VFG005122	capP_CVF110_VFG005131	-	clfA_CVF098_VFG004639*	clfB_CVF099_VFG004633*?	cna_CVF101_VFG004611*	coa_CVF096_VFG004660*	eap/map_CVF104_VFG017229*	ebh_CVF107_VFG004507*	ebp_CVF103_VFG004572	efb_CVF108_VFG004491	emp_AI178_VFG043451	esaA_CVF624_VFG018110*	esaB_CVF624_VFG018135	essA_CVF624_VFG018122	essB_CVF624_VFG018148	essC_CVF624_VFG018161*	esxA_CVF624_VFG018097	eta_CVF076_VFG004876	fnbA_CVF100_VFG004620*	fnbB_CVF100_VFG004613	geh_CVF091_VFG004758*	hlb_CVF086_VFG017174*	hld_CVF088_VFG017091	hlgA_CVF087_VFG018588*	hlgB_CVF087_VFG004804	hlgC_CVF087_VFG004813	hly/hla_CVF085_VFG004842*	htsA_IA026_VFG044273	htsB_IA026_VFG044272
Sau103	SACOL0507_AI180_VFG043452*	SAUSA300_1974_TX425_VFG044013	SAUSA300_1975_TX425_VFG044014	adsA_VF0422_VFG002420*	atl_CVF109_VFG004482*	capA_CVF110_VFG004474*	capB_CVF110_VFG004463*	capC_CVF110_VFG004452*	cap5D_CVF110_VFG018628*	capE_CVF110_VFG002961*	capF_CVF110_VFG005025	capG_CVF110_VFG005036	cap8H_CVF110_VFG005047	cap8I_CVF110_VFG005058*	cap8J_CVF110_VFG005069	cap8K_CVF110_VFG005080	capL_CVF110_VFG005091	capM_CVF110_VFG005102	capN_CVF110_VFG005113	capO_CVF110_VFG005122	capP_CVF110_VFG005131	-	clfA_CVF098_VFG004639*	clfB_CVF099_VFG004633*?	cna_CVF101_VFG004611*	coa_CVF096_VFG004660*	eap/map_CVF104_VFG017229*	ebh_CVF107_VFG004507*	ebp_CVF103_VFG004572	efb_CVF108_VFG004491	emp_AI178_VFG043451	esaA_CVF624_VFG018110*	esaB_CVF624_VFG018135	essA_CVF624_VFG018122	essB_CVF624_VFG018148*	essC_CVF624_VFG018161*	esxA_CVF624_VFG018097	eta_CVF076_VFG004876	fnbA_CVF100_VFG004620*	fnbB_CVF100_VFG004613	geh_CVF091_VFG004758*	hlb_CVF086_VFG017174*	hld_CVF088_VFG004800	hlgA_CVF087_VFG018588*	hlgB_CVF087_VFG004804	hlgC_CVF087_VFG004813	hly/hla_CVF085_VFG004842*	htsA_IA026_VFG044273	htsB_IA026_VFG044272
Sau105	SACOL0507_AI180_VFG043452*	SAUSA300_1974_TX425_VFG044013	SAUSA300_1975_TX425_VFG044014	adsA_VF0422_VFG002420*	atl_CVF109_VFG004482*	capA_CVF110_VFG004474*	capB_CVF110_VFG004463*	capC_CVF110_VFG004452*	capD_CVF110_VFG002972*	capE_CVF110_VFG002961*	capF_CVF110_VFG005025	capG_CVF110_VFG005036	cap8H_CVF110_VFG005047	cap8I_CVF110_VFG005058*	cap8J_CVF110_VFG005069	cap8K_CVF110_VFG005080	capL_CVF110_VFG005091	capM_CVF110_VFG005102	capN_CVF110_VFG005113	capO_CVF110_VFG005122	capP_CVF110_VFG005131	-	clfA_CVF098_VFG004639*	clfB_CVF099_VFG004633*?	cna_CVF101_VFG004611*	coa_CVF096_VFG004660*	eap/map_CVF104_VFG017229*	ebh_CVF107_VFG004507*	ebp_CVF103_VFG004572	efb_CVF108_VFG004491	emp_AI178_VFG043451	esaA_CVF624_VFG018110*	esaB_CVF624_VFG018135	essA_CVF624_VFG018122	essB_CVF624_VFG018148	essC_CVF624_VFG018161*	esxA_CVF624_VFG018097	eta_CVF076_VFG004876	fnbA_CVF100_VFG004620*	fnbB_CVF100_VFG004613*	geh_CVF091_VFG004758*	hlb_CVF086_VFG017174*	hld_CVF088_VFG004800*	hlgA_CVF087_VFG018588*	hlgB_CVF087_VFG004804*	hlgC_CVF087_VFG004813	hly/hla_CVF085_VFG004842*	htsA_IA026_VFG044273	htsB_IA026_VFG044272
Sau107	SACOL0507_AI180_VFG043452*	SAUSA300_1974_TX425_VFG044013*	SAUSA300_1975_TX425_VFG044014	adsA_VF0422_VFG002420*	atl_CVF109_VFG004482*	capA_CVF110_VFG004474*	capB_CVF110_VFG004463*	capC_CVF110_VFG004452*	capD_CVF110_VFG002972*	capE_CVF110_VFG002961*	capF_CVF110_VFG005025	capG_CVF110_VFG005036	cap8H_CVF110_VFG005047	cap8I_CVF110_VFG005058*	cap8J_CVF110_VFG005069	cap8K_CVF110_VFG005080	capL_CVF110_VFG005091	capM_CVF110_VFG005102	capN_CVF110_VFG005113	capO_CVF110_VFG005122	capP_CVF110_VFG005131	-	clfA_CVF098_VFG004639*	clfB_CVF099_VFG004633*?	cna_CVF101_VFG004611*	coa_CVF096_VFG004660*	eap/map_CVF104_VFG017229*	ebh_CVF107_VFG004507*	ebp_CVF103_VFG004572	efb_CVF108_VFG004491	emp_AI178_VFG043451	esaA_CVF624_VFG018110*	esaB_CVF624_VFG018135	essA_CVF624_VFG018122	essB_CVF624_VFG018148	essC_CVF624_VFG018161*	esxA_CVF624_VFG018097	eta_CVF076_VFG004876	fnbA_CVF100_VFG017218*	fnbB_CVF100_VFG017220	geh_CVF091_VFG004758*	hlb_CVF086_VFG017174*	hld_CVF088_VFG017091	hlgA_CVF087_VFG018588*	hlgB_CVF087_VFG004804	hlgC_CVF087_VFG004813	hly/hla_CVF085_VFG004842*	htsA_IA026_VFG044273	htsB_IA026_VFG044272
Sau109	SACOL0507_AI180_VFG043452*	SAUSA300_1974_TX425_VFG044013*	SAUSA300_1975_TX425_VFG044014	adsA_VF0422_VFG002420*	atl_CVF109_VFG004482*	capA_CVF110_VFG004474*	capB_CVF110_VFG004463*	capC_CVF110_VFG004452*	capD_CVF110_VFG002972*	capE_CVF110_VFG002961*	capF_CVF110_VFG005025	capG_CVF110_VFG005036	cap8H_CVF110_VFG005047	cap8I_CVF110_VFG005058*	cap8J_CVF110_VFG005069	cap8K_CVF110_VFG005080	capL_CVF110_VFG005091	capM_CVF110_VFG005102	capN_CVF110_VFG005113	capO_CVF110_VFG005122	capP_CVF110_VFG005131	-	clfA_CVF098_VFG004639*	clfB_CVF099_VFG004633*?	cna_CVF101_VFG004611*	coa_CVF096_VFG004660*	eap/map_CVF104_VFG017229*	ebh_CVF107_VFG004507*	ebp_CVF103_VFG004572	efb_CVF108_VFG004491	emp_AI178_VFG043451	esaA_CVF624_VFG018110*	esaB_CVF624_VFG018135	essA_CVF624_VFG018122	essB_CVF624_VFG018148	essC_CVF624_VFG018161*	esxA_CVF624_VFG018097	eta_CVF076_VFG004876	fnbA_CVF100_VFG004620*	fnbB_CVF100_VFG004613*	geh_CVF091_VFG004758*	hlb_CVF086_VFG017174*	hld_CVF088_VFG004800	hlgA_CVF087_VFG018588*	hlgB_CVF087_VFG004804	hlgC_CVF087_VFG004813	hly/hla_CVF085_VFG004842*	htsA_IA026_VFG044273	htsB_IA026_VFG044272
Sau112	SACOL0507_AI180_VFG043452*	SAUSA300_1974_TX425_VFG044013	SAUSA300_1975_TX425_VFG044014	adsA_VF0422_VFG002420*	atl_CVF109_VFG004482*	capA_CVF110_VFG004474*	capB_CVF110_VFG004463*	capC_CVF110_VFG004452*	capD_CVF110_VFG002972*	capE_CVF110_VFG002961*	capF_CVF110_VFG005025	capG_CVF110_VFG005036	cap8H_CVF110_VFG005047	cap8I_CVF110_VFG005058*	cap8J_CVF110_VFG005069	cap8K_CVF110_VFG005080	capL_CVF110_VFG005091	capM_CVF110_VFG005102	capN_CVF110_VFG005113	capO_CVF110_VFG005122*	capP_CVF110_VFG005131	-	clfA_CVF098_VFG004639*	clfB_CVF099_VFG004633*?	cna_CVF101_VFG004611*	coa_CVF096_VFG004660*	eap/map_CVF104_VFG017229*	ebh_CVF107_VFG004507*	ebp_CVF103_VFG004572	efb_CVF108_VFG004491	emp_AI178_VFG043451	esaA_CVF624_VFG018110*	esaB_CVF624_VFG018135	essA_CVF624_VFG018122	essB_CVF624_VFG018148*	essC_CVF624_VFG018161*	esxA_CVF624_VFG018097*	eta_CVF076_VFG004876	fnbA_CVF100_VFG004620	fnbB_CVF100_VFG004613*	geh_CVF091_VFG004758*	hlb_CVF086_VFG017174*	hld_CVF088_VFG004800*	hlgA_CVF087_VFG018588*	hlgB_CVF087_VFG004804	hlgC_CVF087_VFG004813	hly/hla_CVF085_VFG004842*	htsA_IA026_VFG044273	htsB_IA026_VFG044272
Sau117	SACOL0507_AI180_VFG043452*	SAUSA300_1974_TX425_VFG044013*	SAUSA300_1975_TX425_VFG044014	adsA_VF0422_VFG002420*	atl_CVF109_VFG004482*	capA_CVF110_VFG004474*	capB_CVF110_VFG004463*	capC_CVF110_VFG004452*	capD_CVF110_VFG002972*	capE_CVF110_VFG002961*	capF_CVF110_VFG005025	capG_CVF110_VFG005036	cap8H_CVF110_VFG005047	cap8I_CVF110_VFG005058*	cap8J_CVF110_VFG005069	cap8K_CVF110_VFG005080	capL_CVF110_VFG005091	capM_CVF110_VFG005102	capN_CVF110_VFG005113	capO_CVF110_VFG005122	capP_CVF110_VFG005131	-	clfA_CVF098_VFG004639*	clfB_CVF099_VFG004633*?	cna_CVF101_VFG004611*	coa_CVF096_VFG004660*	eap/map_CVF104_VFG017229*	ebh_CVF107_VFG004507*	ebp_CVF103_VFG004572	efb_CVF108_VFG004491	emp_AI178_VFG043451	esaA_CVF624_VFG018110*	esaB_CVF624_VFG018135	essA_CVF624_VFG018122	essB_CVF624_VFG018148	essC_CVF624_VFG018161*	esxA_CVF624_VFG018097	eta_CVF076_VFG004876	fnbA_CVF100_VFG017218*	-	geh_CVF091_VFG004758*	hlb_CVF086_VFG017174*	hld_CVF088_VFG004794*?	hlgA_CVF087_VFG018588*	hlgB_CVF087_VFG004804	hlgC_CVF087_VFG004813	hly/hla_CVF085_VFG004842*	htsA_IA026_VFG044273	htsB_IA026_VFG044272
Sau120	SACOL0507_AI180_VFG043452*	SAUSA300_1974_TX425_VFG044013*	SAUSA300_1975_TX425_VFG044014	adsA_VF0422_VFG002420*	atl_CVF109_VFG004482*	capA_CVF110_VFG004474*?	capB_CVF110_VFG004463*	capC_CVF110_VFG004452*	capD_CVF110_VFG002972*	capE_CVF110_VFG002961*	capF_CVF110_VFG005025	capG_CVF110_VFG005036	cap8H_CVF110_VFG005047	cap8I_CVF110_VFG005058*	cap8J_CVF110_VFG005069	cap8K_CVF110_VFG005080	capL_CVF110_VFG005091	capM_CVF110_VFG005102*	capN_CVF110_VFG005113	capO_CVF110_VFG005122	capP_CVF110_VFG005131	-	clfA_CVF098_VFG004639*	clfB_CVF099_VFG004633*?	cna_CVF101_VFG004611*	coa_CVF096_VFG004660*	eap/map_CVF104_VFG017229*	ebh_CVF107_VFG004507*	ebp_CVF103_VFG004572	efb_CVF108_VFG004491	emp_AI178_VFG043451	esaA_CVF624_VFG018110*	esaB_CVF624_VFG018135	essA_CVF624_VFG018122	essB_CVF624_VFG018148	essC_CVF624_VFG018161*	esxA_CVF624_VFG018097	eta_CVF076_VFG004876	fnbA_CVF100_VFG017218*	fnbB_CVF100_VFG017220	geh_CVF091_VFG004758*	hlb_CVF086_VFG017174*	hld_CVF088_VFG004796*	hlgA_CVF087_VFG018588*	hlgB_CVF087_VFG004804	hlgC_CVF087_VFG004813	hly/hla_CVF085_VFG004842*	htsA_IA026_VFG044273	htsB_IA026_VFG044272
Sau15	SACOL0507_AI180_VFG043452*	SAUSA300_1974_TX425_VFG044013	SAUSA300_1975_TX425_VFG044014	adsA_VF0422_VFG002420*	atl_CVF109_VFG004484*	capA_CVF110_VFG004474*	capB_CVF110_VFG004463*	capC_CVF110_VFG004452*	capD_CVF110_VFG002972*	capE_CVF110_VFG002961*	capF_CVF110_VFG005025	capG_CVF110_VFG005036	cap8H_CVF110_VFG005047	cap8I_CVF110_VFG005058*	cap8J_CVF110_VFG005069	cap8K_CVF110_VFG005080	capL_CVF110_VFG005091	capM_CVF110_VFG005102	capN_CVF110_VFG005113	capO_CVF110_VFG005122	capP_CVF110_VFG005131	-	clfA_CVF098_VFG004639*	clfB_CVF099_VFG004633*?	cna_CVF101_VFG004611*	coa_CVF096_VFG004660*	eap/map_CVF104_VFG017229*	ebh_CVF107_VFG004507*	ebp_CVF103_VFG004572	efb_CVF108_VFG004491	emp_AI178_VFG043451	esaA_CVF624_VFG018110*	esaB_CVF624_VFG018135	essA_CVF624_VFG018122	essB_CVF624_VFG018148	essC_CVF624_VFG018161*	esxA_CVF624_VFG018097	eta_CVF076_VFG004876	fnbA_CVF100_VFG017218*	fnbB_CVF100_VFG017220	geh_CVF091_VFG004758*	hlb_CVF086_VFG017174*	hld_CVF088_VFG004800*	hlgA_CVF087_VFG018588*	hlgB_CVF087_VFG004804	hlgC_CVF087_VFG004813	hly/hla_CVF085_VFG004842*	htsA_IA026_VFG044273	htsB_IA026_VFG044272
Sau16	SACOL0507_AI180_VFG043452*	SAUSA300_1974_TX425_VFG044013	SAUSA300_1975_TX425_VFG044014	adsA_VF0422_VFG002420*	atl_CVF109_VFG004482*	capA_CVF110_VFG004474*	capB_CVF110_VFG004463*	capC_CVF110_VFG004452*	capD_CVF110_VFG002972*	capE_CVF110_VFG002961*	capF_CVF110_VFG005025	capG_CVF110_VFG005036	cap8H_CVF110_VFG005047	cap8I_CVF110_VFG005058*	cap8J_CVF110_VFG005069	cap8K_CVF110_VFG005080	capL_CVF110_VFG005091	capM_CVF110_VFG005102	capN_CVF110_VFG005113	capO_CVF110_VFG005122	capP_CVF110_VFG005131	-	clfA_CVF098_VFG004639*	clfB_CVF099_VFG004633*?	cna_CVF101_VFG004611*	coa_CVF096_VFG004660*	eap/map_CVF104_VFG017229*	ebh_CVF107_VFG004507*	ebp_CVF103_VFG004572	efb_CVF108_VFG004491	emp_AI178_VFG043451	esaA_CVF624_VFG018110*	esaB_CVF624_VFG018135	essA_CVF624_VFG018122	essB_CVF624_VFG018148	essC_CVF624_VFG018161*	esxA_CVF624_VFG018097	eta_CVF076_VFG004876	fnbA_CVF100_VFG004620	fnbB_CVF100_VFG004613	geh_CVF091_VFG004758*	hlb_CVF086_VFG017174*	hld_CVF088_VFG004800	hlgA_CVF087_VFG018588*	hlgB_CVF087_VFG004804	hlgC_CVF087_VFG004813	hly/hla_CVF085_VFG004842*	htsA_IA026_VFG044273	htsB_IA026_VFG044272
Sau17	SACOL0507_AI180_VFG043452*	SAUSA300_1974_TX425_VFG044013	SAUSA300_1975_TX425_VFG044014	adsA_VF0422_VFG002420*	atl_CVF109_VFG004482*	capA_CVF110_VFG004474*	capB_CVF110_VFG004463*	capC_CVF110_VFG004452*	capD_CVF110_VFG002972*	capE_CVF110_VFG002961*	capF_CVF110_VFG005025	capG_CVF110_VFG005036	cap8H_CVF110_VFG005047	cap8I_CVF110_VFG005058*	cap8J_CVF110_VFG005069	cap8K_CVF110_VFG005080	capL_CVF110_VFG005091	capM_CVF110_VFG005102	capN_CVF110_VFG005113	capO_CVF110_VFG005122	capP_CVF110_VFG005131	-	clfA_CVF098_VFG004639*	clfB_CVF099_VFG004633*?	cna_CVF101_VFG004611*	coa_CVF096_VFG004660*	eap/map_CVF104_VFG017229*	ebh_CVF107_VFG004507*	ebp_CVF103_VFG004572	efb_CVF108_VFG004491	emp_AI178_VFG043451	esaA_CVF624_VFG018110*	esaB_CVF624_VFG018135	essA_CVF624_VFG018122	essB_CVF624_VFG018148	essC_CVF624_VFG018161*	esxA_CVF624_VFG018097	eta_CVF076_VFG004876	fnbA_CVF100_VFG004620	fnbB_CVF100_VFG017220	geh_CVF091_VFG004758*	hlb_CVF086_VFG017174*	hld_CVF088_VFG004800*	hlgA_CVF087_VFG018588*	hlgB_CVF087_VFG004804	hlgC_CVF087_VFG004813	hly/hla_CVF085_VFG004842*	htsA_IA026_VFG044273	htsB_IA026_VFG044272
Sau19	SACOL0507_AI180_VFG043452*	SAUSA300_1974_TX425_VFG044013	SAUSA300_1975_TX425_VFG044014	adsA_VF0422_VFG002420*	atl_CVF109_VFG004484*	capA_CVF110_VFG004474*	capB_CVF110_VFG004463*	capC_CVF110_VFG004452*	capD_CVF110_VFG002972*	capE_CVF110_VFG002961*	capF_CVF110_VFG005025*	capG_CVF110_VFG005036	cap8H_CVF110_VFG005047	cap8I_CVF110_VFG005058*	cap8J_CVF110_VFG005069	cap8K_CVF110_VFG005080*	capL_CVF110_VFG005091	capM_CVF110_VFG005102	capN_CVF110_VFG005113	capO_CVF110_VFG005122*	capP_CVF110_VFG005131	chp_VF0424_VFG002422*	clfA_CVF098_VFG004639*	clfB_CVF099_VFG004633*?	cna_CVF101_VFG004611*	coa_CVF096_VFG004660*	eap/map_CVF104_VFG017229*	ebh_CVF107_VFG004507*	ebp_CVF103_VFG004572	efb_CVF108_VFG004491	emp_AI178_VFG043451*	esaA_CVF624_VFG018110*	esaB_CVF624_VFG018135	essA_CVF624_VFG018122	essB_CVF624_VFG018148	essC_CVF624_VFG018161*	esxA_CVF624_VFG018097	eta_CVF076_VFG004876	fnbA_CVF100_VFG004620*	fnbB_CVF100_VFG017220	geh_CVF091_VFG004758*	hlb_CVF086_VFG017174*	hld_CVF088_VFG004800	hlgA_CVF087_VFG018588*	hlgB_CVF087_VFG004804	hlgC_CVF087_VFG004813	hly/hla_CVF085_VFG004842*	htsA_IA026_VFG044273	htsB_IA026_VFG044272
Sau21	SACOL0507_AI180_VFG043452*	SAUSA300_1974_TX425_VFG044013	SAUSA300_1975_TX425_VFG044014	adsA_VF0422_VFG002420*	atl_CVF109_VFG004482*	capA_CVF110_VFG004474*	capB_CVF110_VFG004463*	capC_CVF110_VFG004452*	capD_CVF110_VFG002972*	capE_CVF110_VFG002961*	capF_CVF110_VFG005025	capG_CVF110_VFG005036	cap8H_CVF110_VFG005047	cap8I_CVF110_VFG005058*	cap8J_CVF110_VFG005069	cap8K_CVF110_VFG005080	capL_CVF110_VFG005091	capM_CVF110_VFG005102	capN_CVF110_VFG005113	capO_CVF110_VFG005122	capP_CVF110_VFG005131	-	clfA_CVF098_VFG004639*	clfB_CVF099_VFG004633*?	cna_CVF101_VFG004611*	coa_CVF096_VFG004660*	eap/map_CVF104_VFG017229*	ebh_CVF107_VFG004507*	ebp_CVF103_VFG004572	efb_CVF108_VFG004491	emp_AI178_VFG043451	esaA_CVF624_VFG018110*	esaB_CVF624_VFG018135	essA_CVF624_VFG018122	essB_CVF624_VFG018148	essC_CVF624_VFG018161*	esxA_CVF624_VFG018097	eta_CVF076_VFG004876	fnbA_CVF100_VFG004620	fnbB_CVF100_VFG017220	geh_CVF091_VFG004758*	hlb_CVF086_VFG017174*	hld_CVF088_VFG004800*	hlgA_CVF087_VFG018588*	hlgB_CVF087_VFG004804	hlgC_CVF087_VFG004813	hly/hla_CVF085_VFG004842*	htsA_IA026_VFG044273	htsB_IA026_VFG044272
Sau23	SACOL0507_AI180_VFG043452*	SAUSA300_1974_TX425_VFG044013	SAUSA300_1975_TX425_VFG044014	adsA_VF0422_VFG002420*	atl_CVF109_VFG004482*	capA_CVF110_VFG004474*	capB_CVF110_VFG004463*	capC_CVF110_VFG004452*	capD_CVF110_VFG002972*	capE_CVF110_VFG002961*	capF_CVF110_VFG005025	capG_CVF110_VFG005036	cap8H_CVF110_VFG005047	cap8I_CVF110_VFG005058*	cap8J_CVF110_VFG005069	cap8K_CVF110_VFG005080	capL_CVF110_VFG005091	capM_CVF110_VFG005102	capN_CVF110_VFG005113	capO_CVF110_VFG005122	capP_CVF110_VFG005131	-	clfA_CVF098_VFG004639*	clfB_CVF099_VFG004633*?	cna_CVF101_VFG004611*	coa_CVF096_VFG004660*	eap/map_CVF104_VFG017229*	ebh_CVF107_VFG004507*	ebp_CVF103_VFG004572	efb_CVF108_VFG004491	emp_AI178_VFG043451*	esaA_CVF624_VFG018110*	esaB_CVF624_VFG018135	essA_CVF624_VFG018122	essB_CVF624_VFG018148	essC_CVF624_VFG018161*	esxA_CVF624_VFG018097	eta_CVF076_VFG004876	fnbA_CVF100_VFG004620	fnbB_CVF100_VFG017220	geh_CVF091_VFG004758*	hlb_CVF086_VFG017174*	hld_CVF088_VFG004796	hlgA_CVF087_VFG018588*	hlgB_CVF087_VFG004804	hlgC_CVF087_VFG004813	hly/hla_CVF085_VFG004842*	htsA_IA026_VFG044273	htsB_IA026_VFG044272
Sau26	SACOL0507_AI180_VFG043452*	SAUSA300_1974_TX425_VFG044013	SAUSA300_1975_TX425_VFG044014*	adsA_VF0422_VFG002420*	atl_CVF109_VFG004484*	capA_CVF110_VFG004474*	capB_CVF110_VFG004463*	capC_CVF110_VFG004452*	capD_CVF110_VFG002972*	capE_CVF110_VFG002961*	capF_CVF110_VFG005025	capG_CVF110_VFG005036	cap8H_CVF110_VFG005047	cap8I_CVF110_VFG005058*	cap8J_CVF110_VFG005069	cap8K_CVF110_VFG005080	capL_CVF110_VFG005091	capM_CVF110_VFG005102	capN_CVF110_VFG005113	capO_CVF110_VFG005122	capP_CVF110_VFG005131	-	clfA_CVF098_VFG004639*	clfB_CVF099_VFG004633*?	cna_CVF101_VFG004611*	coa_CVF096_VFG004660*	eap/map_CVF104_VFG017229*	ebh_CVF107_VFG004507*	ebp_CVF103_VFG004572	efb_CVF108_VFG004491	emp_AI178_VFG043451	esaA_CVF624_VFG018110*	esaB_CVF624_VFG018135	essA_CVF624_VFG018122	essB_CVF624_VFG018148	essC_CVF624_VFG018161*	esxA_CVF624_VFG018097	eta_CVF076_VFG004876	fnbA_CVF100_VFG004620	fnbB_CVF100_VFG004613	geh_CVF091_VFG004758*	hlb_CVF086_VFG017174*	hld_CVF088_VFG017091	hlgA_CVF087_VFG018588*	hlgB_CVF087_VFG004804	hlgC_CVF087_VFG004813	hly/hla_CVF085_VFG004842*	htsA_IA026_VFG044273	htsB_IA026_VFG044272
Sau28	SACOL0507_AI180_VFG043452*	SAUSA300_1974_TX425_VFG044013	SAUSA300_1975_TX425_VFG044014	adsA_VF0422_VFG002420*	atl_CVF109_VFG004482*	capA_CVF110_VFG004474*	capB_CVF110_VFG004463*	capC_CVF110_VFG004452*	capD_CVF110_VFG002972*	capE_CVF110_VFG002961*	capF_CVF110_VFG005025	capG_CVF110_VFG005036	cap8H_CVF110_VFG005047	cap8I_CVF110_VFG005058*	cap8J_CVF110_VFG005069	cap8K_CVF110_VFG005080	capL_CVF110_VFG005091	capM_CVF110_VFG005102	capN_CVF110_VFG005113	capO_CVF110_VFG005122	capP_CVF110_VFG005131	-	clfA_CVF098_VFG004639*	clfB_CVF099_VFG004633*?	cna_CVF101_VFG004611*	coa_CVF096_VFG004660*	eap/map_CVF104_VFG017229*	ebh_CVF107_VFG004507*	ebp_CVF103_VFG004572	efb_CVF108_VFG004491	emp_AI178_VFG043451	esaA_CVF624_VFG018110*	esaB_CVF624_VFG018135	essA_CVF624_VFG018122	essB_CVF624_VFG018148	essC_CVF624_VFG018161*	esxA_CVF624_VFG018097	eta_CVF076_VFG004876	fnbA_CVF100_VFG004620*	fnbB_CVF100_VFG004613*	geh_CVF091_VFG004758*	hlb_CVF086_VFG017174*	hld_CVF088_VFG004800*	hlgA_CVF087_VFG018588*	hlgB_CVF087_VFG004804	hlgC_CVF087_VFG004813	hly/hla_CVF085_VFG004842*	htsA_IA026_VFG044273	htsB_IA026_VFG044272
Sau35	SACOL0507_AI180_VFG043452*	SAUSA300_1974_TX425_VFG044013	SAUSA300_1975_TX425_VFG044014	adsA_VF0422_VFG002420*	atl_CVF109_VFG004482*	capA_CVF110_VFG004474*	capB_CVF110_VFG004463*	capC_CVF110_VFG004452*	capD_CVF110_VFG002972*	capE_CVF110_VFG002961*	capF_CVF110_VFG005025	capG_CVF110_VFG005036	cap8H_CVF110_VFG005047	cap8I_CVF110_VFG005058*	cap8J_CVF110_VFG005069	cap8K_CVF110_VFG005080	capL_CVF110_VFG005091	capM_CVF110_VFG005102	capN_CVF110_VFG005113	capO_CVF110_VFG005122	capP_CVF110_VFG005131	-	clfA_CVF098_VFG004639*	clfB_CVF099_VFG004633*?	cna_CVF101_VFG004611*	coa_CVF096_VFG004660*	eap/map_CVF104_VFG017229*	ebh_CVF107_VFG004507*	ebp_CVF103_VFG004572	efb_CVF108_VFG004491	emp_AI178_VFG043451	esaA_CVF624_VFG018110*	esaB_CVF624_VFG018135	essA_CVF624_VFG018122	essB_CVF624_VFG018148	essC_CVF624_VFG018161*	esxA_CVF624_VFG018097	eta_CVF076_VFG004876	fnbA_CVF100_VFG004620	fnbB_CVF100_VFG017220	geh_CVF091_VFG004758*	hlb_CVF086_VFG017174*	hld_CVF088_VFG004800	hlgA_CVF087_VFG018588*	hlgB_CVF087_VFG004804	hlgC_CVF087_VFG004813	hly/hla_CVF085_VFG004842*	htsA_IA026_VFG044273	htsB_IA026_VFG044272
Sau38	SACOL0507_AI180_VFG043452*	SAUSA300_1974_TX425_VFG044013	SAUSA300_1975_TX425_VFG044014	adsA_VF0422_VFG002420*	atl_CVF109_VFG004482*	capA_CVF110_VFG004474*	capB_CVF110_VFG004463*	capC_CVF110_VFG004452*	capD_CVF110_VFG002972*	capE_CVF110_VFG002961*	capF_CVF110_VFG005025	capG_CVF110_VFG005036	cap8H_CVF110_VFG005047	cap8I_CVF110_VFG005058*	cap8J_CVF110_VFG005069	cap8K_CVF110_VFG005080	capL_CVF110_VFG005091	capM_CVF110_VFG005102	capN_CVF110_VFG005113	capO_CVF110_VFG005122	capP_CVF110_VFG005131	-	clfA_CVF098_VFG004639*	clfB_CVF099_VFG004633*?	cna_CVF101_VFG004611*	coa_CVF096_VFG004660*	eap/map_CVF104_VFG017229*	ebh_CVF107_VFG004507*	ebp_CVF103_VFG004572	efb_CVF108_VFG004491	emp_AI178_VFG043451	esaA_CVF624_VFG018110*	esaB_CVF624_VFG018135	essA_CVF624_VFG018122	essB_CVF624_VFG018148	essC_CVF624_VFG018161*	esxA_CVF624_VFG018097	eta_CVF076_VFG004876	fnbA_CVF100_VFG004620	fnbB_CVF100_VFG004613	geh_CVF091_VFG004758*	hlb_CVF086_VFG017174*	hld_CVF088_VFG017091	hlgA_CVF087_VFG018588*	hlgB_CVF087_VFG004804	hlgC_CVF087_VFG004813	hly/hla_CVF085_VFG004842*	htsA_IA026_VFG044273	htsB_IA026_VFG044272
Sau4	SACOL0507_AI180_VFG043452*	SAUSA300_1974_TX425_VFG044013	SAUSA300_1975_TX425_VFG044014	adsA_VF0422_VFG002420*	atl_CVF109_VFG004482*	capA_CVF110_VFG004474*	capB_CVF110_VFG004463*	capC_CVF110_VFG004452*	capD_CVF110_VFG002972*	capE_CVF110_VFG002961*	capF_CVF110_VFG005025*	capG_CVF110_VFG005036	cap8H_CVF110_VFG005047	cap8I_CVF110_VFG005058*	cap8J_CVF110_VFG005069	cap8K_CVF110_VFG005080	capL_CVF110_VFG005091	capM_CVF110_VFG005102	capN_CVF110_VFG005113	capO_CVF110_VFG005122	capP_CVF110_VFG005131	chp_VF0424_VFG002422*	clfA_CVF098_VFG004639*	clfB_CVF099_VFG004633*?	cna_CVF101_VFG004611*	coa_CVF096_VFG004660*	eap/map_CVF104_VFG017229*	ebh_CVF107_VFG004507*	ebp_CVF103_VFG004572	efb_CVF108_VFG004491	emp_AI178_VFG043451	esaA_CVF624_VFG018110*	esaB_CVF624_VFG018135	essA_CVF624_VFG018122	essB_CVF624_VFG018148	essC_CVF624_VFG018161*	esxA_CVF624_VFG018097	eta_CVF076_VFG004876*	fnbA_CVF100_VFG004620	fnbB_CVF100_VFG017220	geh_CVF091_VFG004758*	hlb_CVF086_VFG017174*	hld_CVF088_VFG004800*	hlgA_CVF087_VFG018588*	hlgB_CVF087_VFG004804	hlgC_CVF087_VFG004813	hly/hla_CVF085_VFG004842*	htsA_IA026_VFG044273	htsB_IA026_VFG044272
Sau40	SACOL0507_AI180_VFG043452*	SAUSA300_1974_TX425_VFG044013	SAUSA300_1975_TX425_VFG044014	adsA_VF0422_VFG002420*	atl_CVF109_VFG004484*	capA_CVF110_VFG004474*	capB_CVF110_VFG004463*	capC_CVF110_VFG004452*	capD_CVF110_VFG002972*	capE_CVF110_VFG002961*	capF_CVF110_VFG005025	capG_CVF110_VFG005036	cap8H_CVF110_VFG005047	cap8I_CVF110_VFG005058*	cap8J_CVF110_VFG005069	cap8K_CVF110_VFG005080	capL_CVF110_VFG005091	capM_CVF110_VFG005102	capN_CVF110_VFG005113	capO_CVF110_VFG005122	capP_CVF110_VFG005131	-	clfA_CVF098_VFG004639*	clfB_CVF099_VFG004633*?	cna_CVF101_VFG004611*	coa_CVF096_VFG004660*	eap/map_CVF104_VFG017229*	ebh_CVF107_VFG004507*	ebp_CVF103_VFG004572	efb_CVF108_VFG004491	emp_AI178_VFG043451	esaA_CVF624_VFG018110*	esaB_CVF624_VFG018135	essA_CVF624_VFG018122	essB_CVF624_VFG018148	essC_CVF624_VFG018161*	esxA_CVF624_VFG018097	eta_CVF076_VFG004876	fnbA_CVF100_VFG004620	fnbB_CVF100_VFG004613*	geh_CVF091_VFG004758*	hlb_CVF086_VFG017174*	hld_CVF088_VFG004800*	hlgA_CVF087_VFG018588*	hlgB_CVF087_VFG004804	hlgC_CVF087_VFG004813	hly/hla_CVF085_VFG004842*	htsA_IA026_VFG044273	htsB_IA026_VFG044272
Sau44	SACOL0507_AI180_VFG043452*	SAUSA300_1974_TX425_VFG044013	SAUSA300_1975_TX425_VFG044014	adsA_VF0422_VFG002420*	atl_CVF109_VFG004482*	capA_CVF110_VFG004474*	capB_CVF110_VFG004463*	capC_CVF110_VFG004452*	capD_CVF110_VFG002972*	capE_CVF110_VFG002961*	capF_CVF110_VFG005025	capG_CVF110_VFG005036	cap8H_CVF110_VFG005047	cap8I_CVF110_VFG005058*	cap8J_CVF110_VFG005069	cap8K_CVF110_VFG005080	capL_CVF110_VFG005091	capM_CVF110_VFG005102	capN_CVF110_VFG005113	capO_CVF110_VFG005122	capP_CVF110_VFG005131	-	clfA_CVF098_VFG004639*	clfB_CVF099_VFG004633*?	cna_CVF101_VFG004611*	coa_CVF096_VFG004660*	eap/map_CVF104_VFG017229*	ebh_CVF107_VFG004507*	ebp_CVF103_VFG004572	efb_CVF108_VFG004491	emp_AI178_VFG043451	esaA_CVF624_VFG018110*	esaB_CVF624_VFG018135	essA_CVF624_VFG018122	essB_CVF624_VFG018148	essC_CVF624_VFG018161*	esxA_CVF624_VFG018097	eta_CVF076_VFG004876	fnbA_CVF100_VFG004620*	fnbB_CVF100_VFG017220	geh_CVF091_VFG004758*	hlb_CVF086_VFG017174*	hld_CVF088_VFG004800	hlgA_CVF087_VFG018588*	hlgB_CVF087_VFG004804	hlgC_CVF087_VFG004813	hly/hla_CVF085_VFG004842*	htsA_IA026_VFG044273	htsB_IA026_VFG044272
Sau49	SACOL0507_AI180_VFG043452*	SAUSA300_1974_TX425_VFG044013	SAUSA300_1975_TX425_VFG044014	adsA_VF0422_VFG002420*	atl_CVF109_VFG004482*	capA_CVF110_VFG004474*	capB_CVF110_VFG004463*	capC_CVF110_VFG004452*	capD_CVF110_VFG002972*	capE_CVF110_VFG002961*	capF_CVF110_VFG005025	capG_CVF110_VFG005036	cap8H_CVF110_VFG005047	cap8I_CVF110_VFG005058*	cap8J_CVF110_VFG005069	cap8K_CVF110_VFG005080	capL_CVF110_VFG005091	capM_CVF110_VFG005102	capN_CVF110_VFG005113	capO_CVF110_VFG005122	capP_CVF110_VFG005131	-	clfA_CVF098_VFG004639*	clfB_CVF099_VFG004633*?	cna_CVF101_VFG004611*	coa_CVF096_VFG004660*	eap/map_CVF104_VFG017229*	ebh_CVF107_VFG004507*	ebp_CVF103_VFG004572	efb_CVF108_VFG004491	emp_AI178_VFG043451	esaA_CVF624_VFG018110*	esaB_CVF624_VFG018135	essA_CVF624_VFG018122	essB_CVF624_VFG018148	essC_CVF624_VFG018161*	esxA_CVF624_VFG018097	eta_CVF076_VFG004876	fnbA_CVF100_VFG017218*	fnbB_CVF100_VFG017220	geh_CVF091_VFG004758*	hlb_CVF086_VFG017174*	hld_CVF088_VFG004800	hlgA_CVF087_VFG018588*	hlgB_CVF087_VFG004804	hlgC_CVF087_VFG004813	hly/hla_CVF085_VFG004842*	htsA_IA026_VFG044273	htsB_IA026_VFG044272
Sau5	SACOL0507_AI180_VFG043452*	SAUSA300_1974_TX425_VFG044013	SAUSA300_1975_TX425_VFG044014	adsA_VF0422_VFG002420*	atl_CVF109_VFG004482*	capA_CVF110_VFG004474*	capB_CVF110_VFG004463*	capC_CVF110_VFG004452*	capD_CVF110_VFG002972*	capE_CVF110_VFG002961*	capF_CVF110_VFG005025*	capG_CVF110_VFG005036	cap8H_CVF110_VFG005047	cap8I_CVF110_VFG005058*?	cap8J_CVF110_VFG005069	cap8K_CVF110_VFG005080	capL_CVF110_VFG005091	capM_CVF110_VFG005102	capN_CVF110_VFG005113	capO_CVF110_VFG005122	capP_CVF110_VFG005131	chp_VF0424_VFG002422*	clfA_CVF098_VFG004639*	clfB_CVF099_VFG004630*?	cna_CVF101_VFG004611*	coa_CVF096_VFG004660*	eap/map_CVF104_VFG017229*	ebh_CVF107_VFG004507*	ebp_CVF103_VFG004572	efb_CVF108_VFG004491	emp_AI178_VFG043451	esaA_CVF624_VFG018110*	esaB_CVF624_VFG018135	essA_CVF624_VFG018122	essB_CVF624_VFG018148	essC_CVF624_VFG018161*	esxA_CVF624_VFG018097	eta_CVF076_VFG004876	fnbA_CVF100_VFG017218*	fnbB_CVF100_VFG017220*	geh_CVF091_VFG004758*	hlb_CVF086_VFG017174*	hld_CVF088_VFG017091	hlgA_CVF087_VFG018588*	hlgB_CVF087_VFG004804	hlgC_CVF087_VFG004821*	hly/hla_CVF085_VFG004842*	htsA_IA026_VFG044273	htsB_IA026_VFG044272*
Sau53	SACOL0507_AI180_VFG043452*	SAUSA300_1974_TX425_VFG044013	SAUSA300_1975_TX425_VFG044014	adsA_VF0422_VFG002420*	atl_CVF109_VFG004482*	capA_CVF110_VFG004474*	capB_CVF110_VFG004463*	capC_CVF110_VFG004452*	capD_CVF110_VFG002972*	capE_CVF110_VFG002961*	capF_CVF110_VFG005025	capG_CVF110_VFG005036	cap8H_CVF110_VFG005047	cap8I_CVF110_VFG005058*	cap8J_CVF110_VFG005069	cap8K_CVF110_VFG005080	capL_CVF110_VFG005091	capM_CVF110_VFG005102	capN_CVF110_VFG005113	capO_CVF110_VFG005122	capP_CVF110_VFG005131	-	clfA_CVF098_VFG004639*	clfB_CVF099_VFG004633*?	cna_CVF101_VFG004611*	coa_CVF096_VFG004660*	eap/map_CVF104_VFG017229*	ebh_CVF107_VFG004507*	ebp_CVF103_VFG004572	-	emp_AI178_VFG043451	esaA_CVF624_VFG018110*	esaB_CVF624_VFG018135	essA_CVF624_VFG018122	essB_CVF624_VFG018148*	essC_CVF624_VFG018161*	esxA_CVF624_VFG018097	eta_CVF076_VFG004876	fnbA_CVF100_VFG004620*	-	geh_CVF091_VFG004758*	hlb_CVF086_VFG017174*	hld_CVF088_VFG004794*	hlgA_CVF087_VFG018588*	hlgB_CVF087_VFG004804	hlgC_CVF087_VFG004813	-	htsA_IA026_VFG044273	htsB_IA026_VFG044272
Sau58	SACOL0507_AI180_VFG043452*	SAUSA300_1974_TX425_VFG044013	SAUSA300_1975_TX425_VFG044014	adsA_VF0422_VFG002420*	atl_CVF109_VFG004482*	capA_CVF110_VFG004474*	capB_CVF110_VFG004463*	capC_CVF110_VFG004452*	capD_CVF110_VFG002972*	capE_CVF110_VFG002961*	capF_CVF110_VFG005025	capG_CVF110_VFG005036	cap8H_CVF110_VFG005047	cap8I_CVF110_VFG005058*	cap8J_CVF110_VFG005069*	cap8K_CVF110_VFG005080	capL_CVF110_VFG005091	capM_CVF110_VFG005102	capN_CVF110_VFG005113	capO_CVF110_VFG005122	capP_CVF110_VFG005131	-	clfA_CVF098_VFG004639*	clfB_CVF099_VFG004633*?	cna_CVF101_VFG004611*	coa_CVF096_VFG004660*	eap/map_CVF104_VFG017229*	ebh_CVF107_VFG004507*	ebp_CVF103_VFG004572	efb_CVF108_VFG004491	emp_AI178_VFG043451	esaA_CVF624_VFG018110*	esaB_CVF624_VFG018135	essA_CVF624_VFG018122	essB_CVF624_VFG018148	essC_CVF624_VFG018161*	esxA_CVF624_VFG018097	eta_CVF076_VFG004876	fnbA_CVF100_VFG004620*	fnbB_CVF100_VFG017220*	geh_CVF091_VFG004758*	hlb_CVF086_VFG017174*	hld_CVF088_VFG004796*	hlgA_CVF087_VFG018588*	hlgB_CVF087_VFG004804	hlgC_CVF087_VFG004813	hly/hla_CVF085_VFG004842*	htsA_IA026_VFG044273	htsB_IA026_VFG044272
Sau61	SACOL0507_AI180_VFG043452*	SAUSA300_1974_TX425_VFG044013	SAUSA300_1975_TX425_VFG044014	adsA_VF0422_VFG002420*	atl_CVF109_VFG004482*	capA_CVF110_VFG004474*	capB_CVF110_VFG004463*	capC_CVF110_VFG004452*	capD_CVF110_VFG002972*	capE_CVF110_VFG002961*	capF_CVF110_VFG005025	capG_CVF110_VFG005036	cap8H_CVF110_VFG005047	cap8I_CVF110_VFG005058*	cap8J_CVF110_VFG005069	cap8K_CVF110_VFG005080	capL_CVF110_VFG005091	capM_CVF110_VFG005102	capN_CVF110_VFG005113	capO_CVF110_VFG005122	capP_CVF110_VFG005131	-	clfA_CVF098_VFG004639*	clfB_CVF099_VFG004633*?	cna_CVF101_VFG004611*	coa_CVF096_VFG004660*	eap/map_CVF104_VFG017229*	ebh_CVF107_VFG004507*	ebp_CVF103_VFG004572	efb_CVF108_VFG004491	emp_AI178_VFG043451	esaA_CVF624_VFG018110*	esaB_CVF624_VFG018135	essA_CVF624_VFG018122	essB_CVF624_VFG018148	essC_CVF624_VFG018161*	esxA_CVF624_VFG018097	eta_CVF076_VFG004876	fnbA_CVF100_VFG004620	fnbB_CVF100_VFG004613	geh_CVF091_VFG004758*	hlb_CVF086_VFG017174*	hld_CVF088_VFG004800*	hlgA_CVF087_VFG018588*	hlgB_CVF087_VFG004804	hlgC_CVF087_VFG004813	hly/hla_CVF085_VFG004842*	htsA_IA026_VFG044273	htsB_IA026_VFG044272
Sau64	SACOL0507_AI180_VFG043452*	SAUSA300_1974_TX425_VFG044013*	SAUSA300_1975_TX425_VFG044014	adsA_VF0422_VFG002420*	atl_CVF109_VFG004482*	capA_CVF110_VFG004474*	capB_CVF110_VFG004463*	capC_CVF110_VFG004452*	capD_CVF110_VFG002972*	capE_CVF110_VFG002961*	capF_CVF110_VFG005025	capG_CVF110_VFG005036	cap8H_CVF110_VFG005047	cap8I_CVF110_VFG005058*	cap8J_CVF110_VFG005069	cap8K_CVF110_VFG005080	capL_CVF110_VFG005091	capM_CVF110_VFG005102	capN_CVF110_VFG005113	capO_CVF110_VFG005122	capP_CVF110_VFG005131	-	clfA_CVF098_VFG004639*	clfB_CVF099_VFG004633*?	cna_CVF101_VFG004611*	coa_CVF096_VFG004660*	eap/map_CVF104_VFG017229*	ebh_CVF107_VFG004507*	ebp_CVF103_VFG004572	efb_CVF108_VFG004491	emp_AI178_VFG043451	esaA_CVF624_VFG018110*	esaB_CVF624_VFG018135	essA_CVF624_VFG018122	essB_CVF624_VFG018148	essC_CVF624_VFG018161*	esxA_CVF624_VFG018097	eta_CVF076_VFG004876	fnbA_CVF100_VFG004620	fnbB_CVF100_VFG004613	geh_CVF091_VFG004758*	hlb_CVF086_VFG017174*	hld_CVF088_VFG017091	hlgA_CVF087_VFG018588*	hlgB_CVF087_VFG004804	hlgC_CVF087_VFG004813	hly/hla_CVF085_VFG004842*	htsA_IA026_VFG044273	htsB_IA026_VFG044272
Sau67	SACOL0507_AI180_VFG043452*	SAUSA300_1974_TX425_VFG044013	SAUSA300_1975_TX425_VFG044014	adsA_VF0422_VFG002420*	atl_CVF109_VFG004482*	capA_CVF110_VFG004474*	capB_CVF110_VFG004463*	capC_CVF110_VFG004452*	capD_CVF110_VFG002972*	capE_CVF110_VFG002961*	capF_CVF110_VFG005025	capG_CVF110_VFG005036	cap8H_CVF110_VFG005047	cap8I_CVF110_VFG005058*	cap8J_CVF110_VFG005069	cap8K_CVF110_VFG005080	capL_CVF110_VFG005091	capM_CVF110_VFG005102	capN_CVF110_VFG005113	capO_CVF110_VFG005122	capP_CVF110_VFG005131	-	clfA_CVF098_VFG004639*	clfB_CVF099_VFG004633*?	cna_CVF101_VFG004611*	coa_CVF096_VFG004660*	eap/map_CVF104_VFG017229*	ebh_CVF107_VFG004507*	ebp_CVF103_VFG004572	efb_CVF108_VFG004491	emp_AI178_VFG043451	esaA_CVF624_VFG018110*	esaB_CVF624_VFG018135	essA_CVF624_VFG018122	essB_CVF624_VFG018148	essC_CVF624_VFG018161*	esxA_CVF624_VFG018097	eta_CVF076_VFG004876	fnbA_CVF100_VFG004620	fnbB_CVF100_VFG004613	geh_CVF091_VFG004758*	hlb_CVF086_VFG017174*	hld_CVF088_VFG004800	hlgA_CVF087_VFG018588*	hlgB_CVF087_VFG004804	hlgC_CVF087_VFG004813	hly/hla_CVF085_VFG004842*	htsA_IA026_VFG044273	htsB_IA026_VFG044272
Sau68	SACOL0507_AI180_VFG043452*	SAUSA300_1974_TX425_VFG044013	SAUSA300_1975_TX425_VFG044014	adsA_VF0422_VFG002420*	atl_CVF109_VFG004484*	capA_CVF110_VFG004474*	capB_CVF110_VFG004463*	capC_CVF110_VFG004452*	capD_CVF110_VFG002972*	capE_CVF110_VFG002961*	capF_CVF110_VFG005025	capG_CVF110_VFG005036	cap8H_CVF110_VFG005047	cap8I_CVF110_VFG005058*	cap8J_CVF110_VFG005069	cap8K_CVF110_VFG005080	capL_CVF110_VFG005091	capM_CVF110_VFG005102	capN_CVF110_VFG005113	capO_CVF110_VFG005122	capP_CVF110_VFG005131	-	clfA_CVF098_VFG004639*	clfB_CVF099_VFG004633*?	cna_CVF101_VFG004611*	coa_CVF096_VFG004660*	eap/map_CVF104_VFG017229*	ebh_CVF107_VFG004507*	ebp_CVF103_VFG004572	efb_CVF108_VFG004491	emp_AI178_VFG043451	esaA_CVF624_VFG018110*	esaB_CVF624_VFG018135	essA_CVF624_VFG018122	essB_CVF624_VFG018148	essC_CVF624_VFG018161*	esxA_CVF624_VFG018097	eta_CVF076_VFG004876	fnbA_CVF100_VFG004620*	fnbB_CVF100_VFG004613	geh_CVF091_VFG004758*	hlb_CVF086_VFG017174*	hld_CVF088_VFG004800	hlgA_CVF087_VFG018588*	hlgB_CVF087_VFG004804	hlgC_CVF087_VFG004813	hly/hla_CVF085_VFG004842*	htsA_IA026_VFG044273	htsB_IA026_VFG044272
Sau7	SACOL0507_AI180_VFG043452*	SAUSA300_1974_TX425_VFG044013	SAUSA300_1975_TX425_VFG044014	adsA_VF0422_VFG002420*	atl_CVF109_VFG004482*	capA_CVF110_VFG004474*	capB_CVF110_VFG004463*	capC_CVF110_VFG004452*	cap5D_CVF110_VFG018628*	capE_CVF110_VFG002961*	capF_CVF110_VFG005025	capG_CVF110_VFG005036	cap8H_CVF110_VFG005047	cap8I_CVF110_VFG005058*	cap8J_CVF110_VFG005069	cap8K_CVF110_VFG005080	capL_CVF110_VFG005091	capM_CVF110_VFG005102	capN_CVF110_VFG005113	capO_CVF110_VFG005122	capP_CVF110_VFG005131	-	clfA_CVF098_VFG004639*	clfB_CVF099_VFG004633*?	cna_CVF101_VFG004611*	coa_CVF096_VFG004660*	eap/map_CVF104_VFG017229*	ebh_CVF107_VFG004507*	ebp_CVF103_VFG004572	efb_CVF108_VFG004491	emp_AI178_VFG043451	esaA_CVF624_VFG018110*	esaB_CVF624_VFG018135	essA_CVF624_VFG018122	essB_CVF624_VFG018148	essC_CVF624_VFG018161*	esxA_CVF624_VFG018097	eta_CVF076_VFG004876	fnbA_CVF100_VFG004620	fnbB_CVF100_VFG004613	geh_CVF091_VFG004758*	hlb_CVF086_VFG017174*	hld_CVF088_VFG004800	hlgA_CVF087_VFG018588*	hlgB_CVF087_VFG004804	hlgC_CVF087_VFG004813	hly/hla_CVF085_VFG004842*	htsA_IA026_VFG044273	htsB_IA026_VFG044272
Sau77	SACOL0507_AI180_VFG043452*	SAUSA300_1974_TX425_VFG044013	SAUSA300_1975_TX425_VFG044014	adsA_VF0422_VFG002420*	atl_CVF109_VFG004482*	capA_CVF110_VFG004474*	capB_CVF110_VFG004463*	capC_CVF110_VFG004452*	capD_CVF110_VFG002972*	capE_CVF110_VFG002961*	capF_CVF110_VFG005025	capG_CVF110_VFG005036	cap8H_CVF110_VFG005047	cap8I_CVF110_VFG005058*	cap8J_CVF110_VFG005069	cap8K_CVF110_VFG005080	capL_CVF110_VFG005091	capM_CVF110_VFG005102	capN_CVF110_VFG005113	capO_CVF110_VFG005122	capP_CVF110_VFG005131	-	clfA_CVF098_VFG004639*	clfB_CVF099_VFG004633*?	cna_CVF101_VFG004611*	coa_CVF096_VFG004660*	eap/map_CVF104_VFG017229*	ebh_CVF107_VFG004507*	ebp_CVF103_VFG004572	-	emp_AI178_VFG043451	esaA_CVF624_VFG018110*	esaB_CVF624_VFG018135	essA_CVF624_VFG018122	essB_CVF624_VFG018148	essC_CVF624_VFG018161*	esxA_CVF624_VFG018097	eta_CVF076_VFG004876	fnbA_CVF100_VFG004620	fnbB_CVF100_VFG004613	geh_CVF091_VFG004758*	hlb_CVF086_VFG017174*	hld_CVF088_VFG017091	hlgA_CVF087_VFG018588*	hlgB_CVF087_VFG004804	hlgC_CVF087_VFG004813	-	htsA_IA026_VFG044273	htsB_IA026_VFG044272
Sau8	SACOL0507_AI180_VFG043452	SAUSA300_1974_TX425_VFG044013	SAUSA300_1975_TX425_VFG044014*	adsA_VF0422_VFG002420*	atl_CVF109_VFG004482*	capA_CVF110_VFG004474*	capB_CVF110_VFG004463*	capC_CVF110_VFG004452*	capD_CVF110_VFG002972*	capE_CVF110_VFG002961*	capF_CVF110_VFG005025	capG_CVF110_VFG005036	cap8H_CVF110_VFG005047	cap8I_CVF110_VFG005058*	cap8J_CVF110_VFG005069	cap8K_CVF110_VFG005080	capL_CVF110_VFG005091*	capM_CVF110_VFG005102	capN_CVF110_VFG005113	capO_CVF110_VFG005122	capP_CVF110_VFG005131	-	clfA_CVF098_VFG004639*	clfB_CVF099_VFG004633*	cna_CVF101_VFG004611*	coa_CVF096_VFG004660*	eap/map_CVF104_VFG017229*	ebh_CVF107_VFG004507*	ebp_CVF103_VFG017113*	efb_CVF108_VFG004491	emp_AI178_VFG043451*	esaA_CVF624_VFG018110*	esaB_CVF624_VFG018135	essA_CVF624_VFG018122*	essB_CVF624_VFG018148	essC_CVF624_VFG018161*	esxA_CVF624_VFG018097	eta_CVF076_VFG004876	fnbA_CVF100_VFG004620*	fnbB_CVF100_VFG004613	geh_CVF091_VFG004758	hlb_CVF086_VFG017174*	hld_CVF088_VFG004800*	hlgA_CVF087_VFG018588*	hlgB_CVF087_VFG004804	hlgC_CVF087_VFG004813	hly/hla_CVF085_VFG004842*	htsA_IA026_VFG044273	htsB_IA026_VFG044272
Sau82	SACOL0507_AI180_VFG043452*	SAUSA300_1974_TX425_VFG044013	SAUSA300_1975_TX425_VFG044014	adsA_VF0422_VFG002420*	atl_CVF109_VFG004482*	capA_CVF110_VFG004474*	capB_CVF110_VFG004463*	capC_CVF110_VFG004452*	capD_CVF110_VFG002972*	capE_CVF110_VFG002961*	capF_CVF110_VFG005025	capG_CVF110_VFG005036	cap8H_CVF110_VFG005047	cap8I_CVF110_VFG005058*	cap8J_CVF110_VFG005069	cap8K_CVF110_VFG005080	capL_CVF110_VFG005091	capM_CVF110_VFG005102	capN_CVF110_VFG005113	capO_CVF110_VFG005122	capP_CVF110_VFG005131	-	clfA_CVF098_VFG004639*	clfB_CVF099_VFG004633*?	cna_CVF101_VFG004611*	coa_CVF096_VFG004660*	eap/map_CVF104_VFG017229*	ebh_CVF107_VFG004507*	ebp_CVF103_VFG004572	efb_CVF108_VFG004491	emp_AI178_VFG043451	esaA_CVF624_VFG018110*	esaB_CVF624_VFG018135	essA_CVF624_VFG018122	essB_CVF624_VFG018148	essC_CVF624_VFG018161*	esxA_CVF624_VFG018097	eta_CVF076_VFG004876	fnbA_CVF100_VFG004620	fnbB_CVF100_VFG004613	geh_CVF091_VFG004758*	hlb_CVF086_VFG017174*	hld_CVF088_VFG017091	hlgA_CVF087_VFG018588*	hlgB_CVF087_VFG004804	hlgC_CVF087_VFG004813	hly/hla_CVF085_VFG004842*	htsA_IA026_VFG044273	htsB_IA026_VFG044272
Sau89	SACOL0507_AI180_VFG043452*	SAUSA300_1974_TX425_VFG044013*	SAUSA300_1975_TX425_VFG044014	adsA_VF0422_VFG002420*	atl_CVF109_VFG004482*	capA_CVF110_VFG004474*	capB_CVF110_VFG004463*	capC_CVF110_VFG004452*	capD_CVF110_VFG002972*	capE_CVF110_VFG002961*	capF_CVF110_VFG005025	capG_CVF110_VFG005036	cap8H_CVF110_VFG005047	cap8I_CVF110_VFG005058*	cap8J_CVF110_VFG005069	cap8K_CVF110_VFG005080	capL_CVF110_VFG005091	capM_CVF110_VFG005102	capN_CVF110_VFG005113	capO_CVF110_VFG005122	capP_CVF110_VFG005131	-	clfA_CVF098_VFG004639*	clfB_CVF099_VFG004633*?	cna_CVF101_VFG004611*	coa_CVF096_VFG004660*	eap/map_CVF104_VFG017229*	ebh_CVF107_VFG004507*	ebp_CVF103_VFG004572	efb_CVF108_VFG004491	emp_AI178_VFG043451	esaA_CVF624_VFG018110*	esaB_CVF624_VFG018135	essA_CVF624_VFG018122	essB_CVF624_VFG018148	essC_CVF624_VFG018161*	esxA_CVF624_VFG018097	eta_CVF076_VFG004876	fnbA_CVF100_VFG004620*	fnbB_CVF100_VFG004613	geh_CVF091_VFG004758*	hlb_CVF086_VFG017174*	hld_CVF088_VFG017091	hlgA_CVF087_VFG018588*	hlgB_CVF087_VFG004804	hlgC_CVF087_VFG004813	hly/hla_CVF085_VFG004842*	htsA_IA026_VFG044273	htsB_IA026_VFG044272
Sau90	SACOL0507_AI180_VFG043452*	SAUSA300_1974_TX425_VFG044013	SAUSA300_1975_TX425_VFG044014	adsA_VF0422_VFG002420*	atl_CVF109_VFG004482*	capA_CVF110_VFG004474*	capB_CVF110_VFG004463*	capC_CVF110_VFG004452*	capD_CVF110_VFG002972*	capE_CVF110_VFG002961*	capF_CVF110_VFG005025	capG_CVF110_VFG005036	cap8H_CVF110_VFG005047	cap8I_CVF110_VFG005058*	cap8J_CVF110_VFG005069	cap8K_CVF110_VFG005080	capL_CVF110_VFG005091	capM_CVF110_VFG005102	capN_CVF110_VFG005113	capO_CVF110_VFG005122	capP_CVF110_VFG005131	-	clfA_CVF098_VFG004639*	clfB_CVF099_VFG004633*?	cna_CVF101_VFG004611*	coa_CVF096_VFG004660*	eap/map_CVF104_VFG017229*	ebh_CVF107_VFG004507*	ebp_CVF103_VFG004572	efb_CVF108_VFG004491	emp_AI178_VFG043451	esaA_CVF624_VFG018110*	esaB_CVF624_VFG018135	essA_CVF624_VFG018122	essB_CVF624_VFG018148*	essC_CVF624_VFG018161*	esxA_CVF624_VFG018097	eta_CVF076_VFG004876	fnbA_CVF100_VFG017218*	fnbB_CVF100_VFG017220	geh_CVF091_VFG004758*	hlb_CVF086_VFG017174*?	hld_CVF088_VFG017091	hlgA_CVF087_VFG018588*	hlgB_CVF087_VFG004804	hlgC_CVF087_VFG004813	hly/hla_CVF085_VFG004842*	htsA_IA026_VFG044273	htsB_IA026_VFG044272
Sau93	SACOL0507_AI180_VFG043452*	SAUSA300_1974_TX425_VFG044013	SAUSA300_1975_TX425_VFG044014	adsA_VF0422_VFG002420*	atl_CVF109_VFG004484*	capA_CVF110_VFG004474*	capB_CVF110_VFG004463*	capC_CVF110_VFG004452*	capD_CVF110_VFG002972*	capE_CVF110_VFG002961*	capF_CVF110_VFG005025	capG_CVF110_VFG005036	cap8H_CVF110_VFG005047	cap8I_CVF110_VFG005058*	cap8J_CVF110_VFG005069	cap8K_CVF110_VFG005080	capL_CVF110_VFG005091	capM_CVF110_VFG005102	capN_CVF110_VFG005113	capO_CVF110_VFG005122	capP_CVF110_VFG005131	-	clfA_CVF098_VFG004639*	clfB_CVF099_VFG004633*?	cna_CVF101_VFG004611*	coa_CVF096_VFG004660*	eap/map_CVF104_VFG017229*	ebh_CVF107_VFG004507*	ebp_CVF103_VFG004572	efb_CVF108_VFG004491	emp_AI178_VFG043451	esaA_CVF624_VFG018110*	esaB_CVF624_VFG018135	essA_CVF624_VFG018122*	essB_CVF624_VFG018148	essC_CVF624_VFG018161*	esxA_CVF624_VFG018097	eta_CVF076_VFG004876	fnbA_CVF100_VFG017218*	fnbB_CVF100_VFG017220	geh_CVF091_VFG004758*	hlb_CVF086_VFG017174*	hld_CVF088_VFG004796	hlgA_CVF087_VFG018588*	hlgB_CVF087_VFG004804	hlgC_CVF087_VFG004813	hly/hla_CVF085_VFG004842*	htsA_IA026_VFG044273	htsB_IA026_VFG044272
sta1414_S88	SACOL0507_AI180_VFG043452*	SAUSA300_1974_TX425_VFG044013	SAUSA300_1975_TX425_VFG044014	adsA_VF0422_VFG002420*	atl_CVF109_VFG004482*	capA_CVF110_VFG004474*	capB_CVF110_VFG004463*	capC_CVF110_VFG004452*	capD_CVF110_VFG002972*	capE_CVF110_VFG002961*	capF_CVF110_VFG005025	capG_CVF110_VFG005036*	cap8H_CVF110_VFG005047	cap8I_CVF110_VFG005058*	cap8J_CVF110_VFG005069	cap8K_CVF110_VFG005080	capL_CVF110_VFG005091	capM_CVF110_VFG005102	capN_CVF110_VFG005113	capO_CVF110_VFG005122	capP_CVF110_VFG005131	-	clfA_CVF098_VFG004639*	clfB_CVF099_VFG004633*?	cna_CVF101_VFG004611*	coa_CVF096_VFG004660*	eap/map_CVF104_VFG017229*	ebh_CVF107_VFG004507*	ebp_CVF103_VFG004572	efb_CVF108_VFG004491	emp_AI178_VFG043451	esaA_CVF624_VFG018110*	esaB_CVF624_VFG018135	essA_CVF624_VFG018122	essB_CVF624_VFG018148	essC_CVF624_VFG018161*	esxA_CVF624_VFG018097	eta_CVF076_VFG004876	fnbA_CVF100_VFG017218*	fnbB_CVF100_VFG017220	geh_CVF091_VFG004758*	hlb_CVF086_VFG017174*	hld_CVF088_VFG004800	hlgA_CVF087_VFG018588*	hlgB_CVF087_VFG004804	hlgC_CVF087_VFG004813	hly/hla_CVF085_VFG004842*	htsA_IA026_VFG044273*	htsB_IA026_VFG044272
sta1420_S89	SACOL0507_AI180_VFG043452*	SAUSA300_1974_TX425_VFG044013	SAUSA300_1975_TX425_VFG044014	adsA_VF0422_VFG002420*	atl_CVF109_VFG004482*	capA_CVF110_VFG004474*	capB_CVF110_VFG004463*	capC_CVF110_VFG004452*	capD_CVF110_VFG002972*	capE_CVF110_VFG002961*	capF_CVF110_VFG005025	capG_CVF110_VFG005036	cap8H_CVF110_VFG005047	cap8I_CVF110_VFG005058*	cap8J_CVF110_VFG005069	cap8K_CVF110_VFG005080	capL_CVF110_VFG005091	capM_CVF110_VFG005102	capN_CVF110_VFG005113	capO_CVF110_VFG005122	capP_CVF110_VFG005131	-	clfA_CVF098_VFG004639*	clfB_CVF099_VFG004633*?	cna_CVF101_VFG004611*	coa_CVF096_VFG004660*	eap/map_CVF104_VFG017229*	ebh_CVF107_VFG004507*	ebp_CVF103_VFG004572	efb_CVF108_VFG004491	emp_AI178_VFG043451	esaA_CVF624_VFG018110*	esaB_CVF624_VFG018135	essA_CVF624_VFG018122	essB_CVF624_VFG018148	essC_CVF624_VFG018161*	esxA_CVF624_VFG018097	eta_CVF076_VFG004876	fnbA_CVF100_VFG017218*	fnbB_CVF100_VFG017220*	geh_CVF091_VFG004758*	hlb_CVF086_VFG017174*	hld_CVF088_VFG004800*	hlgA_CVF087_VFG018588*	hlgB_CVF087_VFG004804	hlgC_CVF087_VFG004813	hly/hla_CVF085_VFG004842*	htsA_IA026_VFG044273	htsB_IA026_VFG044272
sta1432_S90	SACOL0507_AI180_VFG043452*	SAUSA300_1974_TX425_VFG044013	SAUSA300_1975_TX425_VFG044014	adsA_VF0422_VFG002420*	atl_CVF109_VFG004482*	capA_CVF110_VFG004474*	capB_CVF110_VFG004463*	capC_CVF110_VFG004452*	capD_CVF110_VFG002972*	capE_CVF110_VFG002961*	capF_CVF110_VFG005025	capG_CVF110_VFG005036	cap8H_CVF110_VFG005047	cap8I_CVF110_VFG005058*	cap8J_CVF110_VFG005069	cap8K_CVF110_VFG005080	capL_CVF110_VFG005091	capM_CVF110_VFG005102	capN_CVF110_VFG005113	capO_CVF110_VFG005122	capP_CVF110_VFG005131	-	clfA_CVF098_VFG004639*	clfB_CVF099_VFG004633*?	cna_CVF101_VFG004611*	coa_CVF096_VFG004660*	eap/map_CVF104_VFG017229*	ebh_CVF107_VFG004507*	ebp_CVF103_VFG004572	efb_CVF108_VFG004491	emp_AI178_VFG043451	esaA_CVF624_VFG018110*	esaB_CVF624_VFG018135	essA_CVF624_VFG018122	essB_CVF624_VFG018148	essC_CVF624_VFG018161*	esxA_CVF624_VFG018097	eta_CVF076_VFG004876	fnbA_CVF100_VFG017218*	fnbB_CVF100_VFG017220	geh_CVF091_VFG004758*	hlb_CVF086_VFG017174*	hld_CVF088_VFG004800*	hlgA_CVF087_VFG004822	hlgB_CVF087_VFG004804	hlgC_CVF087_VFG004813	hly/hla_CVF085_VFG004842*	htsA_IA026_VFG044273	htsB_IA026_VFG044272
sta16_S59	SACOL0507_AI180_VFG043452*	SAUSA300_1974_TX425_VFG044013	SAUSA300_1975_TX425_VFG044014	adsA_VF0422_VFG002420*	atl_CVF109_VFG004482*	capA_CVF110_VFG004474*	capB_CVF110_VFG004463*	capC_CVF110_VFG004452*	capD_CVF110_VFG002972*	capE_CVF110_VFG002961*	capF_CVF110_VFG005025	capG_CVF110_VFG005036	cap8H_CVF110_VFG005047	cap8I_CVF110_VFG005058*	cap8J_CVF110_VFG005069	cap8K_CVF110_VFG005080*	capL_CVF110_VFG005091	capM_CVF110_VFG005102	capN_CVF110_VFG005113	capO_CVF110_VFG005122	capP_CVF110_VFG005131	-	clfA_CVF098_VFG004639*	clfB_CVF099_VFG004633*?	cna_CVF101_VFG004611*	coa_CVF096_VFG004660*	eap/map_CVF104_VFG017229*	ebh_CVF107_VFG004507*	ebp_CVF103_VFG004572	efb_CVF108_VFG004491	emp_AI178_VFG043451	esaA_CVF624_VFG018110*	esaB_CVF624_VFG018135	essA_CVF624_VFG018122	essB_CVF624_VFG018148	essC_CVF624_VFG018161*	esxA_CVF624_VFG018097	eta_CVF076_VFG004876	fnbA_CVF100_VFG004620	fnbB_CVF100_VFG004613	geh_CVF091_VFG004758*	hlb_CVF086_VFG017174*	hld_CVF088_VFG017091	hlgA_CVF087_VFG018588*	hlgB_CVF087_VFG004804	hlgC_CVF087_VFG004813	hly/hla_CVF085_VFG004842*	htsA_IA026_VFG044273	htsB_IA026_VFG044272
sta17_S60	SACOL0507_AI180_VFG043452*	SAUSA300_1974_TX425_VFG044013	SAUSA300_1975_TX425_VFG044014*	adsA_VF0422_VFG002420*	atl_CVF109_VFG004482*	capA_CVF110_VFG004474*	capB_CVF110_VFG004463*	capC_CVF110_VFG004452*	capD_CVF110_VFG002972*	capE_CVF110_VFG002961*	capF_CVF110_VFG005025	capG_CVF110_VFG005036	cap8H_CVF110_VFG005047	cap8I_CVF110_VFG005058*	cap8J_CVF110_VFG005069	cap8K_CVF110_VFG005080	capL_CVF110_VFG005091	capM_CVF110_VFG005102	capN_CVF110_VFG005113	capO_CVF110_VFG005122	capP_CVF110_VFG005131	-	clfA_CVF098_VFG004639*	clfB_CVF099_VFG004633*?	cna_CVF101_VFG004611*	coa_CVF096_VFG004660*	eap/map_CVF104_VFG017229*	ebh_CVF107_VFG004507*	ebp_CVF103_VFG004572	efb_CVF108_VFG004491	emp_AI178_VFG043451	esaA_CVF624_VFG018110*	esaB_CVF624_VFG018135	essA_CVF624_VFG018122	essB_CVF624_VFG018148	essC_CVF624_VFG018161*	esxA_CVF624_VFG018097	eta_CVF076_VFG004876	fnbA_CVF100_VFG004620*	fnbB_CVF100_VFG017220*	geh_CVF091_VFG004758*	hlb_CVF086_VFG017174*	hld_CVF088_VFG004800	hlgA_CVF087_VFG018588*	hlgB_CVF087_VFG004804	hlgC_CVF087_VFG004813	hly/hla_CVF085_VFG004842*	htsA_IA026_VFG044273	htsB_IA026_VFG044272
sta1869_S96	SACOL0507_AI180_VFG043452*	SAUSA300_1974_TX425_VFG044013*	SAUSA300_1975_TX425_VFG044014	adsA_VF0422_VFG002420*	atl_CVF109_VFG004482*	capA_CVF110_VFG004474*	capB_CVF110_VFG004463*	capC_CVF110_VFG004452*	capD_CVF110_VFG002972*	capE_CVF110_VFG002961*	capF_CVF110_VFG005025	capG_CVF110_VFG005036	cap8H_CVF110_VFG005047	cap8I_CVF110_VFG005058*	cap8J_CVF110_VFG005069	cap8K_CVF110_VFG005080	capL_CVF110_VFG005091	capM_CVF110_VFG005102	capN_CVF110_VFG005113	capO_CVF110_VFG005122	capP_CVF110_VFG005131	-	clfA_CVF098_VFG004639*	clfB_CVF099_VFG004633*?	cna_CVF101_VFG004611*	coa_CVF096_VFG004660*	eap/map_CVF104_VFG017229*	ebh_CVF107_VFG004507*	ebp_CVF103_VFG004572	efb_CVF108_VFG004491	emp_AI178_VFG043451	esaA_CVF624_VFG018110*	esaB_CVF624_VFG018135	essA_CVF624_VFG018122	essB_CVF624_VFG018148	essC_CVF624_VFG018161*	esxA_CVF624_VFG018097	eta_CVF076_VFG004876	fnbA_CVF100_VFG004620*	fnbB_CVF100_VFG017220*	geh_CVF091_VFG004758*	hlb_CVF086_VFG017174*	hld_CVF088_VFG017091	hlgA_CVF087_VFG004822	hlgB_CVF087_VFG004804	hlgC_CVF087_VFG004813	hly/hla_CVF085_VFG004842*	htsA_IA026_VFG044273	htsB_IA026_VFG044272
sta1873_S97	SACOL0507_AI180_VFG043452*	SAUSA300_1974_TX425_VFG044013*	SAUSA300_1975_TX425_VFG044014	adsA_VF0422_VFG002420*	atl_CVF109_VFG004482*	capA_CVF110_VFG004474*	capB_CVF110_VFG004463*	capC_CVF110_VFG004452*	capD_CVF110_VFG002972*	capE_CVF110_VFG002961*	capF_CVF110_VFG005025	capG_CVF110_VFG005036	cap8H_CVF110_VFG005047	cap8I_CVF110_VFG005058*	cap8J_CVF110_VFG005069	cap8K_CVF110_VFG005080	capL_CVF110_VFG005091	capM_CVF110_VFG005102	capN_CVF110_VFG005113	capO_CVF110_VFG005122	capP_CVF110_VFG005131	-	clfA_CVF098_VFG004639*	clfB_CVF099_VFG004633*?	cna_CVF101_VFG004611*	coa_CVF096_VFG004660*	eap/map_CVF104_VFG017229*	ebh_CVF107_VFG004507*	ebp_CVF103_VFG004572	efb_CVF108_VFG004491	emp_AI178_VFG043451	esaA_CVF624_VFG018110*	esaB_CVF624_VFG018135	essA_CVF624_VFG018122	essB_CVF624_VFG018148	essC_CVF624_VFG018161*	esxA_CVF624_VFG018097	eta_CVF076_VFG004876	fnbA_CVF100_VFG004620*	fnbB_CVF100_VFG017220*	geh_CVF091_VFG004758*	hlb_CVF086_VFG017174*	hld_CVF088_VFG004800*	hlgA_CVF087_VFG018588*	hlgB_CVF087_VFG004804	hlgC_CVF087_VFG004813	hly/hla_CVF085_VFG004842*	htsA_IA026_VFG044273	htsB_IA026_VFG044272
Sta1876_S138	SACOL0507_AI180_VFG043452*	SAUSA300_1974_TX425_VFG044013	SAUSA300_1975_TX425_VFG044014	adsA_VF0422_VFG002420*	atl_CVF109_VFG004482*	capA_CVF110_VFG004474*	capB_CVF110_VFG004463*	capC_CVF110_VFG004452*	capD_CVF110_VFG002972*	capE_CVF110_VFG002961*	capF_CVF110_VFG005025	capG_CVF110_VFG005036	cap8H_CVF110_VFG005047	cap8I_CVF110_VFG005058*	cap8J_CVF110_VFG005069	cap8K_CVF110_VFG005080	capL_CVF110_VFG005091	capM_CVF110_VFG005102	capN_CVF110_VFG005113	capO_CVF110_VFG005122	capP_CVF110_VFG005131	-	clfA_CVF098_VFG004639*	clfB_CVF099_VFG004633*?	cna_CVF101_VFG004611*	coa_CVF096_VFG004660*	eap/map_CVF104_VFG017229*	ebh_CVF107_VFG004507*	ebp_CVF103_VFG004572	efb_CVF108_VFG004491	emp_AI178_VFG043451	esaA_CVF624_VFG018110*	esaB_CVF624_VFG018135	essA_CVF624_VFG018122	essB_CVF624_VFG018148*	essC_CVF624_VFG018161*	esxA_CVF624_VFG018097	eta_CVF076_VFG004876	fnbA_CVF100_VFG004620*	fnbB_CVF100_VFG017220*	geh_CVF091_VFG004758*	hlb_CVF086_VFG017174*	hld_CVF088_VFG017091	hlgA_CVF087_VFG018588*	hlgB_CVF087_VFG004804	hlgC_CVF087_VFG004813	hly/hla_CVF085_VFG004842*	htsA_IA026_VFG044273	htsB_IA026_VFG044272
sta1899_S98	SACOL0507_AI180_VFG043452*	SAUSA300_1974_TX425_VFG044013*	SAUSA300_1975_TX425_VFG044014	adsA_VF0422_VFG002420*	atl_CVF109_VFG004482*	capA_CVF110_VFG004474*	capB_CVF110_VFG004463*	capC_CVF110_VFG003450*	capD_CVF110_VFG002972*	capE_CVF110_VFG002961*	capF_CVF110_VFG005025	capG_CVF110_VFG005036	cap8H_CVF110_VFG005047	cap8I_CVF110_VFG005058*	cap8J_CVF110_VFG005069	cap8K_CVF110_VFG005080	capL_CVF110_VFG005091	capM_CVF110_VFG005102	capN_CVF110_VFG005113	capO_CVF110_VFG005122	capP_CVF110_VFG005131	-	clfA_CVF098_VFG004639*	clfB_CVF099_VFG004633*?	cna_CVF101_VFG004611*	coa_CVF096_VFG004660*	eap/map_CVF104_VFG017229*	ebh_CVF107_VFG004507*	ebp_CVF103_VFG004572	efb_CVF108_VFG004491	emp_AI178_VFG043451	esaA_CVF624_VFG018110*	esaB_CVF624_VFG018135	essA_CVF624_VFG018122	essB_CVF624_VFG018148	essC_CVF624_VFG018161*	esxA_CVF624_VFG018097	eta_CVF076_VFG004876	fnbA_CVF100_VFG004620*	fnbB_CVF100_VFG017220*	geh_CVF091_VFG004758*	hlb_CVF086_VFG017174*	hld_CVF088_VFG004800*	hlgA_CVF087_VFG018588*	hlgB_CVF087_VFG004804	hlgC_CVF087_VFG004813	hly/hla_CVF085_VFG004842*	htsA_IA026_VFG044273	htsB_IA026_VFG044272
sta19_S61	SACOL0507_AI180_VFG043452*	SAUSA300_1974_TX425_VFG044013	SAUSA300_1975_TX425_VFG044014	adsA_VF0422_VFG002420*	atl_CVF109_VFG004482*	capA_CVF110_VFG004474*	capB_CVF110_VFG004463*	capC_CVF110_VFG004452*	capD_CVF110_VFG002972*	capE_CVF110_VFG002961*	capF_CVF110_VFG005025	capG_CVF110_VFG005036	cap8H_CVF110_VFG005047	cap8I_CVF110_VFG005058*	cap8J_CVF110_VFG005069	cap8K_CVF110_VFG005080	capL_CVF110_VFG005091	capM_CVF110_VFG005102	capN_CVF110_VFG005113	capO_CVF110_VFG005122	capP_CVF110_VFG005131	-	clfA_CVF098_VFG004639*	clfB_CVF099_VFG004630*?	cna_CVF101_VFG004611*	coa_CVF096_VFG004660*	eap/map_CVF104_VFG017229*	ebh_CVF107_VFG004507*	ebp_CVF103_VFG004572	efb_CVF108_VFG004491	emp_AI178_VFG043451	esaA_CVF624_VFG018110*	esaB_CVF624_VFG018135	essA_CVF624_VFG018122	essB_CVF624_VFG018148	essC_CVF624_VFG018161*	esxA_CVF624_VFG018097	eta_CVF076_VFG004876	fnbA_CVF100_VFG004620	fnbB_CVF100_VFG017220*	geh_CVF091_VFG004758*	hlb_CVF086_VFG017174*	hld_CVF088_VFG004800	hlgA_CVF087_VFG018588	hlgB_CVF087_VFG004804	hlgC_CVF087_VFG004813	hly/hla_CVF085_VFG004842*	htsA_IA026_VFG044273	htsB_IA026_VFG044272
sta1993_S99	SACOL0507_AI180_VFG043452*	SAUSA300_1974_TX425_VFG044013*	SAUSA300_1975_TX425_VFG044014	adsA_VF0422_VFG002420*	atl_CVF109_VFG004482*	capA_CVF110_VFG004474*	capB_CVF110_VFG004463*	capC_CVF110_VFG004452*	capD_CVF110_VFG002972*	capE_CVF110_VFG002961*	capF_CVF110_VFG005025	capG_CVF110_VFG005036	cap8H_CVF110_VFG005047	cap8I_CVF110_VFG005058*	cap8J_CVF110_VFG005069	cap8K_CVF110_VFG005080	capL_CVF110_VFG005091	capM_CVF110_VFG005102	capN_CVF110_VFG005113	capO_CVF110_VFG005122	capP_CVF110_VFG005131	-	clfA_CVF098_VFG004639*	clfB_CVF099_VFG004633*?	cna_CVF101_VFG004611*	coa_CVF096_VFG004660*	eap/map_CVF104_VFG017229*	ebh_CVF107_VFG004507*	ebp_CVF103_VFG004572	efb_CVF108_VFG004491	emp_AI178_VFG043451	esaA_CVF624_VFG018110*	esaB_CVF624_VFG018135	essA_CVF624_VFG018122	essB_CVF624_VFG018148	essC_CVF624_VFG018161*	esxA_CVF624_VFG018097	eta_CVF076_VFG004876	fnbA_CVF100_VFG004620*	fnbB_CVF100_VFG017220	geh_CVF091_VFG004758*	hlb_CVF086_VFG017174*?	hld_CVF088_VFG004800*	hlgA_CVF087_VFG018588	hlgB_CVF087_VFG004804	hlgC_CVF087_VFG004813	hly/hla_CVF085_VFG004842*	htsA_IA026_VFG044273	htsB_IA026_VFG044272
sta21_S62	SACOL0507_AI180_VFG043452*	SAUSA300_1974_TX425_VFG044013*	SAUSA300_1975_TX425_VFG044014	adsA_VF0422_VFG002420*	atl_AI405_VFG004490*	capA_CVF110_VFG004474*	capB_CVF110_VFG004463*	capC_CVF110_VFG004452*	capD_CVF110_VFG002972*	capE_CVF110_VFG002961*	capF_CVF110_VFG005025	capG_CVF110_VFG005036	cap8H_CVF110_VFG005047	cap8I_CVF110_VFG005058*	cap8J_CVF110_VFG005069	cap8K_CVF110_VFG005080	capL_CVF110_VFG005091	capM_CVF110_VFG005102	capN_CVF110_VFG005113	capO_CVF110_VFG005122	capP_CVF110_VFG005131	-	clfA_CVF098_VFG004639*	clfB_CVF099_VFG004633*?	cna_CVF101_VFG004611*	coa_CVF096_VFG004660*	eap/map_CVF104_VFG017229*	ebh_CVF107_VFG004507*	ebp_CVF103_VFG004572	efb_CVF108_VFG004491	emp_AI178_VFG043451	esaA_CVF624_VFG018110*	esaB_CVF624_VFG018135	essA_CVF624_VFG018122	essB_CVF624_VFG018148	essC_CVF624_VFG018161*	esxA_CVF624_VFG018097	eta_CVF076_VFG004876	fnbA_CVF100_VFG017218*	fnbB_CVF100_VFG017220*	geh_CVF091_VFG004758*	hlb_CVF086_VFG017174*	hld_CVF088_VFG017091	hlgA_CVF087_VFG018588*	hlgB_CVF087_VFG004804	hlgC_CVF087_VFG004813	hly/hla_CVF085_VFG004842*	htsA_IA026_VFG044273	htsB_IA026_VFG044272
sta2198_S100	SACOL0507_AI180_VFG043452*	SAUSA300_1974_TX425_VFG044013	SAUSA300_1975_TX425_VFG044014	adsA_VF0422_VFG002420*	atl_CVF109_VFG004482*	capA_CVF110_VFG004474*	capB_CVF110_VFG004463*	capC_CVF110_VFG004452*	capD_CVF110_VFG002972*	capE_CVF110_VFG002961*	capF_CVF110_VFG005025	capG_CVF110_VFG005036	cap8H_CVF110_VFG005047	cap8I_CVF110_VFG005058*	cap8J_CVF110_VFG005069	cap8K_CVF110_VFG005080	capL_CVF110_VFG005091	capM_CVF110_VFG005102	capN_CVF110_VFG005113	capO_CVF110_VFG005122	capP_CVF110_VFG005131	-	clfA_CVF098_VFG004639*	clfB_CVF099_VFG004633*?	cna_CVF101_VFG004611*	coa_CVF096_VFG004660*	eap/map_CVF104_VFG017229*	ebh_CVF107_VFG004507*	ebp_CVF103_VFG004572	efb_CVF108_VFG004491	emp_AI178_VFG043451	esaA_CVF624_VFG018110*	esaB_CVF624_VFG018135	essA_CVF624_VFG018122	essB_CVF624_VFG018148*	essC_CVF624_VFG018161*	esxA_CVF624_VFG018097	eta_CVF076_VFG004876	fnbA_CVF100_VFG004620*	fnbB_CVF100_VFG017220*	geh_CVF091_VFG004758*	hlb_CVF086_VFG017174*	hld_CVF088_VFG004800	hlgA_CVF087_VFG018588*	hlgB_CVF087_VFG004804	hlgC_CVF087_VFG004813	hly/hla_CVF085_VFG004842*	htsA_IA026_VFG044273	htsB_IA026_VFG044272
sta2199_S101	SACOL0507_AI180_VFG043452*	SAUSA300_1974_TX425_VFG044013*	SAUSA300_1975_TX425_VFG044014	adsA_VF0422_VFG002420*	atl_CVF109_VFG004482*	capA_CVF110_VFG004474*	capB_CVF110_VFG004463*	capC_CVF110_VFG004452*	cap5D_CVF110_VFG018628*	capE_CVF110_VFG002961*	capF_CVF110_VFG005025	capG_CVF110_VFG005036	cap8H_CVF110_VFG005047	cap8I_CVF110_VFG005058*	cap8J_CVF110_VFG005069	cap8K_CVF110_VFG005080	capL_CVF110_VFG005091	capM_CVF110_VFG005102	capN_CVF110_VFG005113	capO_CVF110_VFG005122	capP_CVF110_VFG005131	-	clfA_CVF098_VFG004639*	clfB_CVF099_VFG004633*?	cna_CVF101_VFG004611*	coa_CVF096_VFG004660*	eap/map_CVF104_VFG017229*	ebh_CVF107_VFG004507*	ebp_CVF103_VFG004572	efb_CVF108_VFG004491	emp_AI178_VFG043451	esaA_CVF624_VFG018110*	esaB_CVF624_VFG018135	essA_CVF624_VFG018122	essB_CVF624_VFG018148	essC_CVF624_VFG018161*	esxA_CVF624_VFG018097	eta_CVF076_VFG004876	fnbA_CVF100_VFG004620	fnbB_CVF100_VFG017220*	geh_CVF091_VFG004758*	hlb_CVF086_VFG017174*	hld_CVF088_VFG017091	hlgA_CVF087_VFG004822	hlgB_CVF087_VFG004804	hlgC_CVF087_VFG004813	hly/hla_CVF085_VFG004842*	htsA_IA026_VFG044273	htsB_IA026_VFG044272
sta2206_S102	SACOL0507_AI180_VFG043452*	SAUSA300_1974_TX425_VFG044013	SAUSA300_1975_TX425_VFG044014	adsA_VF0422_VFG002420*	atl_CVF109_VFG004482*	capA_CVF110_VFG004474*	capB_CVF110_VFG004463*	capC_CVF110_VFG003450*	capD_CVF110_VFG002972*	capE_CVF110_VFG002961*	capF_CVF110_VFG005025	capG_CVF110_VFG005036	cap8H_CVF110_VFG005047	cap8I_CVF110_VFG005058*	cap8J_CVF110_VFG005069	cap8K_CVF110_VFG005080	capL_CVF110_VFG005091	capM_CVF110_VFG005102	capN_CVF110_VFG005113	capO_CVF110_VFG005122	capP_CVF110_VFG005131	-	clfA_CVF098_VFG004639*	clfB_CVF099_VFG004633*?	cna_CVF101_VFG004611*	coa_CVF096_VFG004660*	eap/map_CVF104_VFG017229*	ebh_CVF107_VFG004507*	ebp_CVF103_VFG004572*	efb_CVF108_VFG004491	emp_AI178_VFG043451	esaA_CVF624_VFG018110*	esaB_CVF624_VFG018135	essA_CVF624_VFG018122	essB_CVF624_VFG018148	essC_CVF624_VFG018161*	esxA_CVF624_VFG018097	eta_CVF076_VFG004876	fnbA_CVF100_VFG004620*	fnbB_CVF100_VFG017220*	geh_CVF091_VFG004758*	hlb_CVF086_VFG017174*	hld_CVF088_VFG017091	hlgA_CVF087_VFG004822	hlgB_CVF087_VFG004804	hlgC_CVF087_VFG004813	hly/hla_CVF085_VFG004842*	htsA_IA026_VFG044273	htsB_IA026_VFG044272
sta2208_S103	SACOL0507_AI180_VFG043452*	SAUSA300_1974_TX425_VFG044013*	SAUSA300_1975_TX425_VFG044014	adsA_VF0422_VFG002420*	atl_CVF109_VFG004482*	capA_CVF110_VFG004474*	capB_CVF110_VFG004463*	capC_CVF110_VFG003450*	capD_CVF110_VFG002972*	capE_CVF110_VFG002961*	capF_CVF110_VFG005025	capG_CVF110_VFG005036	cap8H_CVF110_VFG005047	cap8I_CVF110_VFG005058*	cap8J_CVF110_VFG005069	cap8K_CVF110_VFG005080	capL_CVF110_VFG005091	capM_CVF110_VFG005102	capN_CVF110_VFG005113	capO_CVF110_VFG005122	capP_CVF110_VFG005131	-	clfA_CVF098_VFG004639*	clfB_CVF099_VFG004633*?	cna_CVF101_VFG004611*	coa_CVF096_VFG004660*	eap/map_CVF104_VFG017229*	ebh_CVF107_VFG004507*	ebp_CVF103_VFG004572	efb_CVF108_VFG004491	emp_AI178_VFG043451	esaA_CVF624_VFG018110*	esaB_CVF624_VFG018135	essA_CVF624_VFG018122	essB_CVF624_VFG018148	essC_CVF624_VFG018161*	esxA_CVF624_VFG018097	eta_CVF076_VFG004876	fnbA_CVF100_VFG004620	fnbB_CVF100_VFG017220*	geh_CVF091_VFG004758*	hlb_CVF086_VFG017174*	hld_CVF088_VFG004800	hlgA_CVF087_VFG018588*	hlgB_CVF087_VFG004804	hlgC_CVF087_VFG004813	hly/hla_CVF085_VFG004842*	htsA_IA026_VFG044273	htsB_IA026_VFG044272
sta23_S63	SACOL0507_AI180_VFG043452*	SAUSA300_1974_TX425_VFG044013	SAUSA300_1975_TX425_VFG044014	adsA_VF0422_VFG002420*	atl_CVF109_VFG004482*	capA_CVF110_VFG004474*	capB_CVF110_VFG004463*	capC_CVF110_VFG004452*	capD_CVF110_VFG002972*	capE_CVF110_VFG002961*	capF_CVF110_VFG005025	capG_CVF110_VFG005036	cap8H_CVF110_VFG005047	cap8I_CVF110_VFG005058*	cap8J_CVF110_VFG005069	cap8K_CVF110_VFG005080	capL_CVF110_VFG005091	capM_CVF110_VFG005102	capN_CVF110_VFG005113	capO_CVF110_VFG005122	capP_CVF110_VFG005131	-	clfA_CVF098_VFG004639*	clfB_CVF099_VFG004633*?	cna_CVF101_VFG004611*	coa_CVF096_VFG004660*	eap/map_CVF104_VFG017229*	ebh_CVF107_VFG004507*	ebp_CVF103_VFG004572	efb_CVF108_VFG004491	emp_AI178_VFG043451	esaA_CVF624_VFG018110*	esaB_CVF624_VFG018135	essA_CVF624_VFG018122	essB_CVF624_VFG018148	essC_CVF624_VFG018161*	esxA_CVF624_VFG018097	eta_CVF076_VFG004876	fnbA_CVF100_VFG004620*	fnbB_CVF100_VFG017220*	geh_CVF091_VFG004758*	hlb_CVF086_VFG017174*	hld_CVF088_VFG017091	hlgA_CVF087_VFG018588*	hlgB_CVF087_VFG004804	hlgC_CVF087_VFG004813	hly/hla_CVF085_VFG004842*	htsA_IA026_VFG044273	htsB_IA026_VFG044272
sta262_S64	SACOL0507_AI180_VFG043452*	SAUSA300_1974_TX425_VFG044013	SAUSA300_1975_TX425_VFG044014	adsA_VF0422_VFG002420*	atl_CVF109_VFG004482*	capA_CVF110_VFG004474*	capB_CVF110_VFG004463*	capC_CVF110_VFG003450*	capD_CVF110_VFG002972*	capE_CVF110_VFG002961*	capF_CVF110_VFG005025	capG_CVF110_VFG005036	cap8H_CVF110_VFG005047	cap8I_CVF110_VFG005058*	cap8J_CVF110_VFG005069	cap8K_CVF110_VFG005080	capL_CVF110_VFG005091	capM_CVF110_VFG005102	capN_CVF110_VFG005113	capO_CVF110_VFG005122	capP_CVF110_VFG005131	-	clfA_CVF098_VFG004639*	clfB_CVF099_VFG004633*?	cna_CVF101_VFG004611*	coa_CVF096_VFG004660*	eap/map_CVF104_VFG017229*	ebh_CVF107_VFG004507*	ebp_CVF103_VFG004572	efb_CVF108_VFG004491	emp_AI178_VFG043451	esaA_CVF624_VFG018110*	esaB_CVF624_VFG018135	essA_CVF624_VFG018122	essB_CVF624_VFG018148	essC_CVF624_VFG018161*	esxA_CVF624_VFG018097	eta_CVF076_VFG004876	fnbA_CVF100_VFG004620*	fnbB_CVF100_VFG017220*	geh_CVF091_VFG004758*	hlb_CVF086_VFG017174*	hld_CVF088_VFG017091	hlgA_CVF087_VFG018588*	hlgB_CVF087_VFG004804	hlgC_CVF087_VFG004813	hly/hla_CVF085_VFG004842*	htsA_IA026_VFG044273	htsB_IA026_VFG044272
sta272_S65	SACOL0507_AI180_VFG043452*	SAUSA300_1974_TX425_VFG044013	SAUSA300_1975_TX425_VFG044014*	adsA_VF0422_VFG002420*	atl_CVF109_VFG004482*	capA_CVF110_VFG004474*	capB_CVF110_VFG004463*	capC_CVF110_VFG004452*	capD_CVF110_VFG002972*	capE_CVF110_VFG002961*	capF_CVF110_VFG005025	capG_CVF110_VFG005036	cap8H_CVF110_VFG005047	cap8I_CVF110_VFG005058*	cap8J_CVF110_VFG005069	cap8K_CVF110_VFG005080	capL_CVF110_VFG005091	capM_CVF110_VFG005102	capN_CVF110_VFG005113	capO_CVF110_VFG005122	capP_CVF110_VFG005131	-	clfA_CVF098_VFG004639*	clfB_CVF099_VFG004633*?	cna_CVF101_VFG004611*	coa_CVF096_VFG004660*	eap/map_CVF104_VFG017229*	ebh_CVF107_VFG004507*	ebp_CVF103_VFG004572	efb_CVF108_VFG004491	emp_AI178_VFG043451	esaA_CVF624_VFG018110*	esaB_CVF624_VFG018135	essA_CVF624_VFG018122	essB_CVF624_VFG018148	essC_CVF624_VFG018161*	esxA_CVF624_VFG018097	eta_CVF076_VFG004876	fnbA_CVF100_VFG004620*	fnbB_CVF100_VFG017220*	geh_CVF091_VFG004758*	hlb_CVF086_VFG017174*	hld_CVF088_VFG017091	hlgA_CVF087_VFG018588	hlgB_CVF087_VFG004804	hlgC_CVF087_VFG004813	hly/hla_CVF085_VFG004842*	htsA_IA026_VFG044273	htsB_IA026_VFG044272
sta274_S66	SACOL0507_AI180_VFG043452*	SAUSA300_1974_TX425_VFG044013	SAUSA300_1975_TX425_VFG044014	adsA_VF0422_VFG002420*	atl_CVF109_VFG004482*	capA_CVF110_VFG004474*	capB_CVF110_VFG004463*	capC_CVF110_VFG004452*	capD_CVF110_VFG002972*	capE_CVF110_VFG002961*	capF_CVF110_VFG005025	capG_CVF110_VFG005036	cap8H_CVF110_VFG005047	cap8I_CVF110_VFG005058*	cap8J_CVF110_VFG005069	cap8K_CVF110_VFG005080	capL_CVF110_VFG005091	capM_CVF110_VFG005102	capN_CVF110_VFG005113	capO_CVF110_VFG005122	capP_CVF110_VFG005131	-	clfA_CVF098_VFG004639*	clfB_CVF099_VFG004633*?	cna_CVF101_VFG004611*	coa_CVF096_VFG004660*	eap/map_CVF104_VFG017229*	ebh_CVF107_VFG004507*	ebp_CVF103_VFG004572	efb_CVF108_VFG004491	emp_AI178_VFG043451	esaA_CVF624_VFG018110*	esaB_CVF624_VFG018135	essA_CVF624_VFG018122	essB_CVF624_VFG018148*	essC_CVF624_VFG018161*	esxA_CVF624_VFG018097	eta_CVF076_VFG004876	fnbA_CVF100_VFG004620*	fnbB_CVF100_VFG004613	geh_CVF091_VFG004758*	hlb_CVF086_VFG017174*	hld_CVF088_VFG017091	hlgA_CVF087_VFG018588*	hlgB_CVF087_VFG004804	hlgC_CVF087_VFG004813	hly/hla_CVF085_VFG004842*	htsA_IA026_VFG044273	htsB_IA026_VFG044272
sta276_S67	SACOL0507_AI180_VFG043452*	SAUSA300_1974_TX425_VFG044013*	SAUSA300_1975_TX425_VFG044014	adsA_VF0422_VFG002420*	atl_CVF109_VFG004482*	capA_CVF110_VFG004474*	capB_CVF110_VFG004463*	capC_CVF110_VFG004452*	capD_CVF110_VFG002972*	capE_CVF110_VFG002961*	capF_CVF110_VFG005025	capG_CVF110_VFG005036	cap8H_CVF110_VFG005047	cap8I_CVF110_VFG005058*	cap8J_CVF110_VFG005069	cap8K_CVF110_VFG005080	capL_CVF110_VFG005091	capM_CVF110_VFG005102	capN_CVF110_VFG005113	capO_CVF110_VFG005122	capP_CVF110_VFG005131	-	clfA_CVF098_VFG004639*	clfB_CVF099_VFG004633*?	cna_CVF101_VFG004611*	coa_CVF096_VFG004660*	eap/map_CVF104_VFG017229*	ebh_CVF107_VFG004507*	ebp_CVF103_VFG004572	efb_CVF108_VFG004491	emp_AI178_VFG043451	esaA_CVF624_VFG018110*	esaB_CVF624_VFG018135	essA_CVF624_VFG018122	essB_CVF624_VFG018148	essC_CVF624_VFG018161*	esxA_CVF624_VFG018097	eta_CVF076_VFG004876	fnbA_CVF100_VFG004620*	fnbB_CVF100_VFG004613	geh_CVF091_VFG004758*	hlb_CVF086_VFG017174*	hld_CVF088_VFG017091	hlgA_CVF087_VFG018588*	hlgB_CVF087_VFG004804	hlgC_CVF087_VFG004813	hly/hla_CVF085_VFG004842*	htsA_IA026_VFG044273	htsB_IA026_VFG044272
sta277_S68	SACOL0507_AI180_VFG043452*	SAUSA300_1974_TX425_VFG044013	SAUSA300_1975_TX425_VFG044014*	adsA_VF0422_VFG002420*	atl_CVF109_VFG004482*	capA_CVF110_VFG004474*	capB_CVF110_VFG004463*	capC_CVF110_VFG004452*	capD_CVF110_VFG002972*	capE_CVF110_VFG002961*	capF_CVF110_VFG005025	capG_CVF110_VFG005036	cap8H_CVF110_VFG005047	cap8I_CVF110_VFG005058*	cap8J_CVF110_VFG005069	cap8K_CVF110_VFG005080	capL_CVF110_VFG005091	capM_CVF110_VFG005102	capN_CVF110_VFG005113	capO_CVF110_VFG005122	capP_CVF110_VFG005131	-	clfA_CVF098_VFG004639*	clfB_CVF099_VFG004633*?	cna_CVF101_VFG004611*	coa_CVF096_VFG004660*	eap/map_CVF104_VFG017229*	ebh_CVF107_VFG004507*	ebp_CVF103_VFG004572	efb_CVF108_VFG004491	emp_AI178_VFG043451	esaA_CVF624_VFG018110*	esaB_CVF624_VFG018135	essA_CVF624_VFG018122	essB_CVF624_VFG018148	essC_CVF624_VFG018161*	esxA_CVF624_VFG018097	eta_CVF076_VFG004876	fnbA_CVF100_VFG017218*	fnbB_CVF100_VFG017220*	geh_CVF091_VFG004758*	hlb_CVF086_VFG017174*	hld_CVF088_VFG004800	hlgA_CVF087_VFG004822	hlgB_CVF087_VFG004804	hlgC_CVF087_VFG004813	hly/hla_CVF085_VFG004842*	htsA_IA026_VFG044273	htsB_IA026_VFG044272
sta2852_S107	SACOL0507_AI180_VFG043452*	SAUSA300_1974_TX425_VFG044013	SAUSA300_1975_TX425_VFG044014	adsA_VF0422_VFG002420*	atl_CVF109_VFG004482*	capA_CVF110_VFG004474*	capB_CVF110_VFG004463*	capC_CVF110_VFG003450*	capD_CVF110_VFG002972*	capE_CVF110_VFG002961*	capF_CVF110_VFG005025	capG_CVF110_VFG005036	cap8H_CVF110_VFG005047	cap8I_CVF110_VFG005058*	cap8J_CVF110_VFG005069	cap8K_CVF110_VFG005080	capL_CVF110_VFG005091	capM_CVF110_VFG005102	capN_CVF110_VFG005113	capO_CVF110_VFG005122	capP_CVF110_VFG005131	-	clfA_CVF098_VFG004639*	clfB_CVF099_VFG004633*?	cna_CVF101_VFG004611*	coa_CVF096_VFG004660*	eap/map_CVF104_VFG017229*	ebh_CVF107_VFG004507*	ebp_CVF103_VFG004572	efb_CVF108_VFG004491	emp_AI178_VFG043451	esaA_CVF624_VFG018110*	esaB_CVF624_VFG018135	essA_CVF624_VFG018122	essB_CVF624_VFG018148*	essC_CVF624_VFG018161*	esxA_CVF624_VFG018097	eta_CVF076_VFG004876	fnbA_CVF100_VFG004620*	fnbB_CVF100_VFG017220	geh_CVF091_VFG004758*	hlb_CVF086_VFG017174*	hld_CVF088_VFG017091	hlgA_CVF087_VFG018588*	hlgB_CVF087_VFG004804	hlgC_CVF087_VFG004813	hly/hla_CVF085_VFG004842*	htsA_IA026_VFG044273	htsB_IA026_VFG044272
sta2871_S108	SACOL0507_AI180_VFG043452*	SAUSA300_1974_TX425_VFG044013	SAUSA300_1975_TX425_VFG044014	adsA_VF0422_VFG002420*	atl_CVF109_VFG004482*	capA_CVF110_VFG004474*	capB_CVF110_VFG004463*	capC_CVF110_VFG003450*	capD_CVF110_VFG002972*	capE_CVF110_VFG002961*	capF_CVF110_VFG005025	capG_CVF110_VFG005036	cap8H_CVF110_VFG005047	cap8I_CVF110_VFG005058*	cap8J_CVF110_VFG005069	cap8K_CVF110_VFG005080	capL_CVF110_VFG005091	capM_CVF110_VFG005102	capN_CVF110_VFG005113	capO_CVF110_VFG005122	capP_CVF110_VFG005131	-	clfA_CVF098_VFG004639*	clfB_CVF099_VFG004633*?	cna_CVF101_VFG004611*	coa_CVF096_VFG004660*	eap/map_CVF104_VFG017229*	ebh_CVF107_VFG004507*	ebp_CVF103_VFG004572	efb_CVF108_VFG004491	emp_AI178_VFG043451	esaA_CVF624_VFG018110*	esaB_CVF624_VFG018135	essA_CVF624_VFG018122	essB_CVF624_VFG018148*	essC_CVF624_VFG018161*	esxA_CVF624_VFG018097	eta_CVF076_VFG004876	fnbA_CVF100_VFG004620*	fnbB_CVF100_VFG017220*	geh_CVF091_VFG004758*	hlb_CVF086_VFG017174*	hld_CVF088_VFG004800	hlgA_CVF087_VFG018588*	hlgB_CVF087_VFG004804	hlgC_CVF087_VFG004813	hly/hla_CVF085_VFG004842*	htsA_IA026_VFG044273	htsB_IA026_VFG044272
sta2881_S109	SACOL0507_AI180_VFG043452*	SAUSA300_1974_TX425_VFG044013	SAUSA300_1975_TX425_VFG044014	adsA_VF0422_VFG002420*	atl_CVF109_VFG004482*	capA_CVF110_VFG004474*	capB_CVF110_VFG004463*	capC_CVF110_VFG004452*	capD_CVF110_VFG002972*	capE_CVF110_VFG002961*	capF_CVF110_VFG005025	capG_CVF110_VFG005036	cap8H_CVF110_VFG005047	cap8I_CVF110_VFG005058*	cap8J_CVF110_VFG005069	cap8K_CVF110_VFG005080	capL_CVF110_VFG005091	capM_CVF110_VFG005102	capN_CVF110_VFG005113	capO_CVF110_VFG005122	capP_CVF110_VFG005131	-	clfA_CVF098_VFG004639*	clfB_CVF099_VFG004633*?	cna_CVF101_VFG004611*	coa_CVF096_VFG004660*	eap/map_CVF104_VFG017229*	ebh_CVF107_VFG004507*	ebp_CVF103_VFG004572	efb_CVF108_VFG004491	emp_AI178_VFG043451	esaA_CVF624_VFG018110*	esaB_CVF624_VFG018135	essA_CVF624_VFG018122	essB_CVF624_VFG018148*	essC_CVF624_VFG018161*	esxA_CVF624_VFG018097	eta_CVF076_VFG004876	fnbA_CVF100_VFG004620*	fnbB_CVF100_VFG017220*	geh_CVF091_VFG004758*	hlb_CVF086_VFG017174*	hld_CVF088_VFG004800	hlgA_CVF087_VFG018588*	hlgB_CVF087_VFG004804	hlgC_CVF087_VFG004813	hly/hla_CVF085_VFG004842*	htsA_IA026_VFG044273	htsB_IA026_VFG044272
sta2898_S110	SACOL0507_AI180_VFG043452*	SAUSA300_1974_TX425_VFG044013	SAUSA300_1975_TX425_VFG044014	adsA_VF0422_VFG002420*	atl_CVF109_VFG004482*	capA_CVF110_VFG004474*	capB_CVF110_VFG004463*	capC_CVF110_VFG004452*	capD_CVF110_VFG002972*	capE_CVF110_VFG002961*	capF_CVF110_VFG005025	capG_CVF110_VFG005036	cap8H_CVF110_VFG005047	cap8I_CVF110_VFG005058*	cap8J_CVF110_VFG005069	cap8K_CVF110_VFG005080	capL_CVF110_VFG005091	capM_CVF110_VFG005102	capN_CVF110_VFG005113	capO_CVF110_VFG005122	capP_CVF110_VFG005131	-	clfA_CVF098_VFG004639*	clfB_CVF099_VFG004633*?	cna_CVF101_VFG004611*	coa_CVF096_VFG004660*	eap/map_CVF104_VFG017229*	ebh_CVF107_VFG004507*	ebp_CVF103_VFG004572	efb_CVF108_VFG004491	emp_AI178_VFG043451	esaA_CVF624_VFG018110*	esaB_CVF624_VFG018135	essA_CVF624_VFG018122	essB_CVF624_VFG018148*	essC_CVF624_VFG018161*	esxA_CVF624_VFG018097	eta_CVF076_VFG004876	fnbA_CVF100_VFG004620*	fnbB_CVF100_VFG017220*	geh_CVF091_VFG004758*	hlb_CVF086_VFG017174*	hld_CVF088_VFG004800*	hlgA_CVF087_VFG018588*	hlgB_CVF087_VFG004804	hlgC_CVF087_VFG004813	hly/hla_CVF085_VFG004842*	htsA_IA026_VFG044273	htsB_IA026_VFG044272
sta2903_S111	SACOL0507_AI180_VFG043452*	SAUSA300_1974_TX425_VFG044013	SAUSA300_1975_TX425_VFG044014	adsA_VF0422_VFG002420*	atl_CVF109_VFG004482*	capA_CVF110_VFG004474*	capB_CVF110_VFG004463*	capC_CVF110_VFG003450*	capD_CVF110_VFG002972*	capE_CVF110_VFG002961*	capF_CVF110_VFG005025	capG_CVF110_VFG005036	cap8H_CVF110_VFG005047	cap8I_CVF110_VFG005058*	cap8J_CVF110_VFG005069	cap8K_CVF110_VFG005080	capL_CVF110_VFG005091	capM_CVF110_VFG005102	capN_CVF110_VFG005113	capO_CVF110_VFG005122	capP_CVF110_VFG005131	-	clfA_CVF098_VFG004639*	clfB_CVF099_VFG004633*?	cna_CVF101_VFG004611*	coa_CVF096_VFG004660*	eap/map_CVF104_VFG017229*	ebh_CVF107_VFG004507*	ebp_CVF103_VFG004572	efb_CVF108_VFG004491	emp_AI178_VFG043451	esaA_CVF624_VFG018110*	esaB_CVF624_VFG018135	essA_CVF624_VFG018122	essB_CVF624_VFG018148*	essC_CVF624_VFG018161*	esxA_CVF624_VFG018097	eta_CVF076_VFG004876	fnbA_CVF100_VFG004620*	fnbB_CVF100_VFG017220*	geh_CVF091_VFG004758*	hlb_CVF086_VFG017174*	hld_CVF088_VFG017091	hlgA_CVF087_VFG018588*	hlgB_CVF087_VFG004804	hlgC_CVF087_VFG004813	hly/hla_CVF085_VFG004842*	htsA_IA026_VFG044273	htsB_IA026_VFG044272
sta434_S69	SACOL0507_AI180_VFG043452*	SAUSA300_1974_TX425_VFG044013	SAUSA300_1975_TX425_VFG044014*	adsA_VF0422_VFG002420*	atl_CVF109_VFG004482*	capA_CVF110_VFG004474*	capB_CVF110_VFG004463*	capC_CVF110_VFG004452*	capD_CVF110_VFG002972*	capE_CVF110_VFG002961*	capF_CVF110_VFG005025	capG_CVF110_VFG005036*	cap8H_CVF110_VFG005047	cap8I_CVF110_VFG005058*	cap8J_CVF110_VFG005069	cap8K_CVF110_VFG005080	capL_CVF110_VFG005091	capM_CVF110_VFG005102	capN_CVF110_VFG005113	capO_CVF110_VFG005122	capP_CVF110_VFG005131	-	clfA_CVF098_VFG004639*	clfB_CVF099_VFG004633*?	cna_CVF101_VFG004611*	coa_CVF096_VFG004660*	eap/map_CVF104_VFG017229*	ebh_CVF107_VFG004507*	ebp_CVF103_VFG004572	efb_CVF108_VFG004491	emp_AI178_VFG043451	esaA_CVF624_VFG018110*	esaB_CVF624_VFG018135	essA_CVF624_VFG018122	essB_CVF624_VFG018148	essC_CVF624_VFG018161*	esxA_CVF624_VFG018097	eta_CVF076_VFG004876	fnbA_CVF100_VFG004620*	fnbB_CVF100_VFG017220*	geh_CVF091_VFG004758*	hlb_CVF086_VFG017174*	hld_CVF088_VFG004800*	hlgA_CVF087_VFG018588*	hlgB_CVF087_VFG004804	hlgC_CVF087_VFG004813	hly/hla_CVF085_VFG004842*	htsA_IA026_VFG044273	htsB_IA026_VFG044272
sta460_S70	SACOL0507_AI180_VFG043452*	SAUSA300_1974_TX425_VFG044013	SAUSA300_1975_TX425_VFG044014	adsA_VF0422_VFG002420*	atl_CVF109_VFG004482*	capA_CVF110_VFG004474*	capB_CVF110_VFG004463*	capC_CVF110_VFG003450*	capD_CVF110_VFG002972*	capE_CVF110_VFG002961*	capF_CVF110_VFG005025	capG_CVF110_VFG005036	cap8H_CVF110_VFG005047	cap8I_CVF110_VFG005058*	cap8J_CVF110_VFG005069	cap8K_CVF110_VFG005080	capL_CVF110_VFG005091	capM_CVF110_VFG005102	capN_CVF110_VFG005113	capO_CVF110_VFG005122	capP_CVF110_VFG005131	-	clfA_CVF098_VFG004639*	clfB_CVF099_VFG004633*?	cna_CVF101_VFG004611*	coa_CVF096_VFG004660*	eap/map_CVF104_VFG017229*	ebh_CVF107_VFG004507*	ebp_CVF103_VFG004572	efb_CVF108_VFG004491	emp_AI178_VFG043451	esaA_CVF624_VFG018110*	esaB_CVF624_VFG018135	essA_CVF624_VFG018122	essB_CVF624_VFG018148	essC_CVF624_VFG018161*	esxA_CVF624_VFG018097	eta_CVF076_VFG004876	fnbA_CVF100_VFG004620	fnbB_CVF100_VFG017220*	geh_CVF091_VFG004758*	hlb_CVF086_VFG017174*	hld_CVF088_VFG017091	hlgA_CVF087_VFG018588*	hlgB_CVF087_VFG004804	hlgC_CVF087_VFG004813	hly/hla_CVF085_VFG004842*	htsA_IA026_VFG044273	htsB_IA026_VFG044272
sta468_S71	SACOL0507_AI180_VFG043452*	SAUSA300_1974_TX425_VFG044013	SAUSA300_1975_TX425_VFG044014	adsA_VF0422_VFG002420*	atl_CVF109_VFG004482*	capA_CVF110_VFG004474*	capB_CVF110_VFG004463*	capC_CVF110_VFG004452*	capD_CVF110_VFG002972*	capE_CVF110_VFG002961*	capF_CVF110_VFG005025	capG_CVF110_VFG005036	cap8H_CVF110_VFG005047	cap8I_CVF110_VFG005058*	cap8J_CVF110_VFG005069	cap8K_CVF110_VFG005080	capL_CVF110_VFG005091	capM_CVF110_VFG005102	capN_CVF110_VFG005113	capO_CVF110_VFG005122	capP_CVF110_VFG005131	-	clfA_CVF098_VFG004639*	clfB_CVF099_VFG004633*?	cna_CVF101_VFG004611*	coa_CVF096_VFG004660*	eap/map_CVF104_VFG017229*	ebh_CVF107_VFG004507*	ebp_CVF103_VFG004572	efb_CVF108_VFG004491	emp_AI178_VFG043451	esaA_CVF624_VFG018110*	esaB_CVF624_VFG018135	essA_CVF624_VFG018122	essB_CVF624_VFG018148	essC_CVF624_VFG018161*	esxA_CVF624_VFG018097	eta_CVF076_VFG004876	fnbA_CVF100_VFG004620	fnbB_CVF100_VFG017220*	geh_CVF091_VFG004758*	hlb_CVF086_VFG017174*	hld_CVF088_VFG017091	hlgA_CVF087_VFG018588*	hlgB_CVF087_VFG004804	hlgC_CVF087_VFG004813	hly/hla_CVF085_VFG004842*	htsA_IA026_VFG044273	htsB_IA026_VFG044272
sta473_S72	SACOL0507_AI180_VFG043452*	SAUSA300_1974_TX425_VFG044013	SAUSA300_1975_TX425_VFG044014*	adsA_VF0422_VFG002420*	atl_CVF109_VFG004482*	capA_CVF110_VFG004474*	capB_CVF110_VFG004463*	capC_CVF110_VFG004452*	capD_CVF110_VFG002972*	capE_CVF110_VFG002961*	capF_CVF110_VFG005025	capG_CVF110_VFG005036	cap8H_CVF110_VFG005047	cap8I_CVF110_VFG005058*	cap8J_CVF110_VFG005069	cap8K_CVF110_VFG005080	capL_CVF110_VFG005091	capM_CVF110_VFG005102	capN_CVF110_VFG005113	capO_CVF110_VFG005122	capP_CVF110_VFG005131	-	clfA_CVF098_VFG004639*	clfB_CVF099_VFG004633*?	cna_CVF101_VFG004611*	coa_CVF096_VFG004660*	eap/map_CVF104_VFG017229*	ebh_CVF107_VFG004507*	ebp_CVF103_VFG004572	efb_CVF108_VFG004491	emp_AI178_VFG043451	esaA_CVF624_VFG018110*	esaB_CVF624_VFG018135	essA_CVF624_VFG018122	essB_CVF624_VFG018148	essC_CVF624_VFG018161*	esxA_CVF624_VFG018097	eta_CVF076_VFG004876	fnbA_CVF100_VFG004620*	fnbB_CVF100_VFG017220	geh_CVF091_VFG004758*	hlb_CVF086_VFG017174*	hld_CVF088_VFG004800*	hlgA_CVF087_VFG018588*	hlgB_CVF087_VFG004804	hlgC_CVF087_VFG004813	hly/hla_CVF085_VFG004842*	htsA_IA026_VFG044273	htsB_IA026_VFG044272
sta489_S73	SACOL0507_AI180_VFG043452*	SAUSA300_1974_TX425_VFG044013	SAUSA300_1975_TX425_VFG044014	adsA_VF0422_VFG002420*	atl_CVF109_VFG004482*	capA_CVF110_VFG004474*	capB_CVF110_VFG004463*	capC_CVF110_VFG003450*	capD_CVF110_VFG002972*	capE_CVF110_VFG002961*	capF_CVF110_VFG005025	capG_CVF110_VFG005036	cap8H_CVF110_VFG005047	cap8I_CVF110_VFG005058*	cap8J_CVF110_VFG005069	cap8K_CVF110_VFG005080	capL_CVF110_VFG005091	capM_CVF110_VFG005102	capN_CVF110_VFG005113	capO_CVF110_VFG005122	capP_CVF110_VFG005131	-	clfA_CVF098_VFG004639*	clfB_CVF099_VFG004633*?	cna_CVF101_VFG004611*	coa_CVF096_VFG004660*	eap/map_CVF104_VFG017229*	ebh_CVF107_VFG004507*	ebp_CVF103_VFG004572	efb_CVF108_VFG004491	emp_AI178_VFG043451	esaA_CVF624_VFG018110*	esaB_CVF624_VFG018135	essA_CVF624_VFG018122	essB_CVF624_VFG018148	essC_CVF624_VFG018161*	esxA_CVF624_VFG018097	eta_CVF076_VFG004876	fnbA_CVF100_VFG004620*	fnbB_CVF100_VFG017220*	geh_CVF091_VFG004758*	hlb_CVF086_VFG017174*	hld_CVF088_VFG017091	hlgA_CVF087_VFG018588*	hlgB_CVF087_VFG004804	hlgC_CVF087_VFG004813	hly/hla_CVF085_VFG004842*	htsA_IA026_VFG044273	htsB_IA026_VFG044272
sta649_S74	SACOL0507_AI180_VFG043452*	SAUSA300_1974_TX425_VFG044013	SAUSA300_1975_TX425_VFG044014	adsA_VF0422_VFG002420*	atl_CVF109_VFG004482*	capA_CVF110_VFG004474*	capB_CVF110_VFG004463*	capC_CVF110_VFG004452*	capD_CVF110_VFG002972*	capE_CVF110_VFG002961*	capF_CVF110_VFG005025	capG_CVF110_VFG005036	cap8H_CVF110_VFG005047	cap8I_CVF110_VFG005058*	cap8J_CVF110_VFG005069	cap8K_CVF110_VFG005080	capL_CVF110_VFG005091	capM_CVF110_VFG005102	capN_CVF110_VFG005113	capO_CVF110_VFG005122	capP_CVF110_VFG005131	-	clfA_CVF098_VFG004639*	clfB_CVF099_VFG004633*?	cna_CVF101_VFG004611*	coa_CVF096_VFG004660*	eap/map_CVF104_VFG017229*	ebh_CVF107_VFG004507*	ebp_CVF103_VFG004572	efb_CVF108_VFG004491	emp_AI178_VFG043451	esaA_CVF624_VFG018110*	esaB_CVF624_VFG018135	essA_CVF624_VFG018122	essB_CVF624_VFG018148	essC_CVF624_VFG018161*	esxA_CVF624_VFG018097	eta_CVF076_VFG004876	fnbA_CVF100_VFG004620*	fnbB_CVF100_VFG017220*	geh_CVF091_VFG004758*	hlb_CVF086_VFG017174*	hld_CVF088_VFG017091	hlgA_CVF087_VFG018588*	hlgB_CVF087_VFG004804	hlgC_CVF087_VFG004813	hly/hla_CVF085_VFG004842*	htsA_IA026_VFG044273	htsB_IA026_VFG044272
sta670_S75	SACOL0507_AI180_VFG043452*	SAUSA300_1974_TX425_VFG044013	SAUSA300_1975_TX425_VFG044014	adsA_VF0422_VFG002420*	atl_CVF109_VFG004482*	capA_CVF110_VFG004474*	capB_CVF110_VFG004463*	capC_CVF110_VFG004452*	capD_CVF110_VFG002972*	capE_CVF110_VFG002961*	capF_CVF110_VFG005025	capG_CVF110_VFG005036	cap8H_CVF110_VFG005047	cap8I_CVF110_VFG005058*	cap8J_CVF110_VFG005069	cap8K_CVF110_VFG005080	capL_CVF110_VFG005091	capM_CVF110_VFG005102	capN_CVF110_VFG005113	capO_CVF110_VFG005122	capP_CVF110_VFG005131	-	clfA_CVF098_VFG004639*	clfB_CVF099_VFG004633*?	cna_CVF101_VFG004611*	coa_CVF096_VFG004660*	eap/map_CVF104_VFG017229*	ebh_CVF107_VFG004507*	ebp_CVF103_VFG004572	efb_CVF108_VFG004491	emp_AI178_VFG043451	esaA_CVF624_VFG018110*	esaB_CVF624_VFG018135	essA_CVF624_VFG018122	essB_CVF624_VFG018148	essC_CVF624_VFG018161*	esxA_CVF624_VFG018097	eta_CVF076_VFG004876	fnbA_CVF100_VFG017218*	fnbB_CVF100_VFG017220*	geh_CVF091_VFG004758*	hlb_CVF086_VFG017174*	hld_CVF088_VFG004800	hlgA_CVF087_VFG018588*	hlgB_CVF087_VFG004804	hlgC_CVF087_VFG004813	hly/hla_CVF085_VFG004842*	htsA_IA026_VFG044273	htsB_IA026_VFG044272
sta685_S76	SACOL0507_AI180_VFG043452*	SAUSA300_1974_TX425_VFG044013	SAUSA300_1975_TX425_VFG044014	adsA_VF0422_VFG002420*	atl_CVF109_VFG004482*	capA_CVF110_VFG004474*	capB_CVF110_VFG004463*	capC_CVF110_VFG003450*	capD_CVF110_VFG002972*	capE_CVF110_VFG002961*	capF_CVF110_VFG005025	capG_CVF110_VFG005036	cap8H_CVF110_VFG005047	cap8I_CVF110_VFG005058*	cap8J_CVF110_VFG005069	cap8K_CVF110_VFG005080	capL_CVF110_VFG005091	capM_CVF110_VFG005102	capN_CVF110_VFG005113	capO_CVF110_VFG005122	capP_CVF110_VFG005131	-	clfA_CVF098_VFG004639*	clfB_CVF099_VFG004633*?	cna_CVF101_VFG004611*	coa_CVF096_VFG004660*	eap/map_CVF104_VFG017229*	ebh_CVF107_VFG004507*	ebp_CVF103_VFG004572	efb_CVF108_VFG004491	emp_AI178_VFG043451	esaA_CVF624_VFG018110*	esaB_CVF624_VFG018135	essA_CVF624_VFG018122	essB_CVF624_VFG018148	essC_CVF624_VFG018161*	esxA_CVF624_VFG018097	eta_CVF076_VFG004876	fnbA_CVF100_VFG017218*	fnbB_CVF100_VFG004613*	geh_CVF091_VFG004758*	hlb_CVF086_VFG017174*	hld_CVF088_VFG004800*	hlgA_CVF087_VFG004822	hlgB_CVF087_VFG004804	hlgC_CVF087_VFG004813	hly/hla_CVF085_VFG004842*	htsA_IA026_VFG044273	htsB_IA026_VFG044272
TCSa-1_S116	SACOL0507_AI180_VFG043452*	SAUSA300_1974_TX425_VFG044013	SAUSA300_1975_TX425_VFG044014	adsA_VF0422_VFG002420*	atl_CVF109_VFG004482*	capA_CVF110_VFG004474*	capB_CVF110_VFG004463*	capC_CVF110_VFG004452*	capD_CVF110_VFG002972*	capE_CVF110_VFG002961*	capF_CVF110_VFG005025*	capG_CVF110_VFG005036	cap8H_CVF110_VFG005047*	cap8I_CVF110_VFG005058*	cap8J_CVF110_VFG005069	cap8K_CVF110_VFG005080	capL_CVF110_VFG005091	capM_CVF110_VFG005102	capN_CVF110_VFG005113	capO_CVF110_VFG005122	capP_CVF110_VFG005131	chp_VF0424_VFG002422*	clfA_CVF098_VFG004639*	clfB_CVF099_VFG004630*?	cna_CVF101_VFG004611*	coa_CVF096_VFG004660*	eap/map_CVF104_VFG017229*	ebh_CVF107_VFG004507*	ebp_CVF103_VFG004572*	efb_CVF108_VFG004491	emp_AI178_VFG043451	esaA_CVF624_VFG018110*	esaB_CVF624_VFG018135	essA_CVF624_VFG018122	essB_CVF624_VFG018148	essC_CVF624_VFG018161*	esxA_CVF624_VFG018097	eta_CVF076_VFG004876	fnbA_CVF100_VFG004620*	fnbB_CVF100_VFG017220*	geh_CVF091_VFG004758*	hlb_CVF086_VFG017174*	hld_CVF088_VFG004800*	hlgA_CVF087_VFG018588*	hlgB_CVF087_VFG004804	hlgC_CVF087_VFG004813	hly/hla_CVF085_VFG004842*	htsA_IA026_VFG044273	htsB_IA026_VFG044272
TCSa-2_S117	SACOL0507_AI180_VFG043452*	SAUSA300_1974_TX425_VFG044013	SAUSA300_1975_TX425_VFG044014	adsA_VF0422_VFG002420*	atl_CVF109_VFG004482*	capA_CVF110_VFG004474*	capB_CVF110_VFG004463*	capC_CVF110_VFG003450*	capD_CVF110_VFG002972*	capE_CVF110_VFG002961*	capF_CVF110_VFG005025	capG_CVF110_VFG005036	cap8H_CVF110_VFG005047	cap8I_CVF110_VFG005058*	cap8J_CVF110_VFG005069	cap8K_CVF110_VFG005080	capL_CVF110_VFG005091	capM_CVF110_VFG005102	capN_CVF110_VFG005113	capO_CVF110_VFG005122	capP_CVF110_VFG005131*	-	clfA_CVF098_VFG004639*	clfB_CVF099_VFG004633*?	cna_CVF101_VFG004611*	coa_CVF096_VFG004660*	eap/map_CVF104_VFG017229*	ebh_CVF107_VFG004507*	ebp_CVF103_VFG004572	efb_CVF108_VFG004491	emp_AI178_VFG043451	esaA_CVF624_VFG018110*	esaB_CVF624_VFG018135	essA_CVF624_VFG018122	essB_CVF624_VFG018148	essC_CVF624_VFG018161*	esxA_CVF624_VFG018097	eta_CVF076_VFG004876	fnbA_CVF100_VFG004620*	-	geh_CVF091_VFG004758*	hlb_CVF086_VFG017174*	hld_CVF088_VFG004794*	hlgA_CVF087_VFG018588*	hlgB_CVF087_VFG004804	hlgC_CVF087_VFG004813	hly/hla_CVF085_VFG004842*	htsA_IA026_VFG044273	htsB_IA026_VFG044272
Tsa-53_S115	SACOL0507_AI180_VFG043452*	SAUSA300_1974_TX425_VFG044013	SAUSA300_1975_TX425_VFG044014	adsA_VF0422_VFG002420*	atl_CVF109_VFG004482*	capA_CVF110_VFG004474*	capB_CVF110_VFG004463*	capC_CVF110_VFG004452*	capD_CVF110_VFG002972*	capE_CVF110_VFG002961*	capF_CVF110_VFG005025	capG_CVF110_VFG005036	cap8H_CVF110_VFG005047	cap8I_CVF110_VFG005058*	cap8J_CVF110_VFG005069	cap8K_CVF110_VFG005080	capL_CVF110_VFG005091	capM_CVF110_VFG005102	capN_CVF110_VFG005113	capO_CVF110_VFG005122	capP_CVF110_VFG005131	-	clfA_CVF098_VFG004639*	clfB_CVF099_VFG004633*?	cna_CVF101_VFG004611*	coa_CVF096_VFG004660*	eap/map_CVF104_VFG017229*	ebh_CVF107_VFG004507*	ebp_CVF103_VFG004572	efb_CVF108_VFG004491	emp_AI178_VFG043451	esaA_CVF624_VFG018110*	esaB_CVF624_VFG018135	essA_CVF624_VFG018122	essB_CVF624_VFG018148	essC_CVF624_VFG018161*	esxA_CVF624_VFG018097	eta_CVF076_VFG004876	fnbA_CVF100_VFG004620*	fnbB_CVF100_VFG017220*	geh_CVF091_VFG004758*	hlb_CVF086_VFG017174*	hld_CVF088_VFG004800	hlgA_CVF087_VFG018588*	hlgB_CVF087_VFG004804	hlgC_CVF087_VFG004813	hly/hla_CVF085_VFG004842*	htsA_IA026_VFG044273	htsB_IA026_VFG044272
Tsa-66_S112	SACOL0507_AI180_VFG043452*	SAUSA300_1974_TX425_VFG044013	SAUSA300_1975_TX425_VFG044014	adsA_VF0422_VFG002420*	atl_CVF109_VFG004482*	capA_CVF110_VFG004474*	capB_CVF110_VFG004463*	capC_CVF110_VFG004452*	capD_CVF110_VFG002972*	capE_CVF110_VFG002961*	capF_CVF110_VFG005025	capG_CVF110_VFG005036	cap8H_CVF110_VFG005047	cap8I_CVF110_VFG005058*	cap8J_CVF110_VFG005069	cap8K_CVF110_VFG005080	capL_CVF110_VFG005091	capM_CVF110_VFG005102	capN_CVF110_VFG005113	capO_CVF110_VFG005122	capP_CVF110_VFG005131	-	clfA_CVF098_VFG004639*	clfB_CVF099_VFG004633*?	cna_CVF101_VFG004611*	coa_CVF096_VFG004660*	eap/map_CVF104_VFG017229*	ebh_CVF107_VFG004507*	ebp_CVF103_VFG004572	efb_CVF108_VFG004491	emp_AI178_VFG043451	esaA_CVF624_VFG018110*	esaB_CVF624_VFG018135	essA_CVF624_VFG018122	essB_CVF624_VFG018148	essC_CVF624_VFG018161*	esxA_CVF624_VFG018097	eta_CVF076_VFG004876	fnbA_CVF100_VFG004620*	fnbB_CVF100_VFG017220*	geh_CVF091_VFG004758*	hlb_CVF086_VFG017174*	hld_CVF088_VFG004800	hlgA_CVF087_VFG018588*	hlgB_CVF087_VFG004804	hlgC_CVF087_VFG004813	hly/hla_CVF085_VFG004842*	htsA_IA026_VFG044273	htsB_IA026_VFG044272
Tsa-68_S114	SACOL0507_AI180_VFG043452*	SAUSA300_1974_TX425_VFG044013	SAUSA300_1975_TX425_VFG044014	adsA_VF0422_VFG002420*	atl_CVF109_VFG004482*	capA_CVF110_VFG004474*	capB_CVF110_VFG004463*	capC_CVF110_VFG004452*	capD_CVF110_VFG002972*	capE_CVF110_VFG002961*	capF_CVF110_VFG005025	capG_CVF110_VFG005036	cap8H_CVF110_VFG005047	cap8I_CVF110_VFG005058*	cap8J_CVF110_VFG005069	cap8K_CVF110_VFG005080	capL_CVF110_VFG005091	capM_CVF110_VFG005102	capN_CVF110_VFG005113	capO_CVF110_VFG005122	capP_CVF110_VFG005131	-	clfA_CVF098_VFG004639*	clfB_CVF099_VFG004633*?	cna_CVF101_VFG004611*	coa_CVF096_VFG004660*	eap/map_CVF104_VFG017229*	ebh_CVF107_VFG004507*	ebp_CVF103_VFG004572	efb_CVF108_VFG004491	emp_AI178_VFG043451	esaA_CVF624_VFG018110*	esaB_CVF624_VFG018135	essA_CVF624_VFG018122	essB_CVF624_VFG018148	essC_CVF624_VFG018161*	esxA_CVF624_VFG018097	eta_CVF076_VFG004876	fnbA_CVF100_VFG017218*	fnbB_CVF100_VFG017220*	geh_CVF091_VFG004758*	hlb_CVF086_VFG017174*	hld_CVF088_VFG017091	hlgA_CVF087_VFG018588*	hlgB_CVF087_VFG004804	hlgC_CVF087_VFG004813	hly/hla_CVF085_VFG004842*	htsA_IA026_VFG044273	htsB_IA026_VFG044272
Tsa-78_S113	SACOL0507_AI180_VFG043452*	SAUSA300_1974_TX425_VFG044013	SAUSA300_1975_TX425_VFG044014	adsA_VF0422_VFG002420*	atl_CVF109_VFG004482*	capA_CVF110_VFG004474*	capB_CVF110_VFG004463*	capC_CVF110_VFG003450*	capD_CVF110_VFG002972*	capE_CVF110_VFG002961*	capF_CVF110_VFG005025	capG_CVF110_VFG005036	cap8H_CVF110_VFG005047	cap8I_CVF110_VFG005058*	cap8J_CVF110_VFG005069	cap8K_CVF110_VFG005080	capL_CVF110_VFG005091	capM_CVF110_VFG005102	capN_CVF110_VFG005113	capO_CVF110_VFG005122	capP_CVF110_VFG005131	-	clfA_CVF098_VFG004639*	clfB_CVF099_VFG004633*?	cna_CVF101_VFG004611*	coa_CVF096_VFG004660*	eap/map_CVF104_VFG017229*	ebh_CVF107_VFG004507*	ebp_CVF103_VFG004572	efb_CVF108_VFG004491	emp_AI178_VFG043451	esaA_CVF624_VFG018110*	esaB_CVF624_VFG018135	essA_CVF624_VFG018122	essB_CVF624_VFG018148	essC_CVF624_VFG018161*	esxA_CVF624_VFG018097	eta_CVF076_VFG004876	fnbA_CVF100_VFG017218*	fnbB_CVF100_VFG017220	geh_CVF091_VFG004758*	hlb_CVF086_VFG017174*	hld_CVF088_VFG004800*	hlgA_CVF087_VFG018588*	hlgB_CVF087_VFG004804	hlgC_CVF087_VFG004813	hly/hla_CVF085_VFG004842*	htsA_IA026_VFG044273	htsB_IA026_VFG044272
XR18_S104	SACOL0507_AI180_VFG043452*	SAUSA300_1974_TX425_VFG044013*	SAUSA300_1975_TX425_VFG044014	adsA_VF0422_VFG002420*	atl_CVF109_VFG004482*	capA_CVF110_VFG004474*	capB_CVF110_VFG004463*	capC_CVF110_VFG004452*	capD_CVF110_VFG002972*	capE_CVF110_VFG002961*	capF_CVF110_VFG005025	capG_CVF110_VFG005036	cap8H_CVF110_VFG005047	cap8I_CVF110_VFG005058*	cap8J_CVF110_VFG005069	cap8K_CVF110_VFG005080	capL_CVF110_VFG005091	capM_CVF110_VFG005102	capN_CVF110_VFG005113	capO_CVF110_VFG005122	capP_CVF110_VFG005131	-	clfA_CVF098_VFG004639*	clfB_CVF099_VFG004633*?	cna_CVF101_VFG004611*	coa_CVF096_VFG004660*	eap/map_CVF104_VFG017229*	ebh_CVF107_VFG004507*	ebp_CVF103_VFG004572	efb_CVF108_VFG004491	emp_AI178_VFG043451	esaA_CVF624_VFG018110*	esaB_CVF624_VFG018135	essA_CVF624_VFG018122	essB_CVF624_VFG018148	essC_CVF624_VFG018161*	esxA_CVF624_VFG018097	eta_CVF076_VFG004876	fnbA_CVF100_VFG004620*	fnbB_CVF100_VFG017220*	geh_CVF091_VFG004758*	hlb_CVF086_VFG017174*	hld_CVF088_VFG017091	hlgA_CVF087_VFG018588*	hlgB_CVF087_VFG004804	hlgC_CVF087_VFG004813	hly/hla_CVF085_VFG004842*	htsA_IA026_VFG044273	htsB_IA026_VFG044272
XR19_S105	SACOL0507_AI180_VFG043452*	SAUSA300_1974_TX425_VFG044013	SAUSA300_1975_TX425_VFG044014	adsA_VF0422_VFG002420*	atl_CVF109_VFG004482*	capA_CVF110_VFG004474*	capB_CVF110_VFG004463*	capC_CVF110_VFG003450*	capD_CVF110_VFG002972*	capE_CVF110_VFG002961*	capF_CVF110_VFG005025	capG_CVF110_VFG005036	cap8H_CVF110_VFG005047	cap8I_CVF110_VFG005058*	cap8J_CVF110_VFG005069	cap8K_CVF110_VFG005080	capL_CVF110_VFG005091	capM_CVF110_VFG005102	capN_CVF110_VFG005113	capO_CVF110_VFG005122	capP_CVF110_VFG005131	-	clfA_CVF098_VFG004639*	clfB_CVF099_VFG004633*?	cna_CVF101_VFG004611*	coa_CVF096_VFG004660*	eap/map_CVF104_VFG017229*	ebh_CVF107_VFG004507*	ebp_CVF103_VFG004572	efb_CVF108_VFG004491	emp_AI178_VFG043451	esaA_CVF624_VFG018110*	esaB_CVF624_VFG018135	essA_CVF624_VFG018122	essB_CVF624_VFG018148*	essC_CVF624_VFG018161*	esxA_CVF624_VFG018097	eta_CVF076_VFG004876	fnbA_CVF100_VFG004620	fnbB_CVF100_VFG017220*	geh_CVF091_VFG004758*	hlb_CVF086_VFG017174*	hld_CVF088_VFG017091	hlgA_CVF087_VFG018588*	hlgB_CVF087_VFG004804	hlgC_CVF087_VFG004813	hly/hla_CVF085_VFG004842*	htsA_IA026_VFG044273	htsB_IA026_VFG044272
XR20_S106	SACOL0507_AI180_VFG043452*	SAUSA300_1974_TX425_VFG044013*	SAUSA300_1975_TX425_VFG044014	adsA_VF0422_VFG002420*	atl_CVF109_VFG004482*	capA_CVF110_VFG004474*	capB_CVF110_VFG004463*	capC_CVF110_VFG004452*	capD_CVF110_VFG002972*	capE_CVF110_VFG002961*	capF_CVF110_VFG005025	capG_CVF110_VFG005036	cap8H_CVF110_VFG005047	cap8I_CVF110_VFG005058*	cap8J_CVF110_VFG005069	cap8K_CVF110_VFG005080	capL_CVF110_VFG005091	capM_CVF110_VFG005102	capN_CVF110_VFG005113	capO_CVF110_VFG005122	capP_CVF110_VFG005131	-	clfA_CVF098_VFG004639*	clfB_CVF099_VFG004633*?	cna_CVF101_VFG004611*	coa_CVF096_VFG004660*	eap/map_CVF104_VFG017229*	ebh_CVF107_VFG004507*	ebp_CVF103_VFG004572	efb_CVF108_VFG004491	emp_AI178_VFG043451	esaA_CVF624_VFG018110*	esaB_CVF624_VFG018135	essA_CVF624_VFG018122	essB_CVF624_VFG018148	essC_CVF624_VFG018161*	esxA_CVF624_VFG018097	eta_CVF076_VFG004876	fnbA_CVF100_VFG017218*	fnbB_CVF100_VFG017220	geh_CVF091_VFG004758*	hlb_CVF086_VFG017174*	hld_CVF088_VFG004800	hlgA_CVF087_VFG018588*	hlgB_CVF087_VFG004804	hlgC_CVF087_VFG004813	hly/hla_CVF085_VFG004842*	htsA_IA026_VFG044273	htsB_IA026_VFG044272
[truncated: 112 more columns]
