# Supplementary material for: Evolution and Population Structures of Prevalent Methicillin-Resistant Staphylococcus aureus in Taiwan
Source: Front Microbiol. 2021 Sep 14;12:725340. doi: 10.3389/fmicb.2021.725340 (PMC8482045; doi:10.3389/fmicb.2021.725340)
Supplement: Supplementary file 2 [file Data_Sheet_2.CSV]

Category	Virulence	Virulence	Virulence	Virulence	Virulence	Virulence	Virulence	Virulence	Virulence	Virulence	Virulence	Virulence	Virulence	Virulence	Virulence	Virulence	Virulence	Virulence	Virulence	Virulence	Virulence	Virulence	Virulence	Virulence	Virulence	Virulence	Virulence	Virulence	Virulence	Virulence	Virulence	Virulence	Virulence	Virulence	Virulence	Virulence	Virulence	Virulence	Virulence	Virulence	Virulence	Virulence	Virulence	Virulence	Virulence	Virulence	Virulence	Virulence	Virulence
Sample	SACOL0507	SAUSA300_1974	SAUSA300_1975	adsA	atl	aur	cap5H	cap5I	cap5J	cap5K	cap8A	cap8B	cap8C	cap8D	cap8E	cap8F	cap8G	cap8H	cap8I	cap8J	cap8K	cap8L	cap8M	cap8N	cap8O	cap8P	chp	clfA	clfB	cna	coa	eap/map	ebh	ebp	efb	emp	esaA	esaB	esaC	essA	essB	essC	esxA	esxB	eta	fnbA	fnbB	geh	hlb
441	SACOL0507_AI180_VFG043452*	SAUSA300_1974_TX425_VFG044013*?	SAUSA300_1975_TX425_VFG044014*	adsA_VF0422_VFG002420*	atl_CVF109_VFG004485	aur_VF0024_VFG001314*	capH_CVF110_VFG005046	capI_CVF110_VFG005057	capJ_CVF110_VFG005068	capK_CVF110_VFG005079	capA_CVF110_VFG004472	capB_CVF110_VFG017251*	capC_CVF110_VFG004450	SaurJH1_0143_CVF110_VFG017254*	capE_CVF110_VFG002962	capF_CVF110_VFG005024	capG_CVF110_VFG005035	-	-	-	-	capL_CVF110_VFG005090	capM_CVF110_VFG005101	capN_CVF110_VFG005112	capO_CVF110_VFG005121	capP_CVF110_VFG005130*	chp_VF0424_VFG002422*	clfA_CVF098_VFG017106*	clfB_CVF099_VFG004633*	-	coa_CVF096_VFG004658*	eap/map_CVF104_VFG017229	ebh_CVF107_VFG004507*	ebp_CVF103_VFG004575	efb_CVF108_VFG004494	emp_AI178_VFG043451*	esaA_CVF624_VFG018103	esaB_CVF624_VFG018128	esaC_CVF624_VFG018167	essA_CVF624_VFG018116	essB_CVF624_VFG018141	essC_CVF624_VFG018154	esxA_VF0403_VFG002405	esxB_CVF624_VFG018179	eta_CVF076_VFG004879	fnbA_CVF100_VFG004623*	fnbB_CVF100_VFG004615*	geh_CVF091_VFG004756	hlb_CVF086_VFG017174
1675	SACOL0507_AI180_VFG043452*	SAUSA300_1974_TX425_VFG044013*?	SAUSA300_1975_TX425_VFG044014*	adsA_VF0422_VFG002420*	atl_CVF109_VFG004485	aur_VF0024_VFG001314*	capH_CVF110_VFG005046	capI_CVF110_VFG005057*	capJ_CVF110_VFG005068	capK_CVF110_VFG005079	capA_CVF110_VFG004472	capB_CVF110_VFG017251*	capC_CVF110_VFG004450	SaurJH1_0143_CVF110_VFG017254*	capE_CVF110_VFG002962	capF_CVF110_VFG005024	capG_CVF110_VFG005035	-	-	-	-	capL_CVF110_VFG005090	capM_CVF110_VFG005101	capN_CVF110_VFG005112	capO_CVF110_VFG005121	capP_CVF110_VFG005130*	chp_VF0424_VFG002422*	clfA_CVF098_VFG017106*	clfB_CVF099_VFG004633*	-	coa_CVF096_VFG017104*	eap/map_CVF104_VFG017229	ebh_CVF107_VFG004507*	ebp_CVF103_VFG004575	efb_CVF108_VFG004494	emp_AI178_VFG043451*	esaA_CVF624_VFG018103*	esaB_CVF624_VFG018128	esaC_CVF624_VFG018167	essA_CVF624_VFG018116	essB_CVF624_VFG018141	essC_CVF624_VFG018154	esxA_VF0403_VFG002405	esxB_CVF624_VFG018179	eta_CVF076_VFG004879	fnbA_CVF100_VFG004623	fnbB_CVF100_VFG004615*	geh_CVF091_VFG004756	hlb_CVF086_VFG017174
4818	SACOL0507_AI180_VFG043452*	SAUSA300_1974_TX425_VFG044013*?	SAUSA300_1975_TX425_VFG044014*	adsA_VF0422_VFG002420*	atl_CVF109_VFG004485	aur_VF0024_VFG001314*	capH_CVF110_VFG005046	capI_CVF110_VFG005057	capJ_CVF110_VFG005068	capK_CVF110_VFG005079	capA_CVF110_VFG004472	capB_CVF110_VFG017251*	capC_CVF110_VFG004450	SaurJH1_0143_CVF110_VFG017254	capE_CVF110_VFG002962	capF_CVF110_VFG005024	capG_CVF110_VFG005035	-	-	-	-	capL_CVF110_VFG005090	capM_CVF110_VFG005101	capN_CVF110_VFG005112	capO_CVF110_VFG005121	capP_CVF110_VFG005130*	-	clfA_CVF098_VFG017106*	clfB_CVF099_VFG004633*	-	coa_CVF096_VFG017104*	eap/map_CVF104_VFG017229	ebh_CVF107_VFG004507*	ebp_CVF103_VFG004575	efb_CVF108_VFG004494	emp_AI178_VFG043451*	esaA_CVF624_VFG018103	esaB_CVF624_VFG018128	esaC_CVF624_VFG018167	essA_CVF624_VFG018116	essB_CVF624_VFG018141	essC_CVF624_VFG018154	esxA_VF0403_VFG002405	esxB_CVF624_VFG018179	eta_CVF076_VFG004879	fnbA_CVF100_VFG004623*	fnbB_CVF100_VFG004615*	geh_CVF091_VFG004756	hlb_CVF086_VFG017174*?
7826	SACOL0507_AI180_VFG043452*	SAUSA300_1974_TX425_VFG044013*?	SAUSA300_1975_TX425_VFG044014*	adsA_VF0422_VFG002420*	atl_CVF109_VFG004485	aur_VF0024_VFG001314*	capH_CVF110_VFG005046	capI_CVF110_VFG005057	capJ_CVF110_VFG005068	capK_CVF110_VFG005079	capA_CVF110_VFG004472	capB_CVF110_VFG017251*	capC_CVF110_VFG004450	SaurJH1_0143_CVF110_VFG017254*	capE_CVF110_VFG002962	capF_CVF110_VFG005024	capG_CVF110_VFG005035	-	-	-	-	capL_CVF110_VFG005090	capM_CVF110_VFG005101	capN_CVF110_VFG005112	capO_CVF110_VFG005121	capP_CVF110_VFG005130	chp_VF0424_VFG002422*	clfA_CVF098_VFG017106*	clfB_CVF099_VFG004633*	-	coa_CVF096_VFG004658*	eap/map_CVF104_VFG004565	ebh_CVF107_VFG004507*	ebp_CVF103_VFG004575	efb_CVF108_VFG004494	emp_AI178_VFG043451*	esaA_CVF624_VFG018103	esaB_CVF624_VFG018128	esaC_CVF624_VFG018167	essA_CVF624_VFG018116	essB_CVF624_VFG018141	essC_CVF624_VFG018154	esxA_VF0403_VFG002405	esxB_CVF624_VFG018179	eta_CVF076_VFG004879	fnbA_CVF100_VFG004623*	fnbB_CVF100_VFG004615*	geh_CVF091_VFG004756	hlb_CVF086_VFG017174
8749	SACOL0507_AI180_VFG043452*	SAUSA300_1974_TX425_VFG044013*?	SAUSA300_1975_TX425_VFG044014*	adsA_VF0422_VFG002420*	atl_CVF109_VFG004485	aur_VF0024_VFG001314*	capH_CVF110_VFG005046	capI_CVF110_VFG005057	capJ_CVF110_VFG005068	capK_CVF110_VFG005079	capA_CVF110_VFG004472	capB_CVF110_VFG017251	capC_CVF110_VFG004450*	SaurJH1_0143_CVF110_VFG017254*	capE_CVF110_VFG002962	capF_CVF110_VFG005024	capG_CVF110_VFG005035	-	-	-	-	capL_CVF110_VFG005090	capM_CVF110_VFG005101	capN_CVF110_VFG005112	capO_CVF110_VFG005121	capP_CVF110_VFG005130*	chp_VF0424_VFG002422*	clfA_CVF098_VFG004642*	clfB_CVF099_VFG004633*	-	coa_CVF096_VFG017104*	eap/map_CVF104_VFG017229	ebh_CVF107_VFG004507*	ebp_CVF103_VFG004575	efb_CVF108_VFG004494	emp_AI178_VFG043451*	esaA_CVF624_VFG018103	esaB_CVF624_VFG018128	esaC_CVF624_VFG018167	essA_CVF624_VFG018116	essB_CVF624_VFG018141	essC_CVF624_VFG018154	esxA_VF0403_VFG002405	esxB_CVF624_VFG018179	eta_CVF076_VFG004879	fnbA_CVF100_VFG004623*	fnbB_CVF100_VFG004615*	geh_CVF091_VFG004756	hlb_CVF086_VFG017174
9180	SACOL0507_AI180_VFG043452*	SAUSA300_1974_TX425_VFG044013*?	SAUSA300_1975_TX425_VFG044014*	adsA_VF0422_VFG002420*	atl_CVF109_VFG004485	aur_VF0024_VFG001314*	capH_CVF110_VFG005046	capI_CVF110_VFG005057	capJ_CVF110_VFG005068	capK_CVF110_VFG005079	capA_CVF110_VFG004472	capB_CVF110_VFG017251	capC_CVF110_VFG004450	SaurJH1_0143_CVF110_VFG017254*	capE_CVF110_VFG002962	capF_CVF110_VFG005024	capG_CVF110_VFG005035	-	-	-	-	capL_CVF110_VFG005090	capM_CVF110_VFG005101	capN_CVF110_VFG005112	capO_CVF110_VFG005121	capP_CVF110_VFG005130	chp_VF0424_VFG002422*	clfA_CVF098_VFG004642*	clfB_CVF099_VFG004633*	-	coa_CVF096_VFG004658*	eap/map_CVF104_VFG017229	ebh_CVF107_VFG004507*	ebp_CVF103_VFG004575	efb_CVF108_VFG004494	emp_AI178_VFG043451*	esaA_CVF624_VFG018103	esaB_CVF624_VFG018128	esaC_CVF624_VFG018167	essA_CVF624_VFG018116	essB_CVF624_VFG018141	essC_CVF624_VFG018154	esxA_VF0403_VFG002405	esxB_CVF624_VFG018179	eta_CVF076_VFG004879	fnbA_CVF100_VFG004623	fnbB_CVF100_VFG004615*	geh_CVF091_VFG004756	hlb_CVF086_VFG017174
Csa-37	SACOL0507_AI180_VFG043452*	-	SAUSA300_1975_TX425_VFG044014*	adsA_VF0422_VFG002420*	atl_CVF109_VFG004482*	aur_VF0024_VFG001314*	cap5H_CVF110_VFG005041*	capI_CVF110_VFG005057*	capJ_CVF110_VFG005068*	capK_CVF110_VFG005079	capA_CVF110_VFG004472	cap8B_VF0003_VFG001298*	capC_CVF110_VFG003450*	capD_CVF110_VFG017255*	cap8E_VF0003_VFG001301	cap5F_CVF110_VFG018630*	SAOUHSC_00120_CVF110_VFG005039*	-	-	-	-	cap5L_CVF110_VFG005085*	cap5M_CVF110_VFG005096*	SAS0137_CVF110_VFG005114*	capO_CVF110_VFG005121*	cap8P_VF0003_VFG001312*	chp_VF0424_VFG002422	clfA_CVF098_VFG004639*	clfB_CVF099_VFG004633*	-	-	eap/map_CVF104_VFG017229*	ebh_CVF107_VFG004507*	ebp_CVF103_VFG017113	efb_CVF108_VFG004494*	emp_AI178_VFG043451*	esaA_CVF624_VFG018103*	esaB_CVF624_VFG018128	esaC_CVF624_VFG018167*	essA_CVF624_VFG018116	essB_CVF624_VFG018141	essC_CVF624_VFG018154	esxA_VF0403_VFG002405	esxB_CVF624_VFG018179*	eta_CVF076_VFG004878*	fnbA_CVF100_VFG004625*	-	geh_CVF091_VFG004755*	hlb_CVF086_VFG017174*
GC-17	SACOL0507_AI180_VFG043452*	SAUSA300_1974_TX425_VFG044013*?	SAUSA300_1975_TX425_VFG044014*	adsA_VF0422_VFG002420*	atl_CVF109_VFG004485	aur_VF0024_VFG001314*	capH_CVF110_VFG005046	capI_CVF110_VFG005057	capJ_CVF110_VFG005068	capK_CVF110_VFG005079	capA_CVF110_VFG004472	capB_CVF110_VFG017251	capC_CVF110_VFG004450	SaurJH1_0143_CVF110_VFG017254	capE_CVF110_VFG002962	capF_CVF110_VFG005024	capG_CVF110_VFG005035	-	-	-	-	capL_CVF110_VFG005090	capM_CVF110_VFG005101	capN_CVF110_VFG005112	capO_CVF110_VFG005121	capP_CVF110_VFG005130*	chp_VF0424_VFG002422*	clfA_CVF098_VFG017106*	clfB_CVF099_VFG004633*	-	coa_CVF096_VFG004658*	eap/map_CVF104_VFG017229	ebh_CVF107_VFG004507*	ebp_CVF103_VFG004575	efb_CVF108_VFG004494	emp_AI178_VFG043451*	esaA_CVF624_VFG018103	esaB_CVF624_VFG018128	esaC_CVF624_VFG018167	essA_CVF624_VFG018116	essB_CVF624_VFG018141	essC_CVF624_VFG018154	esxA_VF0403_VFG002405	esxB_CVF624_VFG018179	eta_CVF076_VFG004879	fnbA_CVF100_VFG004623*	fnbB_CVF100_VFG004615*	geh_CVF091_VFG004756	hlb_CVF086_VFG017174
GC-2	SACOL0507_AI180_VFG043452*	SAUSA300_1974_TX425_VFG044013*?	SAUSA300_1975_TX425_VFG044014*	adsA_VF0422_VFG002420*	atl_CVF109_VFG004485	aur_VF0024_VFG001314*	capH_CVF110_VFG005046	capI_CVF110_VFG005057	capJ_CVF110_VFG005068	capK_CVF110_VFG005079	capA_CVF110_VFG004472	capB_CVF110_VFG017251	capC_CVF110_VFG004450	SaurJH1_0143_CVF110_VFG017254*	capE_CVF110_VFG002962	capF_CVF110_VFG005024	capG_CVF110_VFG005035	-	-	-	-	capL_CVF110_VFG005090	capM_CVF110_VFG005101	capN_CVF110_VFG005112	capO_CVF110_VFG005121	capP_CVF110_VFG005130*	chp_VF0424_VFG002422*	clfA_CVF098_VFG004642*	clfB_CVF099_VFG004634*	-	coa_CVF096_VFG017104*	eap/map_CVF104_VFG017229	ebh_CVF107_VFG004507*	ebp_CVF103_VFG004575	efb_CVF108_VFG004494	emp_AI178_VFG043451*	esaA_CVF624_VFG018103	esaB_CVF624_VFG018128	esaC_CVF624_VFG018167	essA_CVF624_VFG018116	essB_CVF624_VFG018141	essC_CVF624_VFG018154	esxA_VF0403_VFG002405	esxB_CVF624_VFG018179	eta_CVF076_VFG004879	fnbA_CVF100_VFG004623*	fnbB_CVF100_VFG004615*	geh_CVF091_VFG004756	hlb_CVF086_VFG017174
JGR1	SACOL0507_AI180_VFG043452*	SAUSA300_1974_TX425_VFG044013*?	SAUSA300_1975_TX425_VFG044014*	adsA_VF0422_VFG002420*	atl_CVF109_VFG004485	aur_VF0024_VFG001314*	capH_CVF110_VFG005046	capI_CVF110_VFG005057	capJ_CVF110_VFG005068	capK_CVF110_VFG005079	capA_CVF110_VFG004472	capB_CVF110_VFG017251	capC_CVF110_VFG004450	SaurJH1_0143_CVF110_VFG017254*	capE_CVF110_VFG002962	capF_CVF110_VFG005024	capG_CVF110_VFG005035	-	-	-	-	capL_CVF110_VFG005090	capM_CVF110_VFG005101	capN_CVF110_VFG005112	capO_CVF110_VFG005121	capP_CVF110_VFG005130*	chp_VF0424_VFG002422*	clfA_CVF098_VFG017106*	clfB_CVF099_VFG004632*	-	coa_CVF096_VFG004658*	eap/map_CVF104_VFG017229	ebh_CVF107_VFG004507*	ebp_CVF103_VFG004575	efb_CVF108_VFG004494	emp_AI178_VFG043451*	esaA_CVF624_VFG018103	esaB_CVF624_VFG018128	esaC_CVF624_VFG018167	essA_CVF624_VFG018116	essB_CVF624_VFG018141	essC_CVF624_VFG018154	esxA_VF0403_VFG002405	esxB_CVF624_VFG018179	eta_CVF076_VFG004879	fnbA_CVF100_VFG004623	fnbB_CVF100_VFG004615*	geh_CVF091_VFG004756	hlb_CVF086_VFG017174
JGR6	SACOL0507_AI180_VFG043452*	SAUSA300_1974_TX425_VFG044013*?	SAUSA300_1975_TX425_VFG044014*	adsA_VF0422_VFG002420*	atl_CVF109_VFG004485	aur_VF0024_VFG001314*	capH_CVF110_VFG005046	capI_CVF110_VFG005057	capJ_CVF110_VFG005068	capK_CVF110_VFG005079	capA_CVF110_VFG004472	capB_CVF110_VFG017251*	capC_CVF110_VFG004450	SaurJH1_0143_CVF110_VFG017254*	capE_CVF110_VFG002962	capF_CVF110_VFG005024	capG_CVF110_VFG005035	-	-	-	-	capL_CVF110_VFG005090	capM_CVF110_VFG005101	capN_CVF110_VFG005112	capO_CVF110_VFG005121	capP_CVF110_VFG005130	-	clfA_CVF098_VFG017106*	clfB_CVF099_VFG004633*	-	coa_CVF096_VFG004658*	eap/map_CVF104_VFG017229	ebh_CVF107_VFG004507*	ebp_CVF103_VFG004575	efb_CVF108_VFG004494	emp_AI178_VFG043451*	esaA_CVF624_VFG018103	esaB_CVF624_VFG018128	esaC_CVF624_VFG018167	essA_CVF624_VFG018116	essB_CVF624_VFG018141	essC_CVF624_VFG018154	esxA_VF0403_VFG002405	esxB_CVF624_VFG018179	eta_CVF076_VFG004879	fnbA_CVF100_VFG004623	fnbB_CVF100_VFG004615*	geh_CVF091_VFG004756	hlb_CVF086_VFG017174*?
KTR42	SACOL0507_AI180_VFG043452*	SAUSA300_1974_TX425_VFG044013*?	SAUSA300_1975_TX425_VFG044014*	adsA_VF0422_VFG002420*	atl_CVF109_VFG004485	aur_VF0024_VFG001314*	capH_CVF110_VFG005046	capI_CVF110_VFG005057	capJ_CVF110_VFG005068	capK_CVF110_VFG005079	capA_CVF110_VFG004472	capB_CVF110_VFG017251	capC_CVF110_VFG004450	SaurJH1_0143_CVF110_VFG017254	capE_CVF110_VFG002962	capF_CVF110_VFG005024	capG_CVF110_VFG005035	-	-	-	-	capL_CVF110_VFG005090	capM_CVF110_VFG005101	capN_CVF110_VFG005112	capO_CVF110_VFG005121	capP_CVF110_VFG005130*	chp_VF0424_VFG002422*	clfA_CVF098_VFG017106*	clfB_CVF099_VFG004633*	-	coa_CVF096_VFG017104*	eap/map_CVF104_VFG017229	ebh_CVF107_VFG004507*	ebp_CVF103_VFG004575	efb_CVF108_VFG004494	emp_AI178_VFG043451*	esaA_CVF624_VFG018103	esaB_CVF624_VFG018128	esaC_CVF624_VFG018167	essA_CVF624_VFG018116	essB_CVF624_VFG018141	essC_CVF624_VFG018154	esxA_VF0403_VFG002405	esxB_CVF624_VFG018179	eta_CVF076_VFG004879	fnbA_CVF100_VFG004623*	fnbB_CVF100_VFG004615*	geh_CVF091_VFG004756	hlb_CVF086_VFG017174
KTR50	SACOL0507_AI180_VFG043452*	SAUSA300_1974_TX425_VFG044013*?	SAUSA300_1975_TX425_VFG044014*	adsA_VF0422_VFG002420*	atl_CVF109_VFG004485	aur_VF0024_VFG001314*	capH_CVF110_VFG005046	capI_CVF110_VFG005057*	capJ_CVF110_VFG005068	capK_CVF110_VFG005079	capA_CVF110_VFG004472	capB_CVF110_VFG017251	capC_CVF110_VFG004450	SaurJH1_0143_CVF110_VFG017254*	capE_CVF110_VFG002962	capF_CVF110_VFG005024	capG_CVF110_VFG005035	-	-	-	-	capL_CVF110_VFG005090	capM_CVF110_VFG005101	capN_CVF110_VFG005112	capO_CVF110_VFG005121	capP_CVF110_VFG005130*	chp_VF0424_VFG002422*	clfA_CVF098_VFG017106*	clfB_CVF099_VFG004633*	-	coa_CVF096_VFG017104*	eap/map_CVF104_VFG017229	ebh_CVF107_VFG004507*	ebp_CVF103_VFG004575	efb_CVF108_VFG004494	emp_AI178_VFG043451*	esaA_CVF624_VFG018103	esaB_CVF624_VFG018128	esaC_CVF624_VFG018167	essA_CVF624_VFG018116	essB_CVF624_VFG018141	essC_CVF624_VFG018154	esxA_VF0403_VFG002405	esxB_CVF624_VFG018179	eta_CVF076_VFG004879	fnbA_CVF100_VFG004623	fnbB_CVF100_VFG004615*	geh_CVF091_VFG004756	hlb_CVF086_VFG017174
LCR72	SACOL0507_AI180_VFG043452*	SAUSA300_1974_TX425_VFG044013*?	SAUSA300_1975_TX425_VFG044014*	adsA_VF0422_VFG002420*	atl_CVF109_VFG004485	aur_VF0024_VFG001314*	capH_CVF110_VFG005046	capI_CVF110_VFG005057*	capJ_CVF110_VFG005068	capK_CVF110_VFG005079	capA_CVF110_VFG004472	capB_CVF110_VFG017251	capC_CVF110_VFG004450	SaurJH1_0143_CVF110_VFG017254*	capE_CVF110_VFG002962	capF_CVF110_VFG005024	capG_CVF110_VFG005035	-	-	-	-	capL_CVF110_VFG005090	capM_CVF110_VFG005101	capN_CVF110_VFG005112	capO_CVF110_VFG005121	capP_CVF110_VFG005130*	-	clfA_CVF098_VFG017106*	clfB_CVF099_VFG004633*	-	coa_CVF096_VFG017104*	eap/map_CVF104_VFG017229	ebh_CVF107_VFG004507*	ebp_CVF103_VFG004575	efb_CVF108_VFG004494	emp_AI178_VFG043451*	esaA_CVF624_VFG018103	esaB_CVF624_VFG018128	esaC_CVF624_VFG018167	essA_CVF624_VFG018116	essB_CVF624_VFG018141	essC_CVF624_VFG018154	esxA_VF0403_VFG002405	esxB_CVF624_VFG018179	eta_CVF076_VFG004879	fnbA_CVF100_VFG004623*	fnbB_CVF100_VFG004615*	geh_CVF091_VFG017095	hlb_CVF086_VFG017174*?
LCR73	SACOL0507_AI180_VFG043452*	SAUSA300_1974_TX425_VFG044013*?	SAUSA300_1975_TX425_VFG044014*	adsA_VF0422_VFG002420*	atl_CVF109_VFG004485	aur_VF0024_VFG001314*	capH_CVF110_VFG005046	capI_CVF110_VFG005057*	capJ_CVF110_VFG005068	capK_CVF110_VFG005079	capA_CVF110_VFG004472	capB_CVF110_VFG017251	capC_CVF110_VFG004450	SaurJH1_0143_CVF110_VFG017254*	capE_CVF110_VFG002962	capF_CVF110_VFG005024	capG_CVF110_VFG005035	-	-	-	-	capL_CVF110_VFG005090	capM_CVF110_VFG005101	capN_CVF110_VFG005112	capO_CVF110_VFG005121	capP_CVF110_VFG005130*	chp_VF0424_VFG002422*	clfA_CVF098_VFG017106*	clfB_CVF099_VFG004633*	-	coa_CVF096_VFG017104*	eap/map_CVF104_VFG017229	ebh_CVF107_VFG004507*	ebp_CVF103_VFG004575	efb_CVF108_VFG004494	emp_AI178_VFG043451*	esaA_CVF624_VFG018103	esaB_CVF624_VFG018128	esaC_CVF624_VFG018167	essA_CVF624_VFG018116	essB_CVF624_VFG018141	essC_CVF624_VFG018154*	esxA_VF0403_VFG002405	esxB_CVF624_VFG018179	eta_CVF076_VFG004879	fnbA_CVF100_VFG004623	fnbB_CVF100_VFG004615*	geh_CVF091_VFG004756	hlb_CVF086_VFG017174
MKR10	SACOL0507_AI180_VFG043452*	SAUSA300_1974_TX425_VFG044013*?	SAUSA300_1975_TX425_VFG044014*	adsA_VF0422_VFG002420*	atl_CVF109_VFG004485	aur_VF0024_VFG001314*	capH_CVF110_VFG005046	capI_CVF110_VFG005057	capJ_CVF110_VFG005068	capK_CVF110_VFG005079	capA_CVF110_VFG004472	capB_CVF110_VFG017251	capC_CVF110_VFG004450	SaurJH1_0143_CVF110_VFG017254	capE_CVF110_VFG002962	capF_CVF110_VFG005024	capG_CVF110_VFG005035	-	-	-	-	capL_CVF110_VFG005090	capM_CVF110_VFG005101	capN_CVF110_VFG005112	capO_CVF110_VFG005121	capP_CVF110_VFG005130	chp_VF0424_VFG002422*	clfA_CVF098_VFG017106*	clfB_CVF099_VFG004634*	-	coa_CVF096_VFG004658*	eap/map_CVF104_VFG017229	ebh_CVF107_VFG004507*	ebp_CVF103_VFG004575	efb_CVF108_VFG004494	emp_AI178_VFG043451*	esaA_CVF624_VFG018103	esaB_CVF624_VFG018128	esaC_CVF624_VFG018167	essA_CVF624_VFG018116	essB_CVF624_VFG018141	essC_CVF624_VFG018154*	esxA_VF0403_VFG002405	esxB_CVF624_VFG018179	eta_CVF076_VFG004879	fnbA_CVF100_VFG004623*	fnbB_CVF100_VFG004615*	geh_CVF091_VFG004756	hlb_CVF086_VFG017174
MKR15	SACOL0507_AI180_VFG043452*	SAUSA300_1974_TX425_VFG044013*?	SAUSA300_1975_TX425_VFG044014*	adsA_VF0422_VFG002420*	atl_CVF109_VFG004485*	aur_VF0024_VFG001314*	capH_CVF110_VFG005046	capI_CVF110_VFG005057	capJ_CVF110_VFG005068	capK_CVF110_VFG005079	capA_CVF110_VFG004472	capB_CVF110_VFG017251	capC_CVF110_VFG004450	SaurJH1_0143_CVF110_VFG017254	capE_CVF110_VFG002962	capF_CVF110_VFG005024	capG_CVF110_VFG005035	-	-	-	-	capL_CVF110_VFG005090	capM_CVF110_VFG005101	capN_CVF110_VFG005112	capO_CVF110_VFG005121	capP_CVF110_VFG005130	chp_VF0424_VFG002422*	clfA_CVF098_VFG017106*	clfB_CVF099_VFG004633*	-	coa_CVF096_VFG017104*	eap/map_CVF104_VFG017229	ebh_CVF107_VFG004507*	ebp_CVF103_VFG004575	efb_CVF108_VFG004494	emp_AI178_VFG043451*	esaA_CVF624_VFG018103	esaB_CVF624_VFG018128	esaC_CVF624_VFG018167	essA_CVF624_VFG018116	essB_CVF624_VFG018141	essC_CVF624_VFG018154*	esxA_VF0403_VFG002405	esxB_CVF624_VFG018179	eta_CVF076_VFG004879	fnbA_CVF100_VFG004623	fnbB_CVF100_VFG004615*	geh_CVF091_VFG004756	hlb_CVF086_VFG017174
MRSA12	SACOL0507_AI180_VFG043452*	SAUSA300_1974_TX425_VFG044013*?	SAUSA300_1975_TX425_VFG044014*	adsA_VF0422_VFG002420*	atl_CVF109_VFG004485	aur_VF0024_VFG001314*	capH_CVF110_VFG005046	capI_CVF110_VFG005057	capJ_CVF110_VFG005068	capK_CVF110_VFG005079	capA_CVF110_VFG004472	capB_CVF110_VFG017251	capC_CVF110_VFG004450	SaurJH1_0143_CVF110_VFG017254	capE_CVF110_VFG002962	capF_CVF110_VFG005024	capG_CVF110_VFG005035	-	-	-	-	capL_CVF110_VFG005090	capM_CVF110_VFG005101	capN_CVF110_VFG005112	capO_CVF110_VFG005121	capP_CVF110_VFG005130*	chp_VF0424_VFG002422*	clfA_CVF098_VFG017106*	clfB_CVF099_VFG004634*	-	coa_CVF096_VFG017104*	eap/map_CVF104_VFG017229	ebh_CVF107_VFG004507*	ebp_CVF103_VFG004575	efb_CVF108_VFG004494	emp_AI178_VFG043451*	esaA_CVF624_VFG018103	esaB_CVF624_VFG018128	esaC_CVF624_VFG018167	essA_CVF624_VFG018116	essB_CVF624_VFG018141	essC_CVF624_VFG018154	esxA_VF0403_VFG002405	esxB_CVF624_VFG018179	eta_CVF076_VFG004879	fnbA_CVF100_VFG004623*	fnbB_CVF100_VFG004615*	geh_CVF091_VFG004756	hlb_CVF086_VFG017174
MRSA7	SACOL0507_AI180_VFG043452*	SAUSA300_1974_TX425_VFG044013*?	SAUSA300_1975_TX425_VFG044014*	adsA_VF0422_VFG002420*	atl_CVF109_VFG004485*	aur_VF0024_VFG001314*	capH_CVF110_VFG005046	capI_CVF110_VFG005057	capJ_CVF110_VFG005068	capK_CVF110_VFG005079	capA_CVF110_VFG004472	capB_CVF110_VFG017251*	capC_CVF110_VFG004450	SaurJH1_0143_CVF110_VFG017254	capE_CVF110_VFG002962	capF_CVF110_VFG005024	capG_CVF110_VFG005035	-	-	-	-	capL_CVF110_VFG005090	capM_CVF110_VFG005101	capN_CVF110_VFG005112	capO_CVF110_VFG005121	capP_CVF110_VFG005130*	chp_VF0424_VFG002422*	clfA_CVF098_VFG017106*	clfB_CVF099_VFG004633*	-	coa_CVF096_VFG004658*	eap/map_CVF104_VFG017229	ebh_CVF107_VFG004507*	ebp_CVF103_VFG004575	efb_CVF108_VFG004494	emp_AI178_VFG043451*	esaA_CVF624_VFG018103	esaB_CVF624_VFG018128	esaC_CVF624_VFG018167	essA_CVF624_VFG018116	essB_CVF624_VFG018141	essC_CVF624_VFG018154	esxA_VF0403_VFG002405	esxB_CVF624_VFG018179	eta_CVF076_VFG004879	fnbA_CVF100_VFG004623	fnbB_CVF100_VFG004615*	geh_CVF091_VFG004756	hlb_CVF086_VFG017174
MRSA9	SACOL0507_AI180_VFG043452*	SAUSA300_1974_TX425_VFG044013*?	SAUSA300_1975_TX425_VFG044014*	adsA_VF0422_VFG002420*	atl_CVF109_VFG004485	aur_VF0024_VFG001314*	capH_CVF110_VFG005046	capI_CVF110_VFG005057	capJ_CVF110_VFG005068	capK_CVF110_VFG005079	capA_CVF110_VFG004472	capB_CVF110_VFG017251	capC_CVF110_VFG004450	SaurJH1_0143_CVF110_VFG017254*	capE_CVF110_VFG002962	capF_CVF110_VFG005024	capG_CVF110_VFG005035	-	-	-	-	capL_CVF110_VFG005090*	capM_CVF110_VFG005101	capN_CVF110_VFG005112	capO_CVF110_VFG005121	capP_CVF110_VFG005130*	chp_VF0424_VFG002422*	clfA_CVF098_VFG017106*	clfB_CVF099_VFG004633*	-	coa_CVF096_VFG017104*	eap/map_CVF104_VFG017229	ebh_CVF107_VFG004507*	ebp_CVF103_VFG004575	efb_CVF108_VFG004494	emp_AI178_VFG043451*	esaA_CVF624_VFG018103	esaB_CVF624_VFG018128	esaC_CVF624_VFG018167	essA_CVF624_VFG018116	essB_CVF624_VFG018141	essC_CVF624_VFG018154	esxA_VF0403_VFG002405	esxB_CVF624_VFG018179	eta_CVF076_VFG004879	fnbA_CVF100_VFG004623*	fnbB_CVF100_VFG004615*	geh_CVF091_VFG004756	hlb_CVF086_VFG017174
NCHR31	SACOL0507_AI180_VFG043452*	SAUSA300_1974_TX425_VFG044013*?	SAUSA300_1975_TX425_VFG044014*	adsA_VF0422_VFG002420*	atl_CVF109_VFG004485	aur_VF0024_VFG001314*	capH_CVF110_VFG005046	capI_CVF110_VFG005057	capJ_CVF110_VFG005068	capK_CVF110_VFG005079*	capA_CVF110_VFG004472	capB_CVF110_VFG017251*	capC_CVF110_VFG004450	SaurJH1_0143_CVF110_VFG017254	capE_CVF110_VFG002962	capF_CVF110_VFG005024	capG_CVF110_VFG005035	-	-	-	-	capL_CVF110_VFG005090	capM_CVF110_VFG005101	capN_CVF110_VFG005112	capO_CVF110_VFG005121	capP_CVF110_VFG005130	-	clfA_CVF098_VFG017106*	clfB_CVF099_VFG004633*	-	coa_CVF096_VFG004658*	eap/map_CVF104_VFG017229	ebh_CVF107_VFG004507*	ebp_CVF103_VFG004575	efb_CVF108_VFG004494	emp_AI178_VFG043451*	esaA_CVF624_VFG018103	esaB_CVF624_VFG018128	esaC_CVF624_VFG018167	essA_CVF624_VFG018116	essB_CVF624_VFG018141	essC_CVF624_VFG018154	esxA_VF0403_VFG002405	esxB_CVF624_VFG018179	eta_CVF076_VFG004879	fnbA_CVF100_VFG004623	fnbB_CVF100_VFG004615*	geh_CVF091_VFG004756	hlb_CVF086_VFG017174*?
NCHR32	SACOL0507_AI180_VFG043452*	SAUSA300_1974_TX425_VFG044013*?	SAUSA300_1975_TX425_VFG044014*	adsA_VF0422_VFG002420*	atl_CVF109_VFG004485	aur_VF0024_VFG001314*	capH_CVF110_VFG005046	capI_CVF110_VFG005057	capJ_CVF110_VFG005068	capK_CVF110_VFG005079	capA_CVF110_VFG004472	capB_CVF110_VFG017251*	capC_CVF110_VFG004450	SaurJH1_0143_CVF110_VFG017254*	capE_CVF110_VFG002962	capF_CVF110_VFG005024	capG_CVF110_VFG005035	-	-	-	-	capL_CVF110_VFG005090	capM_CVF110_VFG005101	capN_CVF110_VFG005112	capO_CVF110_VFG005121	capP_CVF110_VFG005130*	chp_VF0424_VFG002422*	clfA_CVF098_VFG017106*	clfB_CVF099_VFG004633*	-	coa_CVF096_VFG004658*	eap/map_CVF104_VFG017229	ebh_CVF107_VFG004507*	ebp_CVF103_VFG004575	efb_CVF108_VFG004494	emp_AI178_VFG043451*	esaA_CVF624_VFG018103	esaB_CVF624_VFG018128	-	essA_CVF624_VFG018116	essB_CVF624_VFG018141	essC_CVF624_VFG018154*?	esxA_VF0403_VFG002405	-	eta_CVF076_VFG004879	fnbA_CVF100_VFG004623	fnbB_CVF100_VFG004615*	geh_CVF091_VFG004756	hlb_CVF086_VFG017174
OLR5	SACOL0507_AI180_VFG043452*	SAUSA300_1974_TX425_VFG044013*?	SAUSA300_1975_TX425_VFG044014*	adsA_VF0422_VFG002420*	atl_CVF109_VFG004485	aur_VF0024_VFG001314*	capH_CVF110_VFG005046	capI_CVF110_VFG005057	capJ_CVF110_VFG005068	capK_CVF110_VFG005079	capA_CVF110_VFG004472	capB_CVF110_VFG017251	capC_CVF110_VFG004450	SaurJH1_0143_CVF110_VFG017254*	capE_CVF110_VFG002962	capF_CVF110_VFG005024	capG_CVF110_VFG005035	-	-	-	-	capL_CVF110_VFG005090	capM_CVF110_VFG005101	capN_CVF110_VFG005112	capO_CVF110_VFG005121	capP_CVF110_VFG005130*	chp_VF0424_VFG002422*	clfA_CVF098_VFG017106*	clfB_CVF099_VFG004633*	-	coa_CVF096_VFG004658*	eap/map_CVF104_VFG017229	ebh_CVF107_VFG004507*	ebp_CVF103_VFG004575	efb_CVF108_VFG004494	emp_AI178_VFG043451*	esaA_CVF624_VFG018103	esaB_CVF624_VFG018128	esaC_CVF624_VFG018167	essA_CVF624_VFG018116	essB_CVF624_VFG018141	essC_CVF624_VFG018154	esxA_VF0403_VFG002405	esxB_CVF624_VFG018179	eta_CVF076_VFG004879	fnbA_CVF100_VFG004623*	fnbB_CVF100_VFG004615*	geh_CVF091_VFG004756	hlb_CVF086_VFG004836
OLR6	SACOL0507_AI180_VFG043452*	SAUSA300_1974_TX425_VFG044013*?	SAUSA300_1975_TX425_VFG044014*	adsA_VF0422_VFG002420*	atl_CVF109_VFG004485	aur_VF0024_VFG001314*	capH_CVF110_VFG005046	capI_CVF110_VFG005057	capJ_CVF110_VFG005068	capK_CVF110_VFG005079	capA_CVF110_VFG004472?	capB_CVF110_VFG017251	capC_CVF110_VFG004450*	SaurJH1_0143_CVF110_VFG017254*	capE_CVF110_VFG002962	capF_CVF110_VFG005024	capG_CVF110_VFG005035	-	-	-	-	capL_CVF110_VFG005090	capM_CVF110_VFG005101	capN_CVF110_VFG005112	capO_CVF110_VFG005121	capP_CVF110_VFG005130*	chp_VF0424_VFG002422*	clfA_CVF098_VFG017106*	clfB_CVF099_VFG004632*	-	coa_CVF096_VFG004658*	eap/map_CVF104_VFG017229	ebh_CVF107_VFG004507*	ebp_CVF103_VFG004575	efb_CVF108_VFG004494	emp_AI178_VFG043451*	esaA_CVF624_VFG018103	esaB_CVF624_VFG018128	esaC_CVF624_VFG018167	essA_CVF624_VFG018116	essB_CVF624_VFG018141	essC_CVF624_VFG018154	esxA_VF0403_VFG002405	esxB_CVF624_VFG018179	eta_CVF076_VFG004879	fnbA_CVF100_VFG004623	fnbB_CVF100_VFG004615*	geh_CVF091_VFG004756	hlb_CVF086_VFG017174
OLR8	SACOL0507_AI180_VFG043452*	SAUSA300_1974_TX425_VFG044013*?	SAUSA300_1975_TX425_VFG044014*	adsA_VF0422_VFG002420*	atl_CVF109_VFG004485	aur_VF0024_VFG001314*	capH_CVF110_VFG005046	capI_CVF110_VFG005057*	capJ_CVF110_VFG005068	capK_CVF110_VFG005079	capA_CVF110_VFG004472	capB_CVF110_VFG017251*	capC_CVF110_VFG004450	SaurJH1_0143_CVF110_VFG017254*	capE_CVF110_VFG002962	capF_CVF110_VFG005024	capG_CVF110_VFG005035	-	-	-	-	capL_CVF110_VFG005090	capM_CVF110_VFG005101	capN_CVF110_VFG005112	capO_CVF110_VFG005121	capP_CVF110_VFG005130*	-	clfA_CVF098_VFG017106*	clfB_CVF099_VFG017107*	-	coa_CVF096_VFG017104*	eap/map_CVF104_VFG017229	ebh_CVF107_VFG004507*	ebp_CVF103_VFG004575	efb_CVF108_VFG004494	emp_AI178_VFG043451*	esaA_CVF624_VFG018103	esaB_CVF624_VFG018128	esaC_CVF624_VFG018167	essA_CVF624_VFG018116	essB_CVF624_VFG018141	essC_CVF624_VFG018154	esxA_VF0403_VFG002405	esxB_CVF624_VFG018179	eta_CVF076_VFG004879	fnbA_CVF100_VFG004623*	fnbB_CVF100_VFG004615*	geh_CVF091_VFG004756	hlb_CVF086_VFG017174*?
ORSA214	SACOL0507_AI180_VFG043452*	SAUSA300_1974_TX425_VFG044013*?	SAUSA300_1975_TX425_VFG044014*	adsA_VF0422_VFG002420*	atl_CVF109_VFG004485	aur_VF0024_VFG001314*	capH_CVF110_VFG005046	capI_CVF110_VFG005057	capJ_CVF110_VFG005068	capK_CVF110_VFG005079	capA_CVF110_VFG004472	capB_CVF110_VFG017251	capC_CVF110_VFG004450	SaurJH1_0143_CVF110_VFG017254*	capE_CVF110_VFG002962	capF_CVF110_VFG005024	capG_CVF110_VFG005035	-	-	-	-	capL_CVF110_VFG005090	capM_CVF110_VFG005101	capN_CVF110_VFG005112	capO_CVF110_VFG005121	capP_CVF110_VFG005130*	chp_VF0424_VFG002422*	clfA_CVF098_VFG017106*	clfB_CVF099_VFG004633*	-	coa_CVF096_VFG004658*	eap/map_CVF104_VFG017229	ebh_CVF107_VFG004507*	ebp_CVF103_VFG004575	efb_CVF108_VFG004494	emp_AI178_VFG043451*	esaA_CVF624_VFG018103	esaB_CVF624_VFG018128	esaC_CVF624_VFG018167	essA_CVF624_VFG018116	essB_CVF624_VFG018141	essC_CVF624_VFG018154	esxA_VF0403_VFG002405	esxB_CVF624_VFG018179	eta_CVF076_VFG004879	fnbA_CVF100_VFG004623*	fnbB_CVF100_VFG004615*	geh_CVF091_VFG004756	hlb_CVF086_VFG017174
ORSA239	SACOL0507_AI180_VFG043452*	SAUSA300_1974_TX425_VFG044013*?	SAUSA300_1975_TX425_VFG044014*	adsA_VF0422_VFG002420*	atl_CVF109_VFG004485	aur_VF0024_VFG001314*	capH_CVF110_VFG005046	capI_CVF110_VFG005057	capJ_CVF110_VFG005068	capK_CVF110_VFG005079	capA_CVF110_VFG004472	capB_CVF110_VFG017251*	capC_CVF110_VFG004450	SaurJH1_0143_CVF110_VFG017254*	capE_CVF110_VFG002962	capF_CVF110_VFG005024	capG_CVF110_VFG005035	-	-	-	-	capL_CVF110_VFG005090	capM_CVF110_VFG005101	capN_CVF110_VFG005112	capO_CVF110_VFG005121	capP_CVF110_VFG005130*	chp_VF0424_VFG002422*	clfA_CVF098_VFG004642*	clfB_CVF099_VFG004633*	-	coa_CVF096_VFG004658*	eap/map_CVF104_VFG017229	ebh_CVF107_VFG004507*	ebp_CVF103_VFG004575	efb_CVF108_VFG004494	emp_AI178_VFG043451*	esaA_CVF624_VFG018103	esaB_CVF624_VFG018128	esaC_CVF624_VFG018167	essA_CVF624_VFG018116	essB_CVF624_VFG018141	essC_CVF624_VFG018154	esxA_VF0403_VFG002405	esxB_CVF624_VFG018179	eta_CVF076_VFG004879	fnbA_CVF100_VFG004623	fnbB_CVF100_VFG004615*	geh_CVF091_VFG004756	hlb_CVF086_VFG017174
ORSA308	SACOL0507_AI180_VFG043452*	SAUSA300_1974_TX425_VFG044013*?	SAUSA300_1975_TX425_VFG044014*	adsA_VF0422_VFG002420*	atl_CVF109_VFG004485	aur_VF0024_VFG001314*	capH_CVF110_VFG005046	capI_CVF110_VFG005057	capJ_CVF110_VFG005068	capK_CVF110_VFG005079	capA_CVF110_VFG004472	capB_CVF110_VFG017251	capC_CVF110_VFG004450	SaurJH1_0143_CVF110_VFG017254*	capE_CVF110_VFG002962	capF_CVF110_VFG005024	capG_CVF110_VFG005035	-	-	-	-	capL_CVF110_VFG005090	capM_CVF110_VFG005101	capN_CVF110_VFG005112	capO_CVF110_VFG005121	capP_CVF110_VFG005130*	chp_VF0424_VFG002422*	clfA_VF0004_VFG001289*	clfB_CVF099_VFG004633*	-	coa_CVF096_VFG004658*	eap/map_CVF104_VFG017229	ebh_CVF107_VFG004507*	ebp_CVF103_VFG004575	efb_CVF108_VFG004494	emp_AI178_VFG043451*	esaA_CVF624_VFG018103	esaB_CVF624_VFG018128	esaC_CVF624_VFG018167	essA_CVF624_VFG018116	essB_CVF624_VFG018141	essC_CVF624_VFG018154	esxA_VF0403_VFG002405	esxB_CVF624_VFG018179	eta_CVF076_VFG004879	fnbA_CVF100_VFG004623	fnbB_CVF100_VFG004615*	geh_CVF091_VFG004756	hlb_CVF086_VFG017174
QR506	SACOL0507_AI180_VFG043452*	SAUSA300_1974_TX425_VFG044013*?	SAUSA300_1975_TX425_VFG044014*	adsA_VF0422_VFG002420*	atl_CVF109_VFG004485	aur_VF0024_VFG001314*	capH_CVF110_VFG005046	capI_CVF110_VFG005057	capJ_CVF110_VFG005068	capK_CVF110_VFG005079	capA_CVF110_VFG004472	capB_CVF110_VFG017251	capC_CVF110_VFG004450	SaurJH1_0143_CVF110_VFG017254	capE_CVF110_VFG002962	capF_CVF110_VFG005024	capG_CVF110_VFG005035	-	-	-	-	capL_CVF110_VFG005090*	capM_CVF110_VFG005101	capN_CVF110_VFG005112	capO_CVF110_VFG005121	capP_CVF110_VFG005130*	chp_VF0424_VFG002422*	clfA_CVF098_VFG017106*	clfB_CVF099_VFG004633*	-	coa_CVF096_VFG004658*	eap/map_CVF104_VFG017229	ebh_CVF107_VFG004507*	ebp_CVF103_VFG004575	efb_CVF108_VFG004494	emp_AI178_VFG043451*	esaA_CVF624_VFG018103	esaB_CVF624_VFG018128	esaC_CVF624_VFG018167	essA_CVF624_VFG018116	essB_CVF624_VFG018141	essC_CVF624_VFG018154	esxA_VF0403_VFG002405	esxB_CVF624_VFG018179	eta_CVF076_VFG004879	fnbA_CVF100_VFG004623*	fnbB_CVF100_VFG004615*	geh_CVF091_VFG004756	hlb_CVF086_VFG017174
QR513	SACOL0507_AI180_VFG043452*	SAUSA300_1974_TX425_VFG044013*?	SAUSA300_1975_TX425_VFG044014*	adsA_VF0422_VFG002420*	atl_CVF109_VFG004485*	aur_VF0024_VFG001314*	capH_CVF110_VFG005046	capI_CVF110_VFG005057	capJ_CVF110_VFG005068	capK_CVF110_VFG005079	capA_CVF110_VFG004472	capB_CVF110_VFG017251	capC_CVF110_VFG004450*	SaurJH1_0143_CVF110_VFG017254*	capE_CVF110_VFG002962	capF_CVF110_VFG005024	capG_CVF110_VFG005035	-	-	-	-	capL_CVF110_VFG005090	capM_CVF110_VFG005101	capN_CVF110_VFG005112	capO_CVF110_VFG005121	capP_CVF110_VFG005130*	-	clfA_CVF098_VFG017106*	clfB_CVF099_VFG004633*	-	coa_CVF096_VFG017104*	eap/map_CVF104_VFG017229	ebh_CVF107_VFG004507*	ebp_CVF103_VFG004575	efb_CVF108_VFG004494	emp_AI178_VFG043451*	esaA_CVF624_VFG018103	esaB_CVF624_VFG018128	esaC_CVF624_VFG018167	essA_CVF624_VFG018116	essB_CVF624_VFG018141	essC_CVF624_VFG018154	esxA_VF0403_VFG002405	esxB_CVF624_VFG018179	eta_CVF076_VFG004879	fnbA_CVF100_VFG004623*	fnbB_CVF100_VFG004615*	geh_CVF091_VFG004756	hlb_CVF086_VFG017174*?
QR518	SACOL0507_AI180_VFG043452*	SAUSA300_1974_TX425_VFG044013*?	SAUSA300_1975_TX425_VFG044014*	adsA_VF0422_VFG002420*	atl_CVF109_VFG004485	aur_VF0024_VFG001314*	capH_CVF110_VFG005046	capI_CVF110_VFG005057	capJ_CVF110_VFG005068	capK_CVF110_VFG005079	capA_CVF110_VFG004472?	capB_CVF110_VFG017251	capC_CVF110_VFG004450	SaurJH1_0143_CVF110_VFG017254*	capE_CVF110_VFG002962	capF_CVF110_VFG005024	capG_CVF110_VFG005035	-	-	-	-	capL_CVF110_VFG005090	capM_CVF110_VFG005101	capN_CVF110_VFG005112	capO_CVF110_VFG005121	capP_CVF110_VFG005130*	chp_VF0424_VFG002422*	clfA_VF0004_VFG001289*	clfB_CVF099_VFG004633*	-	coa_CVF096_VFG017104*	eap/map_CVF104_VFG017229	ebh_CVF107_VFG004507*	ebp_CVF103_VFG004575	efb_CVF108_VFG004494	-	esaA_CVF624_VFG018103	esaB_CVF624_VFG018128	esaC_CVF624_VFG018167	essA_CVF624_VFG018116	essB_CVF624_VFG018141	essC_CVF624_VFG018154	esxA_VF0403_VFG002405	esxB_CVF624_VFG018179	eta_CVF076_VFG004879	fnbA_CVF100_VFG004623*	fnbB_CVF100_VFG004615*	geh_CVF091_VFG004756	hlb_CVF086_VFG017174
QR536	SACOL0507_AI180_VFG043452*	-	-	adsA_VF0422_VFG002420*	atl_CVF109_VFG004485	aur_VF0024_VFG001314*	capH_CVF110_VFG005046	capI_CVF110_VFG005057	capJ_CVF110_VFG005068	capK_CVF110_VFG005079	capA_CVF110_VFG004472	capB_CVF110_VFG017251	capC_CVF110_VFG004450	SaurJH1_0143_CVF110_VFG017254*	capE_CVF110_VFG002962	capF_CVF110_VFG005024	capG_CVF110_VFG005035	-	-	-	-	capL_CVF110_VFG005090	capM_CVF110_VFG005101	capN_CVF110_VFG005112	capO_CVF110_VFG005121	capP_CVF110_VFG005130*	chp_VF0424_VFG002422*	clfA_CVF098_VFG017106*	clfB_CVF099_VFG004633*	-	coa_CVF096_VFG017104*	eap/map_CVF104_VFG017229	ebh_CVF107_VFG004507*	ebp_CVF103_VFG004575	efb_CVF108_VFG004494	emp_AI178_VFG043451*	esaA_CVF624_VFG018103	esaB_CVF624_VFG018128	esaC_CVF624_VFG018167	essA_CVF624_VFG018116	essB_CVF624_VFG018141	essC_CVF624_VFG018154	esxA_VF0403_VFG002405	esxB_CVF624_VFG018179	eta_CVF076_VFG004879	fnbA_CVF100_VFG004623*	fnbB_CVF100_VFG004615	geh_CVF091_VFG004756	hlb_CVF086_VFG017174*
QR537	SACOL0507_AI180_VFG043452*	SAUSA300_1974_TX425_VFG044013*?	SAUSA300_1975_TX425_VFG044014*	adsA_VF0422_VFG002420*	atl_CVF109_VFG004485	aur_VF0024_VFG001314*	capH_CVF110_VFG005046	capI_CVF110_VFG005057	capJ_CVF110_VFG005068	capK_CVF110_VFG005079	capA_CVF110_VFG004472	capB_CVF110_VFG017251	capC_CVF110_VFG004450	SaurJH1_0143_CVF110_VFG017254*	capE_CVF110_VFG002962	capF_CVF110_VFG005024	capG_CVF110_VFG005035	-	-	-	-	capL_CVF110_VFG005090	capM_CVF110_VFG005101	capN_CVF110_VFG005112	capO_CVF110_VFG005121	capP_CVF110_VFG005130*	chp_VF0424_VFG002422*	clfA_CVF098_VFG017106*	clfB_CVF099_VFG004633*	-	coa_CVF096_VFG017104*	eap/map_CVF104_VFG017229	ebh_CVF107_VFG004507*	ebp_CVF103_VFG004575	efb_CVF108_VFG004494	emp_AI178_VFG043451*	esaA_CVF624_VFG018103*	esaB_CVF624_VFG018128	esaC_CVF624_VFG018167	essA_CVF624_VFG018116	essB_CVF624_VFG018141	essC_CVF624_VFG018154*	esxA_VF0403_VFG002405	esxB_CVF624_VFG018179	eta_CVF076_VFG004879	fnbA_CVF100_VFG004623*	fnbB_CVF100_VFG004615*	geh_CVF091_VFG004756	hlb_CVF086_VFG017174
R134	SACOL0507_AI180_VFG043452*	SAUSA300_1974_TX425_VFG044013*?	SAUSA300_1975_TX425_VFG044014*	adsA_VF0422_VFG002420*	atl_CVF109_VFG004485	aur_VF0024_VFG001314*	capH_CVF110_VFG005046	capI_CVF110_VFG005057*	capJ_CVF110_VFG005068	capK_CVF110_VFG005079	capA_CVF110_VFG004472	capB_CVF110_VFG017251	capC_CVF110_VFG004450	SaurJH1_0143_CVF110_VFG017254*	capE_CVF110_VFG002962	capF_CVF110_VFG005024	capG_CVF110_VFG005035	-	-	-	-	capL_CVF110_VFG005090	capM_CVF110_VFG005101	capN_CVF110_VFG005112	capO_CVF110_VFG005121	capP_CVF110_VFG005130*	chp_VF0424_VFG002422*	clfA_CVF098_VFG017106*	clfB_CVF099_VFG004633*	-	coa_CVF096_VFG004658*	eap/map_CVF104_VFG017229	ebh_CVF107_VFG004507*	ebp_CVF103_VFG004575	efb_CVF108_VFG004494	emp_AI178_VFG043451*	esaA_CVF624_VFG018103	esaB_CVF624_VFG018128	esaC_CVF624_VFG018167	essA_CVF624_VFG018116	essB_CVF624_VFG018141	essC_CVF624_VFG018154	esxA_VF0403_VFG002405	esxB_CVF624_VFG018179	eta_CVF076_VFG004879	fnbA_CVF100_VFG004623*	fnbB_CVF100_VFG004615*	geh_CVF091_VFG004756	hlb_CVF086_VFG017174
R152	SACOL0507_AI180_VFG043452*	SAUSA300_1974_TX425_VFG044013*?	SAUSA300_1975_TX425_VFG044014*	adsA_VF0422_VFG002420*	atl_CVF109_VFG004485	aur_VF0024_VFG001314*	capH_CVF110_VFG005046	capI_CVF110_VFG005057	capJ_CVF110_VFG005068	capK_CVF110_VFG005079	capA_CVF110_VFG004472	capB_CVF110_VFG017251*	capC_CVF110_VFG004450	SaurJH1_0143_CVF110_VFG017254*	capE_CVF110_VFG002962	capF_CVF110_VFG005024	capG_CVF110_VFG005035	-	-	-	-	capL_CVF110_VFG005090	capM_CVF110_VFG005101	capN_CVF110_VFG005112	capO_CVF110_VFG005121	capP_CVF110_VFG005130*	chp_VF0424_VFG002422*	clfA_CVF098_VFG017106*	clfB_CVF099_VFG004633*	-	coa_CVF096_VFG004658*	eap/map_CVF104_VFG017229	ebh_CVF107_VFG004507*	ebp_CVF103_VFG004575	efb_CVF108_VFG004494	emp_AI178_VFG043451*	esaA_CVF624_VFG018103	esaB_CVF624_VFG018128	esaC_CVF624_VFG018167	essA_CVF624_VFG018116	essB_CVF624_VFG018141	essC_CVF624_VFG018154	esxA_VF0403_VFG002405	esxB_CVF624_VFG018179	eta_CVF076_VFG004879	fnbA_CVF100_VFG004623*	fnbB_CVF100_VFG004615*	geh_CVF091_VFG004756	hlb_CVF086_VFG017174
R158	SACOL0507_AI180_VFG043452*	SAUSA300_1974_TX425_VFG044013*?	SAUSA300_1975_TX425_VFG044014*	adsA_VF0422_VFG002420*	atl_CVF109_VFG004485	aur_VF0024_VFG001314*	capH_CVF110_VFG005046	capI_CVF110_VFG005057	capJ_CVF110_VFG005068	capK_CVF110_VFG005079	capA_CVF110_VFG004472	capB_CVF110_VFG017251	capC_CVF110_VFG004450*	SaurJH1_0143_CVF110_VFG017254*	capE_CVF110_VFG002962	capF_CVF110_VFG005024	capG_CVF110_VFG005035	-	-	-	-	capL_CVF110_VFG005090	capM_CVF110_VFG005101	capN_CVF110_VFG005112	capO_CVF110_VFG005121	capP_CVF110_VFG005130*	chp_VF0424_VFG002422*	clfA_CVF098_VFG004642*	clfB_CVF099_VFG004633*	-	coa_CVF096_VFG017104*	eap/map_CVF104_VFG017229	ebh_CVF107_VFG004507*	ebp_CVF103_VFG004575	efb_CVF108_VFG004494	emp_AI178_VFG043451*	esaA_CVF624_VFG018103	esaB_CVF624_VFG018128	esaC_CVF624_VFG018167	essA_CVF624_VFG018116	essB_CVF624_VFG018141	essC_CVF624_VFG018154	esxA_VF0403_VFG002405	esxB_CVF624_VFG018179	eta_CVF076_VFG004879	fnbA_CVF100_VFG004623	fnbB_CVF100_VFG004615*	geh_CVF091_VFG004756	hlb_CVF086_VFG017174
R71	SACOL0507_AI180_VFG043452*	SAUSA300_1974_TX425_VFG044013*?	SAUSA300_1975_TX425_VFG044014*	adsA_VF0422_VFG002420*	atl_CVF109_VFG004485	aur_VF0024_VFG001314*	capH_CVF110_VFG005046	capI_CVF110_VFG005057	capJ_CVF110_VFG005068	capK_CVF110_VFG005079	capA_CVF110_VFG004472	capB_CVF110_VFG017251	capC_CVF110_VFG004450*	SaurJH1_0143_CVF110_VFG017254*	capE_CVF110_VFG002962	capF_CVF110_VFG005024	capG_CVF110_VFG005035	-	-	-	-	capL_CVF110_VFG005090	capM_CVF110_VFG005101	capN_CVF110_VFG005112	capO_CVF110_VFG005121	capP_CVF110_VFG005130*	chp_VF0424_VFG002422*	clfA_CVF098_VFG004642*	clfB_CVF099_VFG004633*	-	coa_CVF096_VFG004658*	eap/map_CVF104_VFG017229	ebh_CVF107_VFG004507*	ebp_CVF103_VFG004575	efb_CVF108_VFG004494	emp_AI178_VFG043451*	esaA_CVF624_VFG018103	esaB_CVF624_VFG018128	esaC_CVF624_VFG018167	essA_CVF624_VFG018116	essB_CVF624_VFG018141	essC_CVF624_VFG018154	esxA_VF0403_VFG002405	esxB_CVF624_VFG018179	eta_CVF076_VFG004879	fnbA_CVF100_VFG004623	fnbB_CVF100_VFG004615*	geh_CVF091_VFG004756	hlb_CVF086_VFG017174
Sau10	SACOL0507_AI180_VFG043452*	SAUSA300_1974_TX425_VFG044013*?	SAUSA300_1975_TX425_VFG044014*	adsA_VF0422_VFG002420*	atl_CVF109_VFG004485	aur_VF0024_VFG001314*	capH_CVF110_VFG005046	capI_CVF110_VFG005057	capJ_CVF110_VFG005068	capK_CVF110_VFG005079	capA_CVF110_VFG004472	capB_CVF110_VFG017251*	capC_CVF110_VFG004450	SaurJH1_0143_CVF110_VFG017254*	capE_CVF110_VFG002962	capF_CVF110_VFG005024	capG_CVF110_VFG005035	-	-	-	-	capL_CVF110_VFG005090	capM_CVF110_VFG005101	capN_CVF110_VFG005112	capO_CVF110_VFG005121	capP_CVF110_VFG005130*	chp_VF0424_VFG002422*	clfA_CVF098_VFG004642*	clfB_CVF099_VFG004633*	-	coa_CVF096_VFG004658*	eap/map_CVF104_VFG017229	ebh_CVF107_VFG004507*	ebp_CVF103_VFG004575	efb_CVF108_VFG004494	emp_AI178_VFG043451*	esaA_CVF624_VFG018103	esaB_CVF624_VFG018128*	esaC_CVF624_VFG018167	essA_CVF624_VFG018116	essB_CVF624_VFG018141	essC_CVF624_VFG018154	esxA_VF0403_VFG002405	esxB_CVF624_VFG018179	eta_CVF076_VFG004879	fnbA_CVF100_VFG004623*	fnbB_CVF100_VFG004615*	geh_CVF091_VFG004756	hlb_CVF086_VFG017174
Sau104	SACOL0507_AI180_VFG043452*	SAUSA300_1974_TX425_VFG044013*?	SAUSA300_1975_TX425_VFG044014*	adsA_VF0422_VFG002420*	atl_CVF109_VFG004485	aur_VF0024_VFG001314*	capH_CVF110_VFG005046	capI_CVF110_VFG005057	capJ_CVF110_VFG005068	capK_CVF110_VFG005079	capA_CVF110_VFG004472	capB_CVF110_VFG017251	capC_CVF110_VFG004450	SaurJH1_0143_CVF110_VFG017254*	capE_CVF110_VFG002962	capF_CVF110_VFG005024	capG_CVF110_VFG005035	-	-	-	-	capL_CVF110_VFG005090	capM_CVF110_VFG005101	capN_CVF110_VFG005112	capO_CVF110_VFG005121	capP_CVF110_VFG005130	-	clfA_CVF098_VFG017106*	clfB_CVF099_VFG004633*	-	coa_CVF096_VFG017104*	eap/map_CVF104_VFG017229	ebh_CVF107_VFG004507*	ebp_CVF103_VFG004575	efb_CVF108_VFG004494	emp_AI178_VFG043451*	esaA_CVF624_VFG018103	esaB_CVF624_VFG018128	-	essA_CVF624_VFG018116	essB_CVF624_VFG018141	essC_CVF624_VFG018154*?	esxA_VF0403_VFG002405	-	eta_CVF076_VFG004879	fnbA_CVF100_VFG004623*	fnbB_CVF100_VFG004615*	geh_CVF091_VFG004756	hlb_CVF086_VFG017174*?
Sau108	SACOL0507_AI180_VFG043452*	SAUSA300_1974_TX425_VFG044013*?	SAUSA300_1975_TX425_VFG044014*	adsA_VF0422_VFG002420*	atl_CVF109_VFG004485	aur_VF0024_VFG001314*	capH_CVF110_VFG005046	capI_CVF110_VFG005057	capJ_CVF110_VFG005068	capK_CVF110_VFG005079	capA_CVF110_VFG004472	capB_CVF110_VFG017251*	capC_CVF110_VFG004450	SaurJH1_0143_CVF110_VFG017254	capE_CVF110_VFG002962	capF_CVF110_VFG005024	capG_CVF110_VFG005035	-	-	-	-	capL_CVF110_VFG005090	capM_CVF110_VFG005101	capN_CVF110_VFG005112	capO_CVF110_VFG005121	capP_CVF110_VFG005130	-	clfA_CVF098_VFG017106*	clfB_CVF099_VFG004632*	-	coa_CVF096_VFG004658*	eap/map_CVF104_VFG017229	ebh_CVF107_VFG004507*	ebp_CVF103_VFG004575	efb_CVF108_VFG004494	emp_AI178_VFG043451*	esaA_CVF624_VFG018103	esaB_CVF624_VFG018128*	-	essA_CVF624_VFG018116	essB_CVF624_VFG018141	essC_CVF624_VFG018154*?	esxA_VF0403_VFG002405	-	eta_CVF076_VFG004879	fnbA_CVF100_VFG004623*	fnbB_CVF100_VFG004615*	geh_CVF091_VFG004756	hlb_CVF086_VFG017174*?
Sau113	SACOL0507_AI180_VFG043452*	SAUSA300_1974_TX425_VFG044013*?	SAUSA300_1975_TX425_VFG044014*	adsA_VF0422_VFG002420*	atl_CVF109_VFG004485	aur_VF0024_VFG001314*	capH_CVF110_VFG005046	capI_CVF110_VFG005057*	capJ_CVF110_VFG005068	capK_CVF110_VFG005079	capA_CVF110_VFG004472	capB_CVF110_VFG017251	capC_CVF110_VFG004450	SaurJH1_0143_CVF110_VFG017254*	capE_CVF110_VFG002962	capF_CVF110_VFG005024	capG_CVF110_VFG005035	-	-	-	-	capL_CVF110_VFG005090	capM_CVF110_VFG005101	capN_CVF110_VFG005112	capO_CVF110_VFG005121	capP_CVF110_VFG005130*	chp_VF0424_VFG002422*	clfA_CVF098_VFG017106*	clfB_CVF099_VFG004633*	-	coa_CVF096_VFG017104*	eap/map_CVF104_VFG017229	ebh_CVF107_VFG004507*	ebp_CVF103_VFG004575	efb_CVF108_VFG004494	emp_AI178_VFG043451*	esaA_CVF624_VFG018103	esaB_CVF624_VFG018128	esaC_CVF624_VFG018167	essA_CVF624_VFG018116	essB_CVF624_VFG018141	essC_CVF624_VFG018154	esxA_VF0403_VFG002405	esxB_CVF624_VFG018179	eta_CVF076_VFG004879	fnbA_CVF100_VFG004623	fnbB_CVF100_VFG004615*	geh_CVF091_VFG004756	hlb_CVF086_VFG017174
Sau118	SACOL0507_AI180_VFG043452*	SAUSA300_1974_TX425_VFG044013*?	SAUSA300_1975_TX425_VFG044014*	adsA_VF0422_VFG002420*	atl_CVF109_VFG004485	aur_VF0024_VFG001314*	capH_CVF110_VFG005046	capI_CVF110_VFG005057	capJ_CVF110_VFG005068	capK_CVF110_VFG005079	capA_CVF110_VFG004472	capB_CVF110_VFG017251	capC_CVF110_VFG004450*	SaurJH1_0143_CVF110_VFG017254*	capE_CVF110_VFG002962	capF_CVF110_VFG005024	capG_CVF110_VFG005035	-	-	-	-	capL_CVF110_VFG005090	capM_CVF110_VFG005101	capN_CVF110_VFG005112	capO_CVF110_VFG005121	capP_CVF110_VFG005130*	-	clfA_CVF098_VFG017106*	clfB_CVF099_VFG004633*	-	coa_CVF096_VFG004658*	eap/map_CVF104_VFG017229	ebh_CVF107_VFG004507*	ebp_CVF103_VFG004575	efb_CVF108_VFG004494	emp_AI178_VFG043451*	esaA_CVF624_VFG018103	esaB_CVF624_VFG018128	esaC_CVF624_VFG018167	essA_CVF624_VFG018116	essB_CVF624_VFG018141	essC_CVF624_VFG018154	esxA_VF0403_VFG002405	esxB_CVF624_VFG018179	eta_CVF076_VFG004879	fnbA_CVF100_VFG004623*	fnbB_CVF100_VFG004615*	geh_CVF091_VFG004756	hlb_CVF086_VFG017174*?
Sau12	SACOL0507_AI180_VFG043452*	SAUSA300_1974_TX425_VFG044013*?	SAUSA300_1975_TX425_VFG044014*	adsA_VF0422_VFG002420*	atl_CVF109_VFG004485	aur_VF0024_VFG001314*	capH_CVF110_VFG005046	capI_CVF110_VFG005057	capJ_CVF110_VFG005068	capK_CVF110_VFG005079	capA_CVF110_VFG004472	capB_CVF110_VFG017251	capC_CVF110_VFG004450	SaurJH1_0143_CVF110_VFG017254	capE_CVF110_VFG002962	capF_CVF110_VFG005024	capG_CVF110_VFG005035	-	-	-	-	capL_CVF110_VFG005090	capM_CVF110_VFG005101	capN_CVF110_VFG005112	capO_CVF110_VFG005121	capP_CVF110_VFG005130*	chp_VF0424_VFG002422*	clfA_CVF098_VFG004642*	clfB_CVF099_VFG004633*	-	coa_CVF096_VFG017104*	eap/map_CVF104_VFG017229	ebh_CVF107_VFG004507*	ebp_CVF103_VFG004575	efb_CVF108_VFG004494	emp_AI178_VFG043451*	esaA_CVF624_VFG018103	esaB_CVF624_VFG018128	esaC_CVF624_VFG018167	essA_CVF624_VFG018116	essB_CVF624_VFG018141	essC_CVF624_VFG018154	esxA_VF0403_VFG002405	esxB_CVF624_VFG018179	eta_CVF076_VFG004879	fnbA_CVF100_VFG004623	fnbB_CVF100_VFG004615*	geh_CVF091_VFG004756	hlb_CVF086_VFG017174
Sau121	SACOL0507_AI180_VFG043452*	SAUSA300_1974_TX425_VFG044013*?	SAUSA300_1975_TX425_VFG044014*	adsA_VF0422_VFG002420*	atl_CVF109_VFG004485	aur_VF0024_VFG001314*	capH_CVF110_VFG005046	capI_CVF110_VFG005057	capJ_CVF110_VFG005068	capK_CVF110_VFG005079	capA_CVF110_VFG004472	capB_CVF110_VFG017251*	capC_CVF110_VFG004450	SaurJH1_0143_CVF110_VFG017254*	capE_CVF110_VFG002962	capF_CVF110_VFG005024	capG_CVF110_VFG005035	-	-	-	-	capL_CVF110_VFG005090	capM_CVF110_VFG005101	capN_CVF110_VFG005112	capO_CVF110_VFG005121	capP_CVF110_VFG005130*	-	clfA_CVF098_VFG017106*	clfB_CVF099_VFG004633*	-	coa_CVF096_VFG017104*	eap/map_CVF104_VFG017229	ebh_CVF107_VFG004507*	ebp_CVF103_VFG004575	efb_CVF108_VFG004494	emp_AI178_VFG043451*	esaA_CVF624_VFG018103*	esaB_CVF624_VFG018128	esaC_CVF624_VFG018167	essA_CVF624_VFG018116	essB_CVF624_VFG018141	essC_CVF624_VFG018154	esxA_VF0403_VFG002405	esxB_CVF624_VFG018179	eta_CVF076_VFG004879	fnbA_CVF100_VFG004623*	fnbB_CVF100_VFG004615*	geh_CVF091_VFG004756	hlb_CVF086_VFG017174*?
Sau13	SACOL0507_AI180_VFG043452*	SAUSA300_1974_TX425_VFG044013*?	SAUSA300_1975_TX425_VFG044014*	adsA_VF0422_VFG002420*	atl_CVF109_VFG004485	aur_VF0024_VFG001314*	capH_CVF110_VFG005046	capI_CVF110_VFG005057	capJ_CVF110_VFG005068	capK_CVF110_VFG005079	cap8A_VF0003_VFG001297*	capB_CVF110_VFG017251	capC_CVF110_VFG004450	SaurJH1_0143_CVF110_VFG017254	capE_CVF110_VFG002962	capF_CVF110_VFG005024	capG_CVF110_VFG005035	-	-	-	-	capL_CVF110_VFG005090	capM_CVF110_VFG005101	capN_CVF110_VFG005112	capO_CVF110_VFG005121	capP_CVF110_VFG005130	chp_VF0424_VFG002422*	clfA_CVF098_VFG017106*	clfB_CVF099_VFG004633*	-	coa_CVF096_VFG004658*	eap/map_CVF104_VFG017229	ebh_CVF107_VFG004507*	ebp_CVF103_VFG004575	efb_CVF108_VFG004494	emp_AI178_VFG043451*	esaA_CVF624_VFG018103	esaB_CVF624_VFG018128	esaC_CVF624_VFG018167	essA_CVF624_VFG018116	essB_CVF624_VFG018141	essC_CVF624_VFG018154	esxA_VF0403_VFG002405	esxB_CVF624_VFG018179	eta_CVF076_VFG004879	fnbA_CVF100_VFG004623	fnbB_CVF100_VFG004615*	geh_CVF091_VFG004756	hlb_CVF086_VFG017174
Sau22	SACOL0507_AI180_VFG043452*	SAUSA300_1974_TX425_VFG044013*?	SAUSA300_1975_TX425_VFG044014*	adsA_VF0422_VFG002420*	atl_CVF109_VFG004485	aur_VF0024_VFG001314*	capH_CVF110_VFG005046	capI_CVF110_VFG005057	capJ_CVF110_VFG005068	capK_CVF110_VFG005079	capA_CVF110_VFG004472	capB_CVF110_VFG017251*	capC_CVF110_VFG004450	SaurJH1_0143_CVF110_VFG017254*	capE_CVF110_VFG002962	capF_CVF110_VFG005024	capG_CVF110_VFG005035	-	-	-	-	capL_CVF110_VFG005090	capM_CVF110_VFG005101	capN_CVF110_VFG005112	capO_CVF110_VFG005121	capP_CVF110_VFG005130*	chp_VF0424_VFG002422*	clfA_CVF098_VFG017106*	clfB_CVF099_VFG004633*	-	coa_CVF096_VFG004658*	eap/map_CVF104_VFG017229	ebh_CVF107_VFG004507*	ebp_CVF103_VFG004575	efb_CVF108_VFG004494	emp_AI178_VFG043451*	esaA_CVF624_VFG018103	esaB_CVF624_VFG018128	esaC_CVF624_VFG018167	essA_CVF624_VFG018116	essB_CVF624_VFG018141	essC_CVF624_VFG018154	esxA_VF0403_VFG002405	esxB_CVF624_VFG018179	eta_CVF076_VFG004879	fnbA_CVF100_VFG004623	fnbB_CVF100_VFG004615*	geh_CVF091_VFG004756	hlb_CVF086_VFG017174
Sau27	SACOL0507_AI180_VFG043452*	SAUSA300_1974_TX425_VFG044013*?	SAUSA300_1975_TX425_VFG044014*	adsA_VF0422_VFG002420*	atl_CVF109_VFG004485	aur_VF0024_VFG001314*	capH_CVF110_VFG005046	capI_CVF110_VFG005057	capJ_CVF110_VFG005068	capK_CVF110_VFG005079	capA_CVF110_VFG004472	capB_CVF110_VFG017251	capC_CVF110_VFG004450	SaurJH1_0143_CVF110_VFG017254*	capE_CVF110_VFG002962	capF_CVF110_VFG005024	capG_CVF110_VFG005035	-	-	-	-	capL_CVF110_VFG005090	capM_CVF110_VFG005101	capN_CVF110_VFG005112	capO_CVF110_VFG005121	capP_CVF110_VFG005130	chp_VF0424_VFG002422*	clfA_VF0004_VFG001289*	clfB_CVF099_VFG004633*	-	coa_CVF096_VFG004658*	eap/map_CVF104_VFG017229	ebh_CVF107_VFG004507*	ebp_CVF103_VFG004575	efb_CVF108_VFG004494	emp_AI178_VFG043451*	esaA_CVF624_VFG018103*	esaB_CVF624_VFG018128	esaC_CVF624_VFG018167	essA_CVF624_VFG018116	essB_CVF624_VFG018141	essC_CVF624_VFG018154	esxA_VF0403_VFG002405	esxB_CVF624_VFG018179	eta_CVF076_VFG004879	fnbA_CVF100_VFG004623	fnbB_CVF100_VFG004615*	geh_CVF091_VFG004756	hlb_CVF086_VFG017174
Sau29	SACOL0507_AI180_VFG043452*	SAUSA300_1974_TX425_VFG044013*?	SAUSA300_1975_TX425_VFG044014*	adsA_VF0422_VFG002420*	atl_CVF109_VFG004485	aur_VF0024_VFG001314*	capH_CVF110_VFG005046	capI_CVF110_VFG005057	capJ_CVF110_VFG005068	capK_CVF110_VFG005079	capA_CVF110_VFG004472	capB_CVF110_VFG017251*	capC_CVF110_VFG004450	SaurJH1_0143_CVF110_VFG017254*	capE_CVF110_VFG002962	capF_CVF110_VFG005024	capG_CVF110_VFG005035	-	-	-	-	capL_CVF110_VFG005090	capM_CVF110_VFG005101	capN_CVF110_VFG005112	capO_CVF110_VFG005121	capP_CVF110_VFG005130	chp_VF0424_VFG002422*	clfA_CVF098_VFG017106*	clfB_CVF099_VFG004633*	-	coa_CVF096_VFG004658*	eap/map_CVF104_VFG017229	ebh_CVF107_VFG004507*	ebp_CVF103_VFG004575	efb_CVF108_VFG004494	emp_AI178_VFG043451*	esaA_CVF624_VFG018103	esaB_CVF624_VFG018128	esaC_CVF624_VFG018167	essA_CVF624_VFG018116	essB_CVF624_VFG018141	essC_CVF624_VFG018154	esxA_VF0403_VFG002405	esxB_CVF624_VFG018179	eta_CVF076_VFG004879	fnbA_CVF100_VFG004623	fnbB_CVF100_VFG004615*	geh_CVF091_VFG004756	hlb_CVF086_VFG017174
Sau30	SACOL0507_AI180_VFG043452*	SAUSA300_1974_TX425_VFG044013*?	SAUSA300_1975_TX425_VFG044014*	adsA_VF0422_VFG002420*	atl_CVF109_VFG004485	aur_VF0024_VFG001314*	capH_CVF110_VFG005046	capI_CVF110_VFG005057	capJ_CVF110_VFG005068	capK_CVF110_VFG005079	capA_CVF110_VFG004472	capB_CVF110_VFG017251	capC_CVF110_VFG004450	SaurJH1_0143_CVF110_VFG017254*	capE_CVF110_VFG002962	capF_CVF110_VFG005024	capG_CVF110_VFG005035	-	-	-	-	capL_CVF110_VFG005090	capM_CVF110_VFG005101	capN_CVF110_VFG005112	capO_CVF110_VFG005121	capP_CVF110_VFG005130	chp_VF0424_VFG002422*	clfA_CVF098_VFG017106*	clfB_CVF099_VFG004633*	-	coa_CVF096_VFG004658*	eap/map_CVF104_VFG017229	ebh_CVF107_VFG004507*	ebp_CVF103_VFG004575	-	emp_AI178_VFG043451*	esaA_CVF624_VFG018103	esaB_CVF624_VFG018128	esaC_CVF624_VFG018167	essA_CVF624_VFG018116	essB_CVF624_VFG018141	essC_CVF624_VFG018154	esxA_VF0403_VFG002405	esxB_CVF624_VFG018179	eta_CVF076_VFG004879	fnbA_CVF100_VFG004623	fnbB_CVF100_VFG004615*	geh_CVF091_VFG004756	hlb_CVF086_VFG017174
Sau33	SACOL0507_AI180_VFG043452*	SAUSA300_1974_TX425_VFG044013*?	SAUSA300_1975_TX425_VFG044014*	adsA_VF0422_VFG002420*	atl_CVF109_VFG004485*	aur_VF0024_VFG001314*	capH_CVF110_VFG005046	capI_CVF110_VFG005057	capJ_CVF110_VFG005068	capK_CVF110_VFG005079	capA_CVF110_VFG004472	capB_CVF110_VFG017251	capC_CVF110_VFG004450	SaurJH1_0143_CVF110_VFG017254*	capE_CVF110_VFG002962	capF_CVF110_VFG005024	capG_CVF110_VFG005035	-	-	-	-	capL_CVF110_VFG005090	capM_CVF110_VFG005101	capN_CVF110_VFG005112	capO_CVF110_VFG005121	capP_CVF110_VFG005130*	chp_VF0424_VFG002422*	clfA_CVF098_VFG017106*	clfB_CVF099_VFG004633*	-	coa_CVF096_VFG004658*	eap/map_CVF104_VFG017229	ebh_CVF107_VFG004507*	ebp_CVF103_VFG004575	efb_CVF108_VFG004494	emp_AI178_VFG043451*	esaA_CVF624_VFG018103	esaB_CVF624_VFG018128	esaC_CVF624_VFG018167	essA_CVF624_VFG018116	essB_CVF624_VFG018141	essC_CVF624_VFG018154*	esxA_VF0403_VFG002405	esxB_CVF624_VFG018179	eta_CVF076_VFG004879*	fnbA_CVF100_VFG004623*	fnbB_CVF100_VFG004615*	geh_CVF091_VFG004756	hlb_CVF086_VFG017174
Sau36	SACOL0507_AI180_VFG043452*	SAUSA300_1974_TX425_VFG044013*?	SAUSA300_1975_TX425_VFG044014*	adsA_VF0422_VFG002420*	atl_CVF109_VFG004485	aur_VF0024_VFG001314*	capH_CVF110_VFG005046	capI_CVF110_VFG005057	capJ_CVF110_VFG005068	capK_CVF110_VFG005079	capA_CVF110_VFG004472	capB_CVF110_VFG017251	capC_CVF110_VFG004450	SaurJH1_0143_CVF110_VFG017254*	capE_CVF110_VFG002962	capF_CVF110_VFG005024	capG_CVF110_VFG005035	-	-	-	-	capL_CVF110_VFG005090	capM_CVF110_VFG005101	capN_CVF110_VFG005112	capO_CVF110_VFG005121	capP_CVF110_VFG005130*	chp_VF0424_VFG002422*	clfA_CVF098_VFG004642*	clfB_CVF099_VFG004633*	-	coa_CVF096_VFG004658*	eap/map_CVF104_VFG017229	ebh_CVF107_VFG004507*	ebp_CVF103_VFG004575	efb_CVF108_VFG004494	emp_AI178_VFG043451*	esaA_CVF624_VFG018103	esaB_CVF624_VFG018128	esaC_CVF624_VFG018167	essA_CVF624_VFG018116	essB_CVF624_VFG018141	essC_CVF624_VFG018154	esxA_VF0403_VFG002405	esxB_CVF624_VFG018179	eta_CVF076_VFG004879	fnbA_CVF100_VFG004623	fnbB_CVF100_VFG004615*	geh_CVF091_VFG004756	hlb_CVF086_VFG017174
Sau42	SACOL0507_AI180_VFG043452*	SAUSA300_1974_TX425_VFG044013*?	SAUSA300_1975_TX425_VFG044014*	adsA_VF0422_VFG002420*	atl_CVF109_VFG004485	aur_VF0024_VFG001314*	capH_CVF110_VFG005046	capI_CVF110_VFG005057	capJ_CVF110_VFG005068	capK_CVF110_VFG005079	capA_CVF110_VFG004472	capB_CVF110_VFG017251	capC_CVF110_VFG004450	SaurJH1_0143_CVF110_VFG017254	capE_CVF110_VFG002962	capF_CVF110_VFG005024	capG_CVF110_VFG005035	-	-	-	-	capL_CVF110_VFG005090	capM_CVF110_VFG005101	capN_CVF110_VFG005112	capO_CVF110_VFG005121	capP_CVF110_VFG005130*	chp_VF0424_VFG002422*	clfA_CVF098_VFG017106*	clfB_CVF099_VFG004633*	-	coa_CVF096_VFG004658*	eap/map_CVF104_VFG017229	ebh_CVF107_VFG004507*	ebp_CVF103_VFG004575	efb_CVF108_VFG004494	emp_AI178_VFG043451*	esaA_CVF624_VFG018103	esaB_CVF624_VFG018128	esaC_CVF624_VFG018167	essA_CVF624_VFG018116	essB_CVF624_VFG018141	essC_CVF624_VFG018154	esxA_VF0403_VFG002405	esxB_CVF624_VFG018179	eta_CVF076_VFG004879	fnbA_CVF100_VFG004623*	fnbB_CVF100_VFG004615*	geh_CVF091_VFG004756	hlb_CVF086_VFG017174
Sau46	SACOL0507_AI180_VFG043452*	SAUSA300_1974_TX425_VFG044013*?	SAUSA300_1975_TX425_VFG044014*	adsA_VF0422_VFG002420*	atl_CVF109_VFG004485	aur_VF0024_VFG001314*	capH_CVF110_VFG005046	capI_CVF110_VFG005057	capJ_CVF110_VFG005068	capK_CVF110_VFG005079	capA_CVF110_VFG004472	capB_CVF110_VFG017251*	capC_CVF110_VFG004450	SaurJH1_0143_CVF110_VFG017254	capE_CVF110_VFG002962	capF_CVF110_VFG005024	capG_CVF110_VFG005035	-	-	-	-	capL_CVF110_VFG005090	capM_CVF110_VFG005101	capN_CVF110_VFG005112	capO_CVF110_VFG005121	capP_CVF110_VFG005130*	chp_VF0424_VFG002422*	clfA_CVF098_VFG017106*	clfB_CVF099_VFG004633*	-	coa_CVF096_VFG017104*	eap/map_CVF104_VFG017229	ebh_CVF107_VFG004507*	ebp_CVF103_VFG004575	efb_CVF108_VFG004494	emp_AI178_VFG043451*	esaA_CVF624_VFG018103	esaB_CVF624_VFG018128	esaC_CVF624_VFG018167	essA_CVF624_VFG018116	essB_CVF624_VFG018141	essC_CVF624_VFG018154	esxA_VF0403_VFG002405	esxB_CVF624_VFG018179	eta_CVF076_VFG004879	fnbA_CVF100_VFG004623	fnbB_CVF100_VFG004615*	geh_CVF091_VFG004756	hlb_CVF086_VFG017174
Sau47	SACOL0507_AI180_VFG043452*	SAUSA300_1974_TX425_VFG044013*?	SAUSA300_1975_TX425_VFG044014*	adsA_VF0422_VFG002420*	atl_CVF109_VFG004485	aur_VF0024_VFG001314*	capH_CVF110_VFG005046	capI_CVF110_VFG005057	capJ_CVF110_VFG005068	capK_CVF110_VFG005079	capA_CVF110_VFG004472	capB_CVF110_VFG017251*	capC_CVF110_VFG004450	SaurJH1_0143_CVF110_VFG017254*	capE_CVF110_VFG002962	capF_CVF110_VFG005024	capG_CVF110_VFG005035	-	-	-	-	capL_CVF110_VFG005090	capM_CVF110_VFG005101	capN_CVF110_VFG005112	capO_CVF110_VFG005121	capP_CVF110_VFG005130*	chp_VF0424_VFG002422*	clfA_CVF098_VFG017106*	clfB_CVF099_VFG004633*	-	coa_CVF096_VFG004658*	eap/map_CVF104_VFG017229	ebh_CVF107_VFG004507*	ebp_CVF103_VFG004575*	efb_CVF108_VFG004494	emp_AI178_VFG043451*	esaA_CVF624_VFG018103	esaB_CVF624_VFG018128	-	essA_CVF624_VFG018116	essB_CVF624_VFG018141	essC_CVF624_VFG018154*?	esxA_VF0403_VFG002405	-	eta_CVF076_VFG004879	fnbA_CVF100_VFG004623	fnbB_CVF100_VFG004615*	geh_CVF091_VFG004756	hlb_CVF086_VFG017174
Sau50	SACOL0507_AI180_VFG043452*	SAUSA300_1974_TX425_VFG044013*?	SAUSA300_1975_TX425_VFG044014*	adsA_VF0422_VFG002420*	atl_CVF109_VFG004485	aur_VF0024_VFG001314*	capH_CVF110_VFG005046	capI_CVF110_VFG005057	capJ_CVF110_VFG005068	capK_CVF110_VFG005079	capA_CVF110_VFG004472	capB_CVF110_VFG017251	capC_CVF110_VFG004450	SaurJH1_0143_CVF110_VFG017254*	capE_CVF110_VFG002962	capF_CVF110_VFG005024	capG_CVF110_VFG005035	-	-	-	-	capL_CVF110_VFG005090	capM_CVF110_VFG005101	capN_CVF110_VFG005112	capO_CVF110_VFG005121	capP_CVF110_VFG005130	chp_VF0424_VFG002422*	clfA_CVF098_VFG004639*	clfB_CVF099_VFG004633*	-	coa_CVF096_VFG004658*	eap/map_CVF104_VFG017229	ebh_CVF107_VFG004507*	ebp_CVF103_VFG004575	efb_CVF108_VFG004494	emp_AI178_VFG043451*	esaA_CVF624_VFG018103	esaB_CVF624_VFG018128	esaC_CVF624_VFG018167	essA_CVF624_VFG018116	essB_CVF624_VFG018141	essC_CVF624_VFG018154	esxA_VF0403_VFG002405	esxB_CVF624_VFG018179	eta_CVF076_VFG004879	fnbA_CVF100_VFG004623	fnbB_CVF100_VFG004615*	geh_CVF091_VFG004756	hlb_CVF086_VFG017174
Sau60	SACOL0507_AI180_VFG043452*	SAUSA300_1974_TX425_VFG044013*?	SAUSA300_1975_TX425_VFG044014*	adsA_VF0422_VFG002420*	atl_CVF109_VFG004485	aur_VF0024_VFG001314*	capH_CVF110_VFG005046	capI_CVF110_VFG005057	capJ_CVF110_VFG005068	capK_CVF110_VFG005079	capA_CVF110_VFG004472	capB_CVF110_VFG017251*	capC_CVF110_VFG004450	SaurJH1_0143_CVF110_VFG017254*	capE_CVF110_VFG002962	capF_CVF110_VFG005024	capG_CVF110_VFG005035	-	-	-	-	capL_CVF110_VFG005090	capM_CVF110_VFG005101	capN_CVF110_VFG005112	capO_CVF110_VFG005121	capP_CVF110_VFG005130	chp_VF0424_VFG002422*	clfA_CVF098_VFG017106*	clfB_CVF099_VFG004633*	-	coa_CVF096_VFG017104*	eap/map_CVF104_VFG017229	ebh_CVF107_VFG004507*	ebp_CVF103_VFG004575	efb_CVF108_VFG004494	emp_AI178_VFG043451*	esaA_CVF624_VFG018103	esaB_CVF624_VFG018128	-	essA_CVF624_VFG018116	essB_CVF624_VFG018141	essC_CVF624_VFG018154*?	esxA_VF0403_VFG002405	-	eta_CVF076_VFG004879	fnbA_CVF100_VFG004623	fnbB_CVF100_VFG004615*	geh_CVF091_VFG017095	hlb_CVF086_VFG017174
Sau63	SACOL0507_AI180_VFG043452*	SAUSA300_1974_TX425_VFG044013*?	SAUSA300_1975_TX425_VFG044014*	adsA_VF0422_VFG002420*	atl_CVF109_VFG004485	aur_VF0024_VFG001314*	capH_CVF110_VFG005046	capI_CVF110_VFG005057	capJ_CVF110_VFG005068	capK_CVF110_VFG005079	capA_CVF110_VFG004472	capB_CVF110_VFG017251*	capC_CVF110_VFG004450	SaurJH1_0143_CVF110_VFG017254	capE_CVF110_VFG002962	capF_CVF110_VFG005024	capG_CVF110_VFG005035	-	-	-	-	capL_CVF110_VFG005090	capM_CVF110_VFG005101	capN_CVF110_VFG005112	capO_CVF110_VFG005121	capP_CVF110_VFG005130	chp_VF0424_VFG002422*	clfA_CVF098_VFG017106*	clfB_CVF099_VFG004633*	-	coa_CVF096_VFG004658*	eap/map_CVF104_VFG017229	ebh_CVF107_VFG004507*	ebp_CVF103_VFG004575*	efb_CVF108_VFG004494	emp_AI178_VFG043451*	esaA_CVF624_VFG018103	esaB_CVF624_VFG018128	esaC_CVF624_VFG018167	essA_CVF624_VFG018116	essB_CVF624_VFG018141	essC_CVF624_VFG018154	esxA_VF0403_VFG002405	esxB_CVF624_VFG018179	eta_CVF076_VFG004879	fnbA_CVF100_VFG004623	fnbB_CVF100_VFG004615*	geh_CVF091_VFG004756	hlb_CVF086_VFG017174
Sau65	SACOL0507_AI180_VFG043452*	SAUSA300_1974_TX425_VFG044013*?	SAUSA300_1975_TX425_VFG044014*	adsA_VF0422_VFG002420*	atl_CVF109_VFG004485	aur_VF0024_VFG001314*	capH_CVF110_VFG005046	capI_CVF110_VFG005057	capJ_CVF110_VFG005068	capK_CVF110_VFG005079	capA_CVF110_VFG004472*	capB_CVF110_VFG017251	capC_CVF110_VFG004450	SaurJH1_0143_CVF110_VFG017254	capE_CVF110_VFG002962	capF_CVF110_VFG005024	capG_CVF110_VFG005035	-	-	-	-	capL_CVF110_VFG005090	capM_CVF110_VFG005101	capN_CVF110_VFG005112	capO_CVF110_VFG005121	capP_CVF110_VFG005130*	chp_VF0424_VFG002422*	clfA_CVF098_VFG004642*	clfB_CVF099_VFG004633*	-	coa_CVF096_VFG017104*	eap/map_CVF104_VFG017229	ebh_CVF107_VFG004507*	ebp_CVF103_VFG004575	efb_CVF108_VFG004494	emp_AI178_VFG043451*	esaA_CVF624_VFG018103	esaB_CVF624_VFG018128	esaC_CVF624_VFG018167	essA_CVF624_VFG018116	essB_CVF624_VFG018141	essC_CVF624_VFG018154	esxA_VF0403_VFG002405	esxB_CVF624_VFG018179	eta_CVF076_VFG004879	fnbA_CVF100_VFG004623*	fnbB_CVF100_VFG004615*	geh_CVF091_VFG004756	hlb_CVF086_VFG017174
Sau72	SACOL0507_AI180_VFG043452*	-	SAUSA300_1975_TX425_VFG044014*	adsA_VF0422_VFG002420*	atl_CVF109_VFG004485	aur_VF0024_VFG001314*	capH_CVF110_VFG005046	capI_CVF110_VFG005057	capJ_CVF110_VFG005068	capK_CVF110_VFG005079	capA_CVF110_VFG004472	capB_CVF110_VFG017251*	capC_CVF110_VFG004450	SaurJH1_0143_CVF110_VFG017254*	capE_CVF110_VFG002962	capF_CVF110_VFG005024	capG_CVF110_VFG005035	-	-	-	-	capL_CVF110_VFG005090	capM_CVF110_VFG005101	capN_CVF110_VFG005112	capO_CVF110_VFG005121	capP_CVF110_VFG005130*	chp_VF0424_VFG002422*	clfA_CVF098_VFG004642*	clfB_CVF099_VFG004633*	-	coa_CVF096_VFG017104*	eap/map_CVF104_VFG017229	ebh_CVF107_VFG004507*	ebp_CVF103_VFG004575	efb_CVF108_VFG004494	emp_AI178_VFG043451*	esaA_CVF624_VFG018103	esaB_CVF624_VFG018128	esaC_CVF624_VFG018167	essA_CVF624_VFG018116	essB_CVF624_VFG018141	essC_CVF624_VFG018154	esxA_VF0403_VFG002405	esxB_CVF624_VFG018179	eta_CVF076_VFG004879	fnbA_CVF100_VFG004623*	fnbB_CVF100_VFG004615*	geh_CVF091_VFG004756	hlb_CVF086_VFG017174
Sau74	SACOL0507_AI180_VFG043452*	SAUSA300_1974_TX425_VFG044013*?	SAUSA300_1975_TX425_VFG044014*	adsA_VF0422_VFG002420*	atl_CVF109_VFG004485	aur_VF0024_VFG001314*	capH_CVF110_VFG005046	capI_CVF110_VFG005057	capJ_CVF110_VFG005068	capK_CVF110_VFG005079	capA_CVF110_VFG004472	capB_CVF110_VFG017251*	capC_CVF110_VFG004450	SaurJH1_0143_CVF110_VFG017254	capE_CVF110_VFG002962	capF_CVF110_VFG005024	capG_CVF110_VFG005035	-	-	-	-	capL_CVF110_VFG005090	capM_CVF110_VFG005101	capN_CVF110_VFG005112	capO_CVF110_VFG005121	capP_CVF110_VFG005130*	chp_VF0424_VFG002422*	clfA_CVF098_VFG017106*	clfB_CVF099_VFG004633*	-	coa_CVF096_VFG004658*	eap/map_CVF104_VFG017229	ebh_CVF107_VFG004507*	ebp_CVF103_VFG004575	efb_CVF108_VFG004494	emp_AI178_VFG043451*	esaA_CVF624_VFG018103	esaB_CVF624_VFG018128	esaC_CVF624_VFG018167	essA_CVF624_VFG018116	essB_CVF624_VFG018141	essC_CVF624_VFG018154	esxA_VF0403_VFG002405	esxB_CVF624_VFG018179	eta_CVF076_VFG004879	fnbA_CVF100_VFG004623*	fnbB_CVF100_VFG004615*	geh_CVF091_VFG004756	hlb_CVF086_VFG017174
Sau78	SACOL0507_AI180_VFG043452*	SAUSA300_1974_TX425_VFG044013*?	SAUSA300_1975_TX425_VFG044014*	adsA_VF0422_VFG002420*	atl_CVF109_VFG004485	aur_VF0024_VFG001314*	capH_CVF110_VFG005046	capI_CVF110_VFG005057	capJ_CVF110_VFG005068	capK_CVF110_VFG005079	capA_CVF110_VFG004472	capB_CVF110_VFG017251*	capC_CVF110_VFG004450	SaurJH1_0143_CVF110_VFG017254*	capE_CVF110_VFG002962	capF_CVF110_VFG005024	capG_CVF110_VFG005035	-	-	-	-	capL_CVF110_VFG005090	capM_CVF110_VFG005101	capN_CVF110_VFG005112	capO_CVF110_VFG005121	capP_CVF110_VFG005130	-	clfA_VF0004_VFG001289*	clfB_CVF099_VFG004633*	-	coa_CVF096_VFG004658*	eap/map_CVF104_VFG017229	ebh_CVF107_VFG004507*	ebp_CVF103_VFG004575	efb_CVF108_VFG004494	emp_AI178_VFG043451*	esaA_CVF624_VFG018103	esaB_CVF624_VFG018128	esaC_CVF624_VFG018167	essA_CVF624_VFG018116	essB_CVF624_VFG018141	essC_CVF624_VFG018154	esxA_VF0403_VFG002405	esxB_CVF624_VFG018179	eta_CVF076_VFG004879	fnbA_CVF100_VFG004623	fnbB_CVF100_VFG004615*	geh_CVF091_VFG004756	hlb_CVF086_VFG017174*?
Sau79	SACOL0507_AI180_VFG043452*	SAUSA300_1974_TX425_VFG044013*?	SAUSA300_1975_TX425_VFG044014*	adsA_VF0422_VFG002420*	atl_CVF109_VFG004485	aur_VF0024_VFG001314*	capH_CVF110_VFG005046	capI_CVF110_VFG005057	capJ_CVF110_VFG005068	capK_CVF110_VFG005079	capA_CVF110_VFG004472	capB_CVF110_VFG017251	capC_CVF110_VFG004450	SaurJH1_0143_CVF110_VFG017254*	capE_CVF110_VFG002962	capF_CVF110_VFG005024	capG_CVF110_VFG005035	-	-	-	-	capL_CVF110_VFG005090	capM_CVF110_VFG005101	capN_CVF110_VFG005112	capO_CVF110_VFG005121	capP_CVF110_VFG005130*	chp_VF0424_VFG002422*	clfA_CVF098_VFG004639*	clfB_CVF099_VFG004633*	-	coa_CVF096_VFG004658*	eap/map_CVF104_VFG017229	ebh_CVF107_VFG004507*	ebp_CVF103_VFG004575	efb_CVF108_VFG004494	emp_AI178_VFG043451*	esaA_CVF624_VFG018103	esaB_CVF624_VFG018128	esaC_CVF624_VFG018167	essA_CVF624_VFG018116	essB_CVF624_VFG018141	essC_CVF624_VFG018154	esxA_VF0403_VFG002405	esxB_CVF624_VFG018179	eta_CVF076_VFG004879	fnbA_CVF100_VFG004623	fnbB_CVF100_VFG004615*	geh_CVF091_VFG004756	hlb_CVF086_VFG017174
Sau81	SACOL0507_AI180_VFG043452*	SAUSA300_1974_TX425_VFG044013*?	SAUSA300_1975_TX425_VFG044014*	adsA_VF0422_VFG002420*	atl_CVF109_VFG004485	aur_VF0024_VFG001314*	capH_CVF110_VFG005046	capI_CVF110_VFG005057	capJ_CVF110_VFG005068	capK_CVF110_VFG005079	capA_CVF110_VFG004472	capB_CVF110_VFG017251*	capC_CVF110_VFG004450*	SaurJH1_0143_CVF110_VFG017254*	capE_CVF110_VFG002962	capF_CVF110_VFG005024	capG_CVF110_VFG005035	-	-	-	-	capL_CVF110_VFG005090	capM_CVF110_VFG005101	capN_CVF110_VFG005112	capO_CVF110_VFG005121	capP_CVF110_VFG005130*	-	clfA_CVF098_VFG004639*	clfB_CVF099_VFG004633*	-	coa_CVF096_VFG017104*	eap/map_CVF104_VFG017229	ebh_CVF107_VFG004507*	ebp_CVF103_VFG004575	efb_CVF108_VFG004494	emp_AI178_VFG043451*	esaA_CVF624_VFG018103	esaB_CVF624_VFG018128	-	essA_CVF624_VFG018116	essB_CVF624_VFG018141	essC_CVF624_VFG018154*?	esxA_VF0403_VFG002405	-	eta_CVF076_VFG004879	fnbA_CVF100_VFG004623*	fnbB_CVF100_VFG004615*	geh_CVF091_VFG004756	hlb_CVF086_VFG017174*?
Sau85	SACOL0507_AI180_VFG043452*	SAUSA300_1974_TX425_VFG044013*?	SAUSA300_1975_TX425_VFG044014*	adsA_VF0422_VFG002420*	atl_CVF109_VFG004485	aur_VF0024_VFG001314*	capH_CVF110_VFG005046	capI_CVF110_VFG005057*	capJ_CVF110_VFG005068	capK_CVF110_VFG005079	capA_CVF110_VFG004472	capB_CVF110_VFG017251	capC_CVF110_VFG004450	SaurJH1_0143_CVF110_VFG017254*	capE_CVF110_VFG002962	capF_CVF110_VFG005024	capG_CVF110_VFG005035	-	-	-	-	capL_CVF110_VFG005090	capM_CVF110_VFG005101	capN_CVF110_VFG005112	capO_CVF110_VFG005121	capP_CVF110_VFG005130*	chp_VF0424_VFG002422*	clfA_CVF098_VFG017106*	clfB_CVF099_VFG004633*	-	coa_CVF096_VFG004658*	eap/map_CVF104_VFG017229	ebh_CVF107_VFG004507*	ebp_CVF103_VFG004575	efb_CVF108_VFG004494	emp_AI178_VFG043451*	esaA_CVF624_VFG018103	esaB_CVF624_VFG018128	esaC_CVF624_VFG018167	essA_CVF624_VFG018116	essB_CVF624_VFG018141	essC_CVF624_VFG018154	esxA_VF0403_VFG002405	esxB_CVF624_VFG018179	eta_CVF076_VFG004879	fnbA_CVF100_VFG004623	fnbB_CVF100_VFG004615*	geh_CVF091_VFG004756*	hlb_CVF086_VFG017174
Sau87	SACOL0507_AI180_VFG043452*	SAUSA300_1974_TX425_VFG044013*?	SAUSA300_1975_TX425_VFG044014*	adsA_VF0422_VFG002420*	atl_CVF109_VFG004485	aur_VF0024_VFG001314*	capH_CVF110_VFG005046	capI_CVF110_VFG005057*	capJ_CVF110_VFG005068	capK_CVF110_VFG005079	capA_CVF110_VFG004472	capB_CVF110_VFG017251	capC_CVF110_VFG004450	SaurJH1_0143_CVF110_VFG017254*	capE_CVF110_VFG002962	capF_CVF110_VFG005024	capG_CVF110_VFG005035	-	-	-	-	capL_CVF110_VFG005090	capM_CVF110_VFG005101	capN_CVF110_VFG005112	capO_CVF110_VFG005121	capP_CVF110_VFG005130*	-	clfA_CVF098_VFG017106*	clfB_CVF099_VFG004633*	-	coa_CVF096_VFG004658*	eap/map_CVF104_VFG017229	ebh_CVF107_VFG004507*	ebp_CVF103_VFG004575	efb_CVF108_VFG004494	emp_AI178_VFG043451*	esaA_CVF624_VFG018103	esaB_CVF624_VFG018128	esaC_CVF624_VFG018167	essA_CVF624_VFG018116	essB_CVF624_VFG018141	essC_CVF624_VFG018154	esxA_VF0403_VFG002405	esxB_CVF624_VFG018179	eta_CVF076_VFG004879	fnbA_CVF100_VFG004623*	fnbB_CVF100_VFG004615*	geh_CVF091_VFG004756	hlb_CVF086_VFG017174*?
Sau91	SACOL0507_AI180_VFG043452*	SAUSA300_1974_TX425_VFG044013*?	SAUSA300_1975_TX425_VFG044014*	adsA_VF0422_VFG002420*	atl_CVF109_VFG004485	aur_VF0024_VFG001314*	capH_CVF110_VFG005046	capI_CVF110_VFG005057*	capJ_CVF110_VFG005068	capK_CVF110_VFG005079	capA_CVF110_VFG004472	capB_CVF110_VFG017251*	capC_CVF110_VFG004450*	SaurJH1_0143_CVF110_VFG017254*	capE_CVF110_VFG002962	capF_CVF110_VFG005024	capG_CVF110_VFG005035	-	-	-	-	capL_CVF110_VFG005090	capM_CVF110_VFG005101	capN_CVF110_VFG005112	capO_CVF110_VFG005121	capP_CVF110_VFG005130	chp_VF0424_VFG002422*	clfA_CVF098_VFG004642*	clfB_CVF099_VFG004633*	-	coa_CVF096_VFG017104*	eap/map_CVF104_VFG017229	ebh_CVF107_VFG004507*	ebp_CVF103_VFG004575	efb_CVF108_VFG004494	emp_AI178_VFG043451*	esaA_CVF624_VFG018103	esaB_CVF624_VFG018128	esaC_CVF624_VFG018167	essA_CVF624_VFG018116	essB_CVF624_VFG018141	essC_CVF624_VFG018154*	esxA_VF0403_VFG002405	esxB_CVF624_VFG018179	eta_CVF076_VFG004879	fnbA_CVF100_VFG004623*	fnbB_CVF100_VFG004615*	geh_CVF091_VFG004756	hlb_CVF086_VFG017174
Sau97	SACOL0507_AI180_VFG043452*	SAUSA300_1974_TX425_VFG044013*?	SAUSA300_1975_TX425_VFG044014*	adsA_VF0422_VFG002420*	atl_CVF109_VFG004485	aur_VF0024_VFG001314*	capH_CVF110_VFG005046	capI_CVF110_VFG005057	capJ_CVF110_VFG005068	capK_CVF110_VFG005079	capA_CVF110_VFG004472*	capB_CVF110_VFG017251	capC_CVF110_VFG004450	SaurJH1_0143_CVF110_VFG017254*	capE_CVF110_VFG002962	capF_CVF110_VFG005024	capG_CVF110_VFG005035	-	-	-	-	capL_CVF110_VFG005090	capM_CVF110_VFG005101	capN_CVF110_VFG005112	capO_CVF110_VFG005121	capP_CVF110_VFG005130*	chp_VF0424_VFG002422*	clfA_CVF098_VFG004642*	clfB_CVF099_VFG004633*	-	coa_CVF096_VFG004658*	eap/map_CVF104_VFG017229	ebh_CVF107_VFG004507*	ebp_CVF103_VFG004575	efb_CVF108_VFG004494	emp_AI178_VFG043451*	esaA_CVF624_VFG018103	esaB_CVF624_VFG018128	-	essA_CVF624_VFG018116	essB_CVF624_VFG018141	essC_CVF624_VFG018154*?	esxA_VF0403_VFG002405	-	eta_CVF076_VFG004879	fnbA_CVF100_VFG004623	fnbB_CVF100_VFG004615*	geh_CVF091_VFG004756	hlb_CVF086_VFG017174
Sau98	SACOL0507_AI180_VFG043452*	SAUSA300_1974_TX425_VFG044013*?	SAUSA300_1975_TX425_VFG044014*	adsA_VF0422_VFG002420*	atl_CVF109_VFG004485	aur_VF0024_VFG001314*	capH_CVF110_VFG005046	capI_CVF110_VFG005057	capJ_CVF110_VFG005068	capK_CVF110_VFG005079	capA_CVF110_VFG004472	capB_CVF110_VFG017251*	capC_CVF110_VFG004450	SaurJH1_0143_CVF110_VFG017254*	capE_CVF110_VFG002962	capF_CVF110_VFG005024	capG_CVF110_VFG005035	-	-	-	-	capL_CVF110_VFG005090	capM_CVF110_VFG005101	capN_CVF110_VFG005112	capO_CVF110_VFG005121	capP_CVF110_VFG005130*	-	clfA_CVF098_VFG017106*	clfB_CVF099_VFG004633*	-	coa_CVF096_VFG017104*	eap/map_CVF104_VFG017229*	ebh_CVF107_VFG004507*	ebp_CVF103_VFG004575	efb_CVF108_VFG004494	emp_AI178_VFG043451*	esaA_CVF624_VFG018103*	esaB_CVF624_VFG018128	esaC_CVF624_VFG018167	essA_CVF624_VFG018116	essB_CVF624_VFG018141	essC_CVF624_VFG018154*	esxA_VF0403_VFG002405	esxB_CVF624_VFG018179	eta_CVF076_VFG004879	fnbA_CVF100_VFG004623*	fnbB_CVF100_VFG004615*	geh_CVF091_VFG004756*	hlb_CVF086_VFG017174*?
Sau99	SACOL0507_AI180_VFG043452*	SAUSA300_1974_TX425_VFG044013*?	SAUSA300_1975_TX425_VFG044014*	adsA_VF0422_VFG002420*	atl_CVF109_VFG004485	aur_VF0024_VFG001314*	capH_CVF110_VFG005046	capI_CVF110_VFG005057	capJ_CVF110_VFG005068	capK_CVF110_VFG005079	capA_CVF110_VFG004472	capB_CVF110_VFG017251*	capC_CVF110_VFG004450	SaurJH1_0143_CVF110_VFG017254*	capE_CVF110_VFG002962	capF_CVF110_VFG005024	capG_CVF110_VFG005035	-	-	-	-	capL_CVF110_VFG005090	capM_CVF110_VFG005101	capN_CVF110_VFG005112	capO_CVF110_VFG005121	capP_CVF110_VFG005130*	chp_VF0424_VFG002422*	clfA_CVF098_VFG017106*	clfB_CVF099_VFG004633*	-	coa_CVF096_VFG017104*	eap/map_CVF104_VFG017229	ebh_CVF107_VFG004507*	ebp_CVF103_VFG004575	efb_CVF108_VFG004494	emp_AI178_VFG043451*	esaA_CVF624_VFG018103*	esaB_CVF624_VFG018128	esaC_CVF624_VFG018167	essA_CVF624_VFG018116	essB_CVF624_VFG018141	essC_CVF624_VFG018154*	esxA_VF0403_VFG002405	esxB_CVF624_VFG018179	eta_CVF076_VFG004879	fnbA_CVF100_VFG004623	fnbB_CVF100_VFG004615*	geh_CVF091_VFG004756	hlb_CVF086_VFG017174
Sta640	SACOL0507_AI180_VFG043452*	-	-	adsA_VF0422_VFG002420*	atl_CVF109_VFG004485*	aur_VF0024_VFG001314*	-	-	-	-	cap8A_VF0003_VFG001297*	capB_CVF110_VFG004459*	capC_CVF110_VFG004452*	capD_CVF110_VFG017255*	capE_CVF110_VFG005018*	cap8F_VF0003_VFG001302*	SAOUHSC_00120_CVF110_VFG005039*	cap8H_VF0003_VFG001304*	cap8I_CVF110_VFG005062*	cap8J_CVF110_VFG005073*	cap8K_CVF110_VFG005084*	capL_CVF110_VFG005090*	capM_CVF110_VFG005101*	capN_CVF110_VFG005112*	capO_CVF110_VFG005122*	capP_CVF110_VFG005130*	chp_VF0424_VFG002422	clfA_CVF098_VFG004642*	clfB_CVF099_VFG004633*	cna_VF0005_VFG001291*	-	eap/map_CVF104_VFG017229*	ebh_CVF107_VFG004510*	ebp_CVF103_VFG017113*	efb_CVF108_VFG004494*?	emp_AI178_VFG043451*	esaA_VF0403_VFG002406*	esaB_CVF624_VFG018135*	-	essA_VF0403_VFG002404*	essB_VF0403_VFG002408*	essC_CVF624_VFG018161*	esxA_CVF624_VFG018097	-	eta_CVF076_VFG004878*	-	-	geh_CVF091_VFG004761*?	hlb_CVF086_VFG017174*
Tsa-62	SACOL0507_AI180_VFG043452*	SAUSA300_1974_TX425_VFG044013*?	SAUSA300_1975_TX425_VFG044014*	adsA_VF0422_VFG002420*	atl_CVF109_VFG004485	aur_VF0024_VFG001314*	capH_CVF110_VFG005046	capI_CVF110_VFG005057	capJ_CVF110_VFG005068	capK_CVF110_VFG005079	capA_CVF110_VFG004472	capB_CVF110_VFG017251*	capC_CVF110_VFG004450	SaurJH1_0143_CVF110_VFG017254*	capE_CVF110_VFG002962	capF_CVF110_VFG005024	capG_CVF110_VFG005035	-	-	-	-	capL_CVF110_VFG005090	capM_CVF110_VFG005101	capN_CVF110_VFG005112	capO_CVF110_VFG005121	capP_CVF110_VFG005130*	chp_VF0424_VFG002422*	clfA_CVF098_VFG017106*	clfB_CVF099_VFG004633*	-	coa_CVF096_VFG017104*	eap/map_CVF104_VFG017229	ebh_CVF107_VFG004507*	ebp_CVF103_VFG004575	efb_CVF108_VFG004494	emp_AI178_VFG043451*	esaA_CVF624_VFG018103	esaB_CVF624_VFG018128	esaC_CVF624_VFG018167	essA_CVF624_VFG018116	essB_CVF624_VFG018141	essC_CVF624_VFG018154	esxA_VF0403_VFG002405	esxB_CVF624_VFG018179	eta_CVF076_VFG004879	fnbA_CVF100_VFG004623*	fnbB_CVF100_VFG004615*	geh_CVF091_VFG004756	hlb_CVF086_VFG017174
Tsa-65	SACOL0507_AI180_VFG043452*	SAUSA300_1974_TX425_VFG044013*?	SAUSA300_1975_TX425_VFG044014*	adsA_VF0422_VFG002420*	atl_CVF109_VFG004485	aur_VF0024_VFG001314*	capH_CVF110_VFG005046	capI_CVF110_VFG005057	capJ_CVF110_VFG005068	capK_CVF110_VFG005079	capA_CVF110_VFG004472	capB_CVF110_VFG017251	capC_CVF110_VFG004450	SaurJH1_0143_CVF110_VFG017254*	capE_CVF110_VFG002962	capF_CVF110_VFG005024	capG_CVF110_VFG005035	-	-	-	-	capL_CVF110_VFG005090	capM_CVF110_VFG005101	capN_CVF110_VFG005112	capO_CVF110_VFG005121	capP_CVF110_VFG005130*	chp_VF0424_VFG002422*	clfA_CVF098_VFG017106*	clfB_CVF099_VFG004630*	-	coa_CVF096_VFG017104*	eap/map_CVF104_VFG017229	ebh_CVF107_VFG004507*	ebp_CVF103_VFG004575	-	emp_AI178_VFG043451*	esaA_CVF624_VFG018103	esaB_CVF624_VFG018128	esaC_CVF624_VFG018167	essA_CVF624_VFG018116	essB_CVF624_VFG018141	essC_CVF624_VFG018154*	esxA_VF0403_VFG002405	esxB_CVF624_VFG018179	eta_CVF076_VFG004879	fnbA_CVF100_VFG004623	fnbB_CVF100_VFG004615*	geh_CVF091_VFG004756	hlb_CVF086_VFG017174
XR38	SACOL0507_AI180_VFG043452*	SAUSA300_1974_TX425_VFG044013*?	SAUSA300_1975_TX425_VFG044014*	adsA_VF0422_VFG002420*	atl_CVF109_VFG004485	aur_VF0024_VFG001314*	capH_CVF110_VFG005046	capI_CVF110_VFG005057	capJ_CVF110_VFG005068	capK_CVF110_VFG005079	capA_CVF110_VFG004472	capB_CVF110_VFG017251*	capC_CVF110_VFG004450	SaurJH1_0143_CVF110_VFG017254	capE_CVF110_VFG002962	capF_CVF110_VFG005024	capG_CVF110_VFG005035	-	-	-	-	capL_CVF110_VFG005090	capM_CVF110_VFG005101	capN_CVF110_VFG005112	capO_CVF110_VFG005121	capP_CVF110_VFG005130*	chp_VF0424_VFG002422*	clfA_CVF098_VFG017106*	clfB_CVF099_VFG004633*	-	coa_CVF096_VFG017104*	eap/map_CVF104_VFG004565	ebh_CVF107_VFG004507*	ebp_CVF103_VFG004575*	efb_CVF108_VFG004494	emp_AI178_VFG043451*	esaA_CVF624_VFG018103	esaB_CVF624_VFG018128	esaC_CVF624_VFG018167	essA_CVF624_VFG018116	essB_CVF624_VFG018141	essC_CVF624_VFG018154	esxA_VF0403_VFG002405	esxB_CVF624_VFG018179	eta_CVF076_VFG004879	fnbA_CVF100_VFG004623	fnbB_CVF100_VFG004615*	geh_CVF091_VFG004756	hlb_CVF086_VFG017174
[truncated: 123 more columns]
