# Supplementary material for: Evolution and Population Structures of Prevalent Methicillin-Resistant Staphylococcus aureus in Taiwan
Source: Front Microbiol. 2021 Sep 14;12:725340. doi: 10.3389/fmicb.2021.725340 (PMC8482045; doi:10.3389/fmicb.2021.725340)
Supplement: Supplementary file 3 [file Data_Sheet_3.CSV]

Category	Virulence	Virulence	Virulence	Virulence	Virulence	Virulence	Virulence	Virulence	Virulence	Virulence	Virulence	Virulence	Virulence	Virulence	Virulence	Virulence	Virulence	Virulence	Virulence	Virulence	Virulence	Virulence	Virulence	Virulence	Virulence	Virulence	Virulence	Virulence	Virulence	Virulence	Virulence	Virulence	Virulence	Virulence	Virulence	Virulence	Virulence	Virulence	Virulence	Virulence	Virulence	Virulence	Virulence	Virulence	Virulence	Virulence	Virulence	Virulence	Virulence
Sample	SACOL0507	SAUSA300_1974	SAUSA300_1975	adsA	atl	aur	cap8A	cap8B	cap8C	cap8D	cap8E	cap8F	cap8G	cap8H	cap8I	cap8J	cap8K	cap8L	cap8M	cap8N	cap8O	cap8P	chp	clfA	clfB	coa	eap/map	ebh	ebp	efb	emp	esaA	esaB	essA	essB	essC	esxA	eta	fnbA	geh	hlb	hld	hlgA	hlgB	hlgC	hly/hla	htsA	htsB	htsC
537	SACOL0507_AI180_VFG043452*	SAUSA300_1974_TX425_VFG044013*?	SAUSA300_1975_TX425_VFG044014*	adsA_VF0422_VFG002420*	atl_CVF109_VFG004483*	aur_VF0024_VFG001314*	cap5A_CVF110_VFG004469*	cap8B_VF0003_VFG001298*	capC_CVF110_VFG003450*	capD_CVF110_VFG017255*	capE_CVF110_VFG005018*	capF_CVF110_VFG005029*	capG_CVF110_VFG005040*	cap8H_VF0003_VFG001304*	cap8I_CVF110_VFG005062*	cap8J_CVF110_VFG005069*	cap8K_CVF110_VFG005084*	capL_CVF110_VFG005091*	capM_CVF110_VFG005106*	capN_CVF110_VFG005117*	capO_CVF110_VFG005122*	capP_CVF110_VFG005135*	-	clfA_CVF098_VFG004639*	clfB_CVF099_VFG004633*	coa_CVF096_VFG004659*	eap/map_CVF104_VFG017229*	ebh_CVF107_VFG004507*	ebp_CVF103_VFG004573*	efb_CVF108_VFG004496*?	emp_AI178_VFG043451*	esaA_VF0403_VFG002406*	esaB_CVF624_VFG018138*	essA_CVF624_VFG018118	essB_VF0403_VFG002408*	essC_CVF624_VFG018161*	esxA_CVF624_VFG018097	eta_CVF076_VFG004877*	fnbA_CVF100_VFG004625*	geh_CVF091_VFG004754*?	hlb_CVF086_VFG017174*?	hld_CVF088_VFG004799*	hlgA_CVF087_VFG004823*	hlgB_VF0011_VFG001275*	luk_TX423_VFG044011*	hly/hla_CVF085_VFG004843*	htsA_IA026_VFG044273*	htsB_IA026_VFG044272*	htsC_IA026_VFG044271*
708	SACOL0507_AI180_VFG043452*	SAUSA300_1974_TX425_VFG044013*?	SAUSA300_1975_TX425_VFG044014*	adsA_VF0422_VFG002420*	atl_CVF109_VFG004483*	aur_VF0024_VFG001314*	cap5A_CVF110_VFG004469*	capB_CVF110_VFG004463*	capC_CVF110_VFG003450*	cap5D_CVF110_VFG018628*	capE_CVF110_VFG005018*	capF_CVF110_VFG005025*	capG_CVF110_VFG005040*	cap8H_CVF110_VFG005051*	cap8I_CVF110_VFG005062*	cap8J_CVF110_VFG005069*	cap8K_CVF110_VFG005084*	capL_CVF110_VFG005091*	capM_CVF110_VFG005106*	capN_CVF110_VFG005117*	capO_CVF110_VFG005122*	capP_CVF110_VFG005135*	-	clfA_CVF098_VFG004639*	clfB_CVF099_VFG004633*	coa_CVF096_VFG004659*	eap/map_CVF104_VFG017229*	ebh_CVF107_VFG004507*	ebp_VF0008_VFG001278*	efb_CVF108_VFG004494*	emp_AI178_VFG043451*	esaA_VF0403_VFG002406*	esaB_CVF624_VFG018138	essA_CVF624_VFG018118	essB_VF0403_VFG002408*	essC_CVF624_VFG018161*	esxA_CVF624_VFG018097	eta_CVF076_VFG004877*	fnbA_CVF100_VFG004625*	geh_CVF091_VFG004754*?	hlb_CVF086_VFG017174*?	hld_CVF088_VFG004799	hlgA_CVF087_VFG004823*	hlgB_VF0011_VFG001275*	luk_TX423_VFG044011*	hly/hla_CVF085_VFG004843*	htsA_IA026_VFG044273*	htsB_IA026_VFG044272*	htsC_IA026_VFG044271*
756	SACOL0507_AI180_VFG043452*	SAUSA300_1974_TX425_VFG044013*?	SAUSA300_1975_TX425_VFG044014*	adsA_VF0422_VFG002420*	atl_CVF109_VFG004483*	aur_VF0024_VFG001314*	cap5A_CVF110_VFG004469*	cap8B_VF0003_VFG001298*	capC_CVF110_VFG003450*	capD_CVF110_VFG017255*	capE_CVF110_VFG005018*	capF_CVF110_VFG005029*	capG_CVF110_VFG005040*	cap8H_VF0003_VFG001304*	cap8I_CVF110_VFG005062*	cap8J_CVF110_VFG005069*	cap8K_CVF110_VFG005084*	capL_CVF110_VFG005091*	capM_CVF110_VFG005106*	capN_CVF110_VFG005117*	capO_CVF110_VFG005122*	capP_CVF110_VFG005135*	-	clfA_CVF098_VFG004639*	clfB_CVF099_VFG004633*	coa_CVF096_VFG004659*	eap/map_CVF104_VFG017229*	ebh_CVF107_VFG004507*	ebp_VF0008_VFG001278*	efb_CVF108_VFG004496*?	emp_AI178_VFG043451*	esaA_VF0403_VFG002406*	esaB_CVF624_VFG018138*	essA_CVF624_VFG018118	essB_VF0403_VFG002408*	essC_CVF624_VFG018161*	esxA_CVF624_VFG018097	eta_CVF076_VFG004877*	fnbA_CVF100_VFG004625*	geh_CVF091_VFG004754*?	hlb_CVF086_VFG017174*?	hld_CVF088_VFG004799	hlgA_CVF087_VFG004823*	hlgB_VF0011_VFG001275*	luk_TX423_VFG044011*	hly/hla_CVF085_VFG004843*	htsA_IA026_VFG044273*	htsB_IA026_VFG044272*	htsC_IA026_VFG044271*
758	SACOL0507_AI180_VFG043452*	SAUSA300_1974_TX425_VFG044013*?	SAUSA300_1975_TX425_VFG044014*	adsA_VF0422_VFG002420*	atl_CVF109_VFG004483*	aur_VF0024_VFG001314*	cap5A_CVF110_VFG004469*	capB_CVF110_VFG004463*	capC_CVF110_VFG003450*	capD_CVF110_VFG002972*	capE_CVF110_VFG005018*	capF_CVF110_VFG005029*	capG_CVF110_VFG005040*	cap8H_CVF110_VFG005051*	cap8I_CVF110_VFG005062*	cap8J_CVF110_VFG005069*	cap8K_CVF110_VFG005084*	capL_CVF110_VFG005091*	capM_CVF110_VFG005106*	capN_CVF110_VFG005117*	capO_CVF110_VFG005122*	capP_CVF110_VFG005135*	chp_VF0424_VFG002422	clfA_CVF098_VFG004639*	clfB_CVF099_VFG004633*	coa_CVF096_VFG004659*	eap/map_CVF104_VFG017229*	ebh_CVF107_VFG004507*	ebp_VF0008_VFG001278*	efb_CVF108_VFG004494*	emp_AI178_VFG043451*	esaA_VF0403_VFG002406*	esaB_CVF624_VFG018138*	essA_CVF624_VFG018118	essB_VF0403_VFG002408*	essC_CVF624_VFG018161*	esxA_CVF624_VFG018097	eta_CVF076_VFG004877*	fnbA_CVF100_VFG004625*	geh_CVF091_VFG004754*?	hlb_CVF086_VFG017174*?	hld_CVF088_VFG004799	hlgA_CVF087_VFG004823*	hlgB_VF0011_VFG001275*	luk_TX423_VFG044011*	hly/hla_CVF085_VFG004843*	htsA_IA026_VFG044273*	htsB_IA026_VFG044272*	htsC_IA026_VFG044271*
760	SACOL0507_AI180_VFG043452*	SAUSA300_1974_TX425_VFG044013*?	SAUSA300_1975_TX425_VFG044014*	adsA_VF0422_VFG002420*	atl_CVF109_VFG004483*	aur_VF0024_VFG001314*	cap5A_CVF110_VFG004469*	cap8B_VF0003_VFG001298*	capC_CVF110_VFG003450*	capD_CVF110_VFG017255*	capE_CVF110_VFG005018*	capF_CVF110_VFG005029*	capG_CVF110_VFG005040*	cap8H_CVF110_VFG005051*	cap8I_CVF110_VFG005062*	cap8J_CVF110_VFG005069*	cap8K_CVF110_VFG005084*	capL_CVF110_VFG005091*	capM_CVF110_VFG005106*	capN_CVF110_VFG005117*	capO_CVF110_VFG005122*	cap8P_VF0003_VFG001312*	chp_VF0424_VFG002422	clfA_CVF098_VFG004639*	clfB_CVF099_VFG004633*	coa_CVF096_VFG004659*	eap/map_CVF104_VFG017229*	ebh_CVF107_VFG004507*	ebp_CVF103_VFG004573*	efb_CVF108_VFG004494*	emp_AI178_VFG043451*	esaA_CVF624_VFG018114*	esaB_CVF624_VFG018138*	essA_CVF624_VFG018118*	essB_VF0403_VFG002408*	essC_CVF624_VFG018161*	esxA_CVF624_VFG018097	eta_CVF076_VFG004878*	fnbA_CVF100_VFG004625*	geh_CVF091_VFG004754*?	hlb_CVF086_VFG017174*	hld_CVF088_VFG004799	hlgA_CVF087_VFG004823*	hlgB_VF0011_VFG001275*	luk_TX423_VFG044011*	hly/hla_CVF085_VFG004843*	htsA_IA026_VFG044273*	htsB_IA026_VFG044272*	htsC_IA026_VFG044271*
3554	SACOL0507_AI180_VFG043452*	SAUSA300_1974_TX425_VFG044013*?	SAUSA300_1975_TX425_VFG044014*	adsA_VF0422_VFG002420*	atl_CVF109_VFG004483*	aur_VF0024_VFG001314*	cap5A_CVF110_VFG004469*	cap8B_VF0003_VFG001298*	capC_CVF110_VFG003450*	cap5D_CVF110_VFG018628*	capE_CVF110_VFG005018*	capF_CVF110_VFG005025*	capG_CVF110_VFG005040*	cap8H_CVF110_VFG005051*	cap8I_CVF110_VFG005062*	cap8J_CVF110_VFG005069*	cap8K_CVF110_VFG005084*	capL_CVF110_VFG005091*	capM_CVF110_VFG005106*	capN_CVF110_VFG005117*	capO_CVF110_VFG005122*	capP_CVF110_VFG005135*	-	clfA_CVF098_VFG004639*	clfB_CVF099_VFG004633*	coa_CVF096_VFG004659*	eap/map_CVF104_VFG017229*	ebh_CVF107_VFG004507*	ebp_CVF103_VFG004573*	efb_CVF108_VFG004494*	emp_AI178_VFG043451*	esaA_CVF624_VFG018114*	esaB_CVF624_VFG018138	essA_CVF624_VFG018118	essB_CVF624_VFG018148*	essC_CVF624_VFG018161*	esxA_CVF624_VFG018097	eta_CVF076_VFG004877*	fnbA_CVF100_VFG004625*	geh_CVF091_VFG004754*?	hlb_CVF086_VFG017174*?	hld_CVF088_VFG004799	hlgA_CVF087_VFG004823*	hlgB_VF0011_VFG001275*	luk_TX423_VFG044011*	hly/hla_CVF085_VFG004843*	htsA_IA026_VFG044273*	htsB_IA026_VFG044272*	htsC_IA026_VFG044271*
3756	SACOL0507_AI180_VFG043452*	SAUSA300_1974_TX425_VFG044013*?	SAUSA300_1975_TX425_VFG044014*	adsA_VF0422_VFG002420*	atl_CVF109_VFG004483*	aur_VF0024_VFG001314*	cap5A_CVF110_VFG004469*	cap8B_VF0003_VFG001298*	capC_CVF110_VFG003450*	cap5D_CVF110_VFG018628*	capE_CVF110_VFG005018*	capF_CVF110_VFG005025*	capG_CVF110_VFG005040*	cap8H_CVF110_VFG005051*	cap8I_CVF110_VFG005062*	cap8J_CVF110_VFG005069*	cap8K_CVF110_VFG005084*	capL_CVF110_VFG005091*	capM_CVF110_VFG005106*	capN_CVF110_VFG005117*	capO_CVF110_VFG005122*	capP_CVF110_VFG005135*	chp_VF0424_VFG002422	clfA_CVF098_VFG004639*	clfB_CVF099_VFG004633*	coa_CVF096_VFG004659*	eap/map_CVF104_VFG017229*	ebh_CVF107_VFG004507*	ebp_VF0008_VFG001278*	efb_CVF108_VFG004496*?	emp_AI178_VFG043451*	esaA_VF0403_VFG002406*	esaB_CVF624_VFG018138	essA_CVF624_VFG018118	essB_CVF624_VFG018148*	essC_CVF624_VFG018161*	esxA_CVF624_VFG018097	eta_CVF076_VFG004877*	fnbA_CVF100_VFG004625*	geh_CVF091_VFG004754*?	hlb_CVF086_VFG017174*?	hld_CVF088_VFG004799	hlgA_CVF087_VFG004823*	hlgB_VF0011_VFG001275*	luk_TX423_VFG044011*	hly/hla_CVF085_VFG004843*	htsA_IA026_VFG044273*	htsB_IA026_VFG044272*	htsC_IA026_VFG044271*
4248	SACOL0507_AI180_VFG043452*	SAUSA300_1974_TX425_VFG044013*?	SAUSA300_1975_TX425_VFG044014*	adsA_VF0422_VFG002420*	atl_CVF109_VFG004483*	aur_VF0024_VFG001314*	cap5A_CVF110_VFG004469*	capB_CVF110_VFG004463*	capC_CVF110_VFG003450*	cap5D_CVF110_VFG018628*	capE_CVF110_VFG005018*	capF_CVF110_VFG005025*	capG_CVF110_VFG005040*	cap8H_CVF110_VFG005051*	cap8I_CVF110_VFG005062*	cap8J_CVF110_VFG005069*	cap8K_CVF110_VFG005084*	capL_CVF110_VFG005091*	capM_CVF110_VFG005106*	capN_CVF110_VFG005117*	capO_CVF110_VFG005122*	capP_CVF110_VFG005135*	-	clfA_CVF098_VFG004639*	clfB_CVF099_VFG004633*	coa_CVF096_VFG004659*	eap/map_CVF104_VFG017229*	ebh_CVF107_VFG004507*	ebp_CVF103_VFG004575*	efb_CVF108_VFG004494*	emp_AI178_VFG043451*	esaA_VF0403_VFG002406*	esaB_CVF624_VFG018138	essA_CVF624_VFG018118	essB_VF0403_VFG002408*	essC_CVF624_VFG018161*	esxA_CVF624_VFG018097	eta_CVF076_VFG004877*	fnbA_CVF100_VFG004625*	geh_CVF091_VFG004754*?	hlb_CVF086_VFG017174*?	hld_CVF088_VFG004799	hlgA_CVF087_VFG004823*	hlgB_VF0011_VFG001275*	luk_TX423_VFG044011*	hly/hla_CVF085_VFG004843*	htsA_IA026_VFG044273*	htsB_IA026_VFG044272*	htsC_IA026_VFG044271*
4396	SACOL0507_AI180_VFG043452*	SAUSA300_1974_TX425_VFG044013*?	SAUSA300_1975_TX425_VFG044014*	adsA_VF0422_VFG002420*	atl_CVF109_VFG004483*	aur_VF0024_VFG001314*	cap5A_CVF110_VFG004469*	cap8B_VF0003_VFG001298*	capC_CVF110_VFG003450*	capD_CVF110_VFG017255*	capE_CVF110_VFG005018*	cap5F_CVF110_VFG005019*	capG_CVF110_VFG005040*	cap8H_CVF110_VFG005051*	cap8I_CVF110_VFG005062*	cap8J_CVF110_VFG005069*	cap8K_CVF110_VFG005084*	capL_CVF110_VFG005091*	capM_CVF110_VFG005106*	capN_CVF110_VFG005117*	capO_CVF110_VFG005122*	capP_CVF110_VFG005135*	chp_VF0424_VFG002422	clfA_CVF098_VFG004639*	clfB_CVF099_VFG004633*	coa_CVF096_VFG004659*	eap/map_CVF104_VFG017229*	ebh_CVF107_VFG004507*?	ebp_CVF103_VFG004573*	efb_CVF108_VFG004494*	emp_AI178_VFG043451*	esaA_VF0403_VFG002406*	esaB_CVF624_VFG018138*	essA_CVF624_VFG018118	essB_VF0403_VFG002408*	essC_CVF624_VFG018161*	esxA_CVF624_VFG018097	eta_CVF076_VFG004877*	fnbA_CVF100_VFG004625*	geh_CVF091_VFG004754*?	hlb_CVF086_VFG017174*?	hld_CVF088_VFG004799	hlgA_CVF087_VFG004823*	hlgB_VF0011_VFG001275*	luk_TX423_VFG044011*	hly/hla_CVF085_VFG004847*	htsA_IA026_VFG044273*	htsB_IA026_VFG044272*	htsC_IA026_VFG044271*
4558	SACOL0507_AI180_VFG043452*	SAUSA300_1974_TX425_VFG044013*?	SAUSA300_1975_TX425_VFG044014*	adsA_VF0422_VFG002420*	atl_CVF109_VFG004483*	aur_VF0024_VFG001314*	cap5A_CVF110_VFG004469*	capB_CVF110_VFG004463*	capC_CVF110_VFG003450*	capD_CVF110_VFG017255*	capE_CVF110_VFG005018*	capF_CVF110_VFG005025*	capG_CVF110_VFG005040*	cap8H_CVF110_VFG005051*	cap8I_CVF110_VFG005062*	cap8J_CVF110_VFG005069*	cap8K_CVF110_VFG005084*	capL_CVF110_VFG005091*	capM_CVF110_VFG005106*	capN_CVF110_VFG005117*	capO_CVF110_VFG005122*	capP_CVF110_VFG005135*	-	clfA_CVF098_VFG004639*	clfB_CVF099_VFG004633*	coa_CVF096_VFG004659*	eap/map_CVF104_VFG017229*	ebh_CVF107_VFG004507*	ebp_VF0008_VFG001278*	efb_CVF108_VFG004494*	emp_AI178_VFG043451*	esaA_CVF624_VFG018114*	esaB_CVF624_VFG018138*	essA_CVF624_VFG018118	essB_VF0403_VFG002408*	essC_CVF624_VFG018161*	esxA_CVF624_VFG018097	eta_CVF076_VFG004877*	fnbA_CVF100_VFG004625*	geh_CVF091_VFG004754*?	hlb_CVF086_VFG017174*?	hld_CVF088_VFG004799	hlgA_CVF087_VFG004823*	hlgB_VF0011_VFG001275*	luk_TX423_VFG044011*	hly/hla_CVF085_VFG004843*	htsA_IA026_VFG044273*	htsB_IA026_VFG044272*	htsC_IA026_VFG044271*
5225	SACOL0507_AI180_VFG043452*	SAUSA300_1974_TX425_VFG044013*?	SAUSA300_1975_TX425_VFG044014*	adsA_VF0422_VFG002420*	atl_CVF109_VFG004483*	aur_VF0024_VFG001314*	cap5A_CVF110_VFG004469*	cap8B_VF0003_VFG001298*	capC_CVF110_VFG003450*	cap5D_CVF110_VFG018628*	capE_CVF110_VFG005018*	capF_CVF110_VFG005029*	capG_CVF110_VFG005040*	cap8H_CVF110_VFG005051*	cap8I_CVF110_VFG005062*	cap8J_CVF110_VFG005069*	cap8K_CVF110_VFG005084*	capL_CVF110_VFG005091*	capM_CVF110_VFG005106*	capN_CVF110_VFG005117*	capO_CVF110_VFG005122*	capP_CVF110_VFG005135*	-	clfA_CVF098_VFG004639*	clfB_CVF099_VFG004633*	coa_CVF096_VFG004659*	eap/map_CVF104_VFG017229*	ebh_CVF107_VFG004507*	ebp_VF0008_VFG001278*	efb_CVF108_VFG004494*	emp_AI178_VFG043451*	esaA_CVF624_VFG018114*	esaB_CVF624_VFG018138*	essA_CVF624_VFG018118	essB_CVF624_VFG018148*	essC_CVF624_VFG018161*	esxA_CVF624_VFG018097	eta_CVF076_VFG004877*	fnbA_CVF100_VFG004625*	geh_CVF091_VFG004754*	hlb_CVF086_VFG017174*?	hld_CVF088_VFG004799	hlgA_CVF087_VFG004823*	hlgB_VF0011_VFG001275*	luk_TX423_VFG044011*	hly/hla_CVF085_VFG004843*	htsA_IA026_VFG044273*	htsB_IA026_VFG044272*	htsC_IA026_VFG044271*
6304	SACOL0507_AI180_VFG043452*	SAUSA300_1974_TX425_VFG044013*?	SAUSA300_1975_TX425_VFG044014*	adsA_VF0422_VFG002420*	atl_CVF109_VFG004483*	aur_VF0024_VFG001314*	cap5A_CVF110_VFG004469*	capB_CVF110_VFG004463*	capC_CVF110_VFG003450*	cap5D_CVF110_VFG018628*	capE_CVF110_VFG005018*	capF_CVF110_VFG005029*	capG_CVF110_VFG005040*	cap8H_CVF110_VFG005051*	cap8I_CVF110_VFG005062*	cap8J_CVF110_VFG005069*	cap8K_CVF110_VFG005084*	capL_CVF110_VFG005091*	capM_CVF110_VFG005106*	capN_CVF110_VFG005117*	capO_CVF110_VFG005122*	capP_CVF110_VFG005135*	-	clfA_CVF098_VFG004639*	clfB_CVF099_VFG004633*	coa_CVF096_VFG004659*	eap/map_CVF104_VFG017229*	ebh_CVF107_VFG004507*	ebp_VF0008_VFG001278*	efb_CVF108_VFG004494*	emp_AI178_VFG043451*	esaA_CVF624_VFG018114*	esaB_CVF624_VFG018138	essA_CVF624_VFG018118	essB_VF0403_VFG002408*	essC_CVF624_VFG018161*	esxA_CVF624_VFG018097	eta_CVF076_VFG004877*	fnbA_CVF100_VFG004625*	geh_CVF091_VFG004754*?	hlb_CVF086_VFG017174*?	hld_CVF088_VFG004799	hlgA_CVF087_VFG004823*	hlgB_VF0011_VFG001275*	luk_TX423_VFG044011*	hly/hla_CVF085_VFG004843*	htsA_IA026_VFG044273*	htsB_IA026_VFG044272*	htsC_IA026_VFG044271*
8693	SACOL0507_AI180_VFG043452*	SAUSA300_1974_TX425_VFG044013*?	SAUSA300_1975_TX425_VFG044014*	adsA_VF0422_VFG002420*	atl_CVF109_VFG004487*	aur_VF0024_VFG001314*	cap5A_CVF110_VFG004469*	cap8B_VF0003_VFG001298*	capC_CVF110_VFG003450*	cap5D_CVF110_VFG018628*	capE_CVF110_VFG005018*	capF_CVF110_VFG005025*	capG_CVF110_VFG005040*	cap8H_CVF110_VFG005051*	cap8I_CVF110_VFG005062*	cap8J_CVF110_VFG005069*	cap8K_CVF110_VFG005084*	capL_CVF110_VFG005091*	capM_CVF110_VFG005106*	capN_CVF110_VFG005117*	capO_CVF110_VFG005122*	capP_CVF110_VFG005135*	-	clfA_CVF098_VFG004639*	clfB_CVF099_VFG004633*	coa_CVF096_VFG004659*	eap/map_CVF104_VFG017229*	ebh_CVF107_VFG004507*	ebp_VF0008_VFG001278*	efb_CVF108_VFG004494*	emp_AI178_VFG043451*	esaA_VF0403_VFG002406*	esaB_CVF624_VFG018138*	essA_CVF624_VFG018118	essB_VF0403_VFG002408*	essC_CVF624_VFG018161*	esxA_CVF624_VFG018097	eta_CVF076_VFG004877*	fnbA_CVF100_VFG004625*	geh_CVF091_VFG004754*	hlb_CVF086_VFG017174*?	hld_CVF088_VFG004799*	hlgA_CVF087_VFG004823*	hlgB_VF0011_VFG001275*	luk_TX423_VFG044011*	hly/hla_CVF085_VFG004843*	htsA_IA026_VFG044273*	htsB_IA026_VFG044272*	htsC_IA026_VFG044271*
8885	SACOL0507_AI180_VFG043452*	SAUSA300_1974_TX425_VFG044013*?	SAUSA300_1975_TX425_VFG044014*	adsA_VF0422_VFG002420*	atl_CVF109_VFG004483*	aur_VF0024_VFG001314*	cap5A_CVF110_VFG004469*	capB_CVF110_VFG004463*	capC_CVF110_VFG003450*	cap5D_CVF110_VFG018628*	capE_CVF110_VFG005018*	capF_CVF110_VFG005025*	capG_CVF110_VFG005040*	cap8H_CVF110_VFG005051*	cap8I_CVF110_VFG005062*	cap8J_CVF110_VFG005069*	cap8K_CVF110_VFG005084*	capL_CVF110_VFG005091*	capM_CVF110_VFG005106*	capN_CVF110_VFG005117*	capO_CVF110_VFG005122*	capP_CVF110_VFG005135*	-	clfA_CVF098_VFG004639*	clfB_CVF099_VFG004633*	coa_CVF096_VFG004659*	eap/map_CVF104_VFG017229*	ebh_CVF107_VFG004507*	ebp_VF0008_VFG001278*	efb_CVF108_VFG004496*?	emp_AI178_VFG043451*	esaA_CVF624_VFG018114*	esaB_CVF624_VFG018138	essA_CVF624_VFG018118	essB_VF0403_VFG002408*	essC_CVF624_VFG018161*	esxA_CVF624_VFG018097	eta_CVF076_VFG004877*	fnbA_CVF100_VFG004625*	geh_CVF091_VFG004754*	hlb_CVF086_VFG017174*?	hld_CVF088_VFG004799	hlgA_CVF087_VFG004823*	hlgB_VF0011_VFG001275*	luk_TX423_VFG044011*	hly/hla_CVF085_VFG004843*	htsA_IA026_VFG044273*	htsB_IA026_VFG044272*	htsC_IA026_VFG044271*
9621	SACOL0507_AI180_VFG043452*	SAUSA300_1974_TX425_VFG044013*?	SAUSA300_1975_TX425_VFG044014*	adsA_VF0422_VFG002420*	atl_CVF109_VFG004483*	aur_VF0024_VFG001314*	cap5A_CVF110_VFG004469*	capB_CVF110_VFG004463*	capC_CVF110_VFG003450*	cap5D_CVF110_VFG018628*	capE_CVF110_VFG005018*	capF_CVF110_VFG005025*	capG_CVF110_VFG005040*	cap8H_CVF110_VFG005051*	cap8I_CVF110_VFG005062*	cap8J_CVF110_VFG005069*	cap8K_CVF110_VFG005084*	capL_CVF110_VFG005091*	capM_CVF110_VFG005106*	capN_CVF110_VFG005117*	capO_CVF110_VFG005122*	capP_CVF110_VFG005135*	-	clfA_CVF098_VFG004639*	clfB_CVF099_VFG004633*	coa_CVF096_VFG004659*	eap/map_CVF104_VFG017229*	ebh_CVF107_VFG004507*	ebp_VF0008_VFG001278*	efb_CVF108_VFG004494*	emp_AI178_VFG043451*	esaA_VF0403_VFG002406*	esaB_CVF624_VFG018138	essA_CVF624_VFG018118	essB_CVF624_VFG018148*	essC_CVF624_VFG018161*	esxA_CVF624_VFG018097	eta_CVF076_VFG004877*	fnbA_CVF100_VFG004625*	geh_CVF091_VFG004754*?	hlb_CVF086_VFG017174*?	hld_CVF088_VFG004799	hlgA_CVF087_VFG004823*	hlgB_VF0011_VFG001275*	luk_TX423_VFG044011*	hly/hla_CVF085_VFG004843*	htsA_IA026_VFG044273*	htsB_IA026_VFG044272*	htsC_IA026_VFG044271*
CSa-1_S23	SACOL0507_AI180_VFG043452*	SAUSA300_1974_TX425_VFG044013*?	SAUSA300_1975_TX425_VFG044014*	adsA_VF0422_VFG002420*	atl_CVF109_VFG004483*	aur_VF0024_VFG001314*	cap5A_CVF110_VFG004469*	cap8B_VF0003_VFG001298*	capC_CVF110_VFG003450*	capD_CVF110_VFG017255*	capE_CVF110_VFG005018*	capF_CVF110_VFG005025*	capG_CVF110_VFG005040*	cap8H_CVF110_VFG005051*	cap8I_CVF110_VFG005062*	cap8J_CVF110_VFG005069*	cap8K_CVF110_VFG005084*	capL_CVF110_VFG005091*	capM_CVF110_VFG005106*	capN_CVF110_VFG005117*	capO_CVF110_VFG005122*	capP_CVF110_VFG005135*	-	clfA_CVF098_VFG004639*	clfB_CVF099_VFG004633*	coa_CVF096_VFG004659*	eap/map_CVF104_VFG017229*	ebh_CVF107_VFG004507*	ebp_VF0008_VFG001278*	efb_CVF108_VFG004494*	emp_AI178_VFG043451*	esaA_CVF624_VFG018114*	esaB_CVF624_VFG018138	essA_CVF624_VFG018118	essB_VF0403_VFG002408*	essC_CVF624_VFG018161*	esxA_CVF624_VFG018097	eta_CVF076_VFG004877*	fnbA_CVF100_VFG004625*	geh_CVF091_VFG004754*?	hlb_CVF086_VFG017174*?	hld_CVF088_VFG004799*	hlgA_CVF087_VFG004823*	hlgB_VF0011_VFG001275*	luk_TX423_VFG044011*	hly/hla_CVF085_VFG004847*	htsA_IA026_VFG044273*	htsB_IA026_VFG044272*	htsC_IA026_VFG044271*
CSa-63_S24	SACOL0507_AI180_VFG043452*	SAUSA300_1974_TX425_VFG044013*?	SAUSA300_1975_TX425_VFG044014*	adsA_VF0422_VFG002420*	atl_CVF109_VFG004483*	aur_VF0024_VFG001314*	cap5A_CVF110_VFG004469*	cap8B_VF0003_VFG001298*	capC_CVF110_VFG003450*	cap5D_CVF110_VFG018628*	capE_CVF110_VFG005018*	capF_CVF110_VFG005029*	capG_CVF110_VFG005040*	cap8H_VF0003_VFG001304*	cap8I_CVF110_VFG005062*	cap8J_CVF110_VFG005069*	cap8K_CVF110_VFG005084*	capL_CVF110_VFG005090*	capM_CVF110_VFG005106*	capN_CVF110_VFG005117*	capO_CVF110_VFG005122*	capP_CVF110_VFG005135*	chp_VF0424_VFG002422	clfA_CVF098_VFG004639*	clfB_CVF099_VFG004633*	coa_CVF096_VFG004659*	eap/map_CVF104_VFG017229*	ebh_CVF107_VFG004507*	ebp_VF0008_VFG001278*	efb_CVF108_VFG004494*	emp_AI178_VFG043451*	esaA_CVF624_VFG018114*	esaB_CVF624_VFG018138*	essA_CVF624_VFG018118	essB_VF0403_VFG002408*	essC_CVF624_VFG018161*	esxA_CVF624_VFG018097	eta_CVF076_VFG004877*	fnbA_CVF100_VFG004625*	geh_CVF091_VFG004754*?	hlb_CVF086_VFG017174*?	hld_CVF088_VFG004799	hlgA_CVF087_VFG004823*	hlgB_VF0011_VFG001275*	luk_TX423_VFG044011*	hly/hla_CVF085_VFG004843*	htsA_IA026_VFG044273*	htsB_IA026_VFG044272*	htsC_IA026_VFG044271*
GC-20_S19	SACOL0507_AI180_VFG043452*	SAUSA300_1974_TX425_VFG044013*?	SAUSA300_1975_TX425_VFG044014*	adsA_VF0422_VFG002420*	atl_CVF109_VFG004483*	aur_VF0024_VFG001314*	cap5A_CVF110_VFG004469*	capB_CVF110_VFG004463*	capC_CVF110_VFG003450*	cap5D_CVF110_VFG018628*	capE_CVF110_VFG005018*	capF_CVF110_VFG005025*	capG_CVF110_VFG005040*	cap8H_CVF110_VFG005051*	cap8I_CVF110_VFG005062*	cap8J_CVF110_VFG005069*	cap8K_CVF110_VFG005084*	capL_CVF110_VFG005091*	capM_CVF110_VFG005106*	capN_CVF110_VFG005117*	capO_CVF110_VFG005122*	capP_CVF110_VFG005135*	chp_VF0424_VFG002422	clfA_CVF098_VFG004639*	clfB_CVF099_VFG004633*	coa_CVF096_VFG004659*	eap/map_CVF104_VFG017229*	ebh_CVF107_VFG004507*	ebp_VF0008_VFG001278*	efb_CVF108_VFG004494*	emp_AI178_VFG043451*	esaA_CVF624_VFG018114*	esaB_VF0403_VFG002407	essA_CVF624_VFG018118	essB_VF0403_VFG002408*	essC_CVF624_VFG018161*	esxA_CVF624_VFG018097	eta_CVF076_VFG004877*	fnbA_CVF100_VFG004625*	geh_CVF091_VFG004754*?	hlb_CVF086_VFG017174*?	hld_CVF088_VFG004799	hlgA_CVF087_VFG004823*	hlgB_VF0011_VFG001275*	luk_TX423_VFG044011*	hly/hla_CVF085_VFG004843*	htsA_IA026_VFG044273*	htsB_IA026_VFG044272*	htsC_IA026_VFG044271*
GC-5_S18	SACOL0507_AI180_VFG043452*	SAUSA300_1974_TX425_VFG044013*?	SAUSA300_1975_TX425_VFG044014*	adsA_VF0422_VFG002420*	atl_CVF109_VFG004483*	aur_VF0024_VFG001314*	cap5A_CVF110_VFG004469*	cap8B_VF0003_VFG001298*	capC_CVF110_VFG003450*	cap5D_CVF110_VFG018628*	capE_CVF110_VFG005018*	capF_CVF110_VFG005025*	capG_CVF110_VFG005040*	cap8H_CVF110_VFG005051*	cap8I_CVF110_VFG005062*	cap8J_CVF110_VFG005069*	cap8K_CVF110_VFG005084*	capL_CVF110_VFG005091*	capM_CVF110_VFG005106*	capN_CVF110_VFG005117*	capO_CVF110_VFG005122*	capP_CVF110_VFG005135*	chp_VF0424_VFG002422	clfA_CVF098_VFG004639*	clfB_CVF099_VFG004633*	coa_CVF096_VFG004659*	eap/map_CVF104_VFG017229*	ebh_CVF107_VFG004507*	ebp_VF0008_VFG001278*	efb_CVF108_VFG004496*?	emp_AI178_VFG043451*	esaA_VF0403_VFG002406*	esaB_CVF624_VFG018138*	essA_CVF624_VFG018118	essB_CVF624_VFG018148*	essC_CVF624_VFG018161*	esxA_CVF624_VFG018097	eta_CVF076_VFG004878*	fnbA_CVF100_VFG004625*	geh_CVF091_VFG004754*?	hlb_CVF086_VFG017174*	hld_CVF088_VFG004799	hlgA_CVF087_VFG004823*	hlgB_VF0011_VFG001275*	luk_TX423_VFG044011*	hly/hla_CVF085_VFG004847*	htsA_IA026_VFG044273*	htsB_IA026_VFG044272*	htsC_IA026_VFG044271*
GLSa-59_S20	SACOL0507_AI180_VFG043452*	SAUSA300_1974_TX425_VFG044013*?	SAUSA300_1975_TX425_VFG044014*	adsA_VF0422_VFG002420*	atl_CVF109_VFG004483*	aur_VF0024_VFG001314*	cap5A_CVF110_VFG004469*	capB_CVF110_VFG004463*	capC_CVF110_VFG003450*	cap5D_CVF110_VFG018628*	capE_CVF110_VFG005018*	capF_CVF110_VFG005025*	capG_CVF110_VFG005040*	cap8H_CVF110_VFG005051*	cap8I_CVF110_VFG005062*	cap8J_CVF110_VFG005069*	cap8K_CVF110_VFG005084*	capL_CVF110_VFG005091*	capM_CVF110_VFG005106*	capN_CVF110_VFG005117*	capO_CVF110_VFG005122*	capP_CVF110_VFG005135*	-	clfA_CVF098_VFG004639*	clfB_CVF099_VFG004633*	coa_CVF096_VFG004659*	eap/map_CVF104_VFG017229*	ebh_CVF107_VFG004507*	ebp_VF0008_VFG001278*	efb_CVF108_VFG004494*	emp_AI178_VFG043451*	esaA_CVF624_VFG018114*	esaB_VF0403_VFG002407	essA_CVF624_VFG018118	essB_CVF624_VFG018148*	essC_CVF624_VFG018161*	esxA_CVF624_VFG018097	eta_CVF076_VFG004878*	fnbA_CVF100_VFG004625*	geh_CVF091_VFG004754*?	hlb_CVF086_VFG017174*?	hld_CVF088_VFG004799*	hlgA_CVF087_VFG004823*	hlgB_VF0011_VFG001275*	luk_TX423_VFG044011*	hly/hla_CVF085_VFG004843*	htsA_IA026_VFG044273*	htsB_IA026_VFG044272*	htsC_IA026_VFG044271*
GLSa-64_S21	SACOL0507_AI180_VFG043452*	SAUSA300_1974_TX425_VFG044013*?	SAUSA300_1975_TX425_VFG044014*	adsA_VF0422_VFG002420*	atl_CVF109_VFG004483*	aur_VF0024_VFG001314*	cap5A_CVF110_VFG004469*	capB_CVF110_VFG004463*	capC_CVF110_VFG003450*	cap5D_CVF110_VFG018628*	capE_CVF110_VFG005018*	capF_CVF110_VFG005025*	capG_CVF110_VFG005040*	cap8H_CVF110_VFG005051*	cap8I_CVF110_VFG005062*	cap8J_CVF110_VFG005069*	cap8K_CVF110_VFG005084*	capL_CVF110_VFG005091*	capM_CVF110_VFG005106*	capN_CVF110_VFG005117*	capO_CVF110_VFG005122*	capP_CVF110_VFG005135*	chp_VF0424_VFG002422	clfA_CVF098_VFG004639*	clfB_CVF099_VFG004633*	coa_CVF096_VFG004659*	eap/map_CVF104_VFG017229*	ebh_CVF107_VFG004507*	ebp_VF0008_VFG001278*	efb_CVF108_VFG004494*	emp_AI178_VFG043451*	esaA_VF0403_VFG002406*	esaB_VF0403_VFG002407	essA_CVF624_VFG018118	essB_VF0403_VFG002408*	essC_CVF624_VFG018161*	esxA_CVF624_VFG018097	eta_CVF076_VFG004877*	fnbA_CVF100_VFG004625*	geh_CVF091_VFG004754*?	hlb_CVF086_VFG017174*?	hld_CVF088_VFG004799	hlgA_CVF087_VFG004823*	hlgB_VF0011_VFG001275*	luk_TX423_VFG044011*	hly/hla_CVF085_VFG004847*	htsA_IA026_VFG044273*	htsB_IA026_VFG044272*	htsC_IA026_VFG044271*
GLSa-76_S22	SACOL0507_AI180_VFG043452*	SAUSA300_1974_TX425_VFG044013*?	SAUSA300_1975_TX425_VFG044014*	adsA_VF0422_VFG002420*	atl_CVF109_VFG004483*	aur_VF0024_VFG001314*	cap5A_CVF110_VFG004469*	capB_CVF110_VFG004463*	capC_CVF110_VFG003450*	cap5D_CVF110_VFG018628*	capE_CVF110_VFG005018*	capF_CVF110_VFG005025*	capG_CVF110_VFG005040*	cap8H_CVF110_VFG005051*	cap8I_CVF110_VFG005062*	cap8J_CVF110_VFG005069*	cap8K_CVF110_VFG005084*	capL_CVF110_VFG005091*	capM_CVF110_VFG005106*	capN_CVF110_VFG005117*	capO_CVF110_VFG005122*	capP_CVF110_VFG005135*	-	clfA_CVF098_VFG004639*	clfB_CVF099_VFG004633*	coa_CVF096_VFG004659*	eap/map_CVF104_VFG017229*	ebh_CVF107_VFG004507*	ebp_VF0008_VFG001278*	efb_CVF108_VFG004494*	emp_AI178_VFG043451*	esaA_CVF624_VFG018114*	esaB_CVF624_VFG018138	essA_CVF624_VFG018118	essB_CVF624_VFG018141*	essC_CVF624_VFG018161*	esxA_CVF624_VFG018097	eta_CVF076_VFG004878*	fnbA_CVF100_VFG004625*	geh_CVF091_VFG004754*?	hlb_CVF086_VFG017174*?	hld_CVF088_VFG004799	hlgA_CVF087_VFG004823*	hlgB_VF0011_VFG001275*	luk_TX423_VFG044011*	hly/hla_CVF085_VFG004847*	htsA_IA026_VFG044273*	htsB_IA026_VFG044272*	htsC_IA026_VFG044271*
JGR14_S29	SACOL0507_AI180_VFG043452*	SAUSA300_1974_TX425_VFG044013*?	SAUSA300_1975_TX425_VFG044014*	adsA_VF0422_VFG002420*	atl_CVF109_VFG004487*	aur_VF0024_VFG001314*	cap8A_VF0003_VFG001297*	cap8B_VF0003_VFG001298*	capC_CVF110_VFG003450*	capD_CVF110_VFG017255*	capE_CVF110_VFG005018*	capF_CVF110_VFG005029*	capG_CVF110_VFG005040*	cap8H_CVF110_VFG005051*	cap8I_CVF110_VFG005062*	cap8J_CVF110_VFG005069*	cap8K_CVF110_VFG005084*	capL_CVF110_VFG005091*	capM_CVF110_VFG005106*	capN_CVF110_VFG005117*	capO_CVF110_VFG005122*	capP_CVF110_VFG005135*	chp_VF0424_VFG002422	clfA_CVF098_VFG004639*	clfB_CVF099_VFG004633*	-	eap/map_CVF104_VFG017229*	ebh_CVF107_VFG004507*	ebp_CVF103_VFG004573*	efb_CVF108_VFG004494*	emp_AI178_VFG043451*	esaA_CVF624_VFG018114*	esaB_CVF624_VFG018138	essA_CVF624_VFG018118	essB_VF0403_VFG002408*	essC_CVF624_VFG018161*	esxA_CVF624_VFG018097	eta_CVF076_VFG004877*	fnbA_CVF100_VFG004625*	geh_CVF091_VFG004754*?	hlb_CVF086_VFG017174*?	hld_CVF088_VFG004799*	hlgA_CVF087_VFG004823*	hlgB_VF0011_VFG001275*	luk_TX423_VFG044011*	hly/hla_CVF085_VFG004843*	htsA_IA026_VFG044273*	htsB_IA026_VFG044272*	htsC_IA026_VFG044271*
JGR16_S30	SACOL0507_AI180_VFG043452*	SAUSA300_1974_TX425_VFG044013*?	SAUSA300_1975_TX425_VFG044014*	adsA_VF0422_VFG002420*	atl_CVF109_VFG004483*	aur_VF0024_VFG001314*	cap5A_CVF110_VFG004469*	capB_CVF110_VFG004463*	capC_CVF110_VFG003450*	cap5D_CVF110_VFG018628*	capE_CVF110_VFG005018*	capF_CVF110_VFG005029*	capG_CVF110_VFG005040*	cap8H_CVF110_VFG005051*	cap8I_CVF110_VFG005062*	cap8J_CVF110_VFG005069*	cap8K_CVF110_VFG005084*	capL_CVF110_VFG005090*	capM_CVF110_VFG005106*	capN_CVF110_VFG005117*	capO_CVF110_VFG005122*	cap8P_VF0003_VFG001312*	-	clfA_CVF098_VFG004639*	clfB_CVF099_VFG004633*	coa_CVF096_VFG004659*	eap/map_CVF104_VFG017229*	ebh_CVF107_VFG004507*	ebp_VF0008_VFG001278*	efb_CVF108_VFG004494*	emp_AI178_VFG043451*	esaA_CVF624_VFG018114*	esaB_CVF624_VFG018138	essA_CVF624_VFG018118	essB_VF0403_VFG002408*	essC_CVF624_VFG018161*	esxA_CVF624_VFG018097	eta_CVF076_VFG004877*	fnbA_CVF100_VFG004625*	geh_CVF091_VFG004754*?	hlb_CVF086_VFG017174*?	hld_CVF088_VFG004799	hlgA_CVF087_VFG004823*	hlgB_VF0011_VFG001275*	luk_TX423_VFG044011*	hly/hla_CVF085_VFG004843*	htsA_IA026_VFG044273*	htsB_IA026_VFG044272*	htsC_IA026_VFG044271*
KTR38_S25	SACOL0507_AI180_VFG043452*	SAUSA300_1974_TX425_VFG044013*?	SAUSA300_1975_TX425_VFG044014*	adsA_VF0422_VFG002420*	atl_CVF109_VFG004483*	aur_VF0024_VFG001314*	cap5A_CVF110_VFG004469*	cap8B_VF0003_VFG001298*	capC_CVF110_VFG003450*	capD_CVF110_VFG017255*	capE_CVF110_VFG005018*	capF_CVF110_VFG005029*	capG_CVF110_VFG005040*	cap8H_CVF110_VFG005051*	cap8I_CVF110_VFG005062*	cap8J_CVF110_VFG005069*	cap8K_CVF110_VFG005084*	capL_CVF110_VFG005091*	capM_CVF110_VFG005106*	capN_CVF110_VFG005117*	capO_CVF110_VFG005122*	capP_CVF110_VFG005135*	-	clfA_CVF098_VFG004639*	clfB_CVF099_VFG004633*	coa_CVF096_VFG004659*	eap/map_CVF104_VFG017229*	ebh_CVF107_VFG004507*	ebp_VF0008_VFG001278*	efb_CVF108_VFG004494*	emp_AI178_VFG043451*	esaA_CVF624_VFG018114*	esaB_CVF624_VFG018138	essA_CVF624_VFG018118	essB_VF0403_VFG002408*	essC_CVF624_VFG018161*	esxA_CVF624_VFG018097	eta_CVF076_VFG004877*	fnbA_CVF100_VFG004625*	geh_CVF091_VFG004754*?	hlb_CVF086_VFG017174*?	hld_CVF088_VFG004799	hlgA_CVF087_VFG004823*	hlgB_VF0011_VFG001275*	luk_TX423_VFG044011*	hly/hla_CVF085_VFG004843*	htsA_IA026_VFG044273*	htsB_IA026_VFG044272*	htsC_IA026_VFG044271*
KTR69_S26	SACOL0507_AI180_VFG043452*	SAUSA300_1974_TX425_VFG044013*?	SAUSA300_1975_TX425_VFG044014*	adsA_VF0422_VFG002420*	atl_CVF109_VFG004483*	aur_VF0024_VFG001314*	cap5A_CVF110_VFG004469*	capB_CVF110_VFG004463*	capC_CVF110_VFG003450*	cap5D_CVF110_VFG018628*	capE_CVF110_VFG005018*	capF_CVF110_VFG005025*	capG_CVF110_VFG005040*	cap8H_CVF110_VFG005051*	cap8I_CVF110_VFG005062*	cap8J_CVF110_VFG005069*	cap8K_CVF110_VFG005084*	capL_CVF110_VFG005091*	capM_CVF110_VFG005106*	capN_CVF110_VFG005117*	capO_CVF110_VFG005122*	capP_CVF110_VFG005135*	chp_VF0424_VFG002422	clfA_CVF098_VFG004639*	clfB_CVF099_VFG004633*	coa_CVF096_VFG004659*	eap/map_CVF104_VFG017229*	ebh_CVF107_VFG004507*?	ebp_VF0008_VFG001278*	efb_CVF108_VFG004494*	emp_AI178_VFG043451*	esaA_CVF624_VFG018114*	esaB_CVF624_VFG018138	essA_CVF624_VFG018118	essB_CVF624_VFG018148*	essC_CVF624_VFG018161*	esxA_CVF624_VFG018097	eta_CVF076_VFG004877*	fnbA_CVF100_VFG004625*	geh_CVF091_VFG004754*	hlb_CVF086_VFG017174*?	hld_CVF088_VFG004799*	hlgA_CVF087_VFG004823*	hlgB_VF0011_VFG001275*	luk_TX423_VFG044011*	hly/hla_CVF085_VFG004843*	htsA_IA026_VFG044273*	htsB_IA026_VFG044272*	htsC_IA026_VFG044271*
LCR81_S27	SACOL0507_AI180_VFG043452*	SAUSA300_1974_TX425_VFG044013*?	SAUSA300_1975_TX425_VFG044014*	adsA_VF0422_VFG002420*	atl_CVF109_VFG004483*	aur_VF0024_VFG001314*	cap5A_CVF110_VFG004469*	capB_CVF110_VFG004463*	capC_CVF110_VFG003450*	cap5D_CVF110_VFG018628*	capE_CVF110_VFG005018*	capF_CVF110_VFG005029*	capG_CVF110_VFG005040*	cap8H_CVF110_VFG005051*	cap8I_CVF110_VFG005062*	cap8J_CVF110_VFG005069*	cap8K_CVF110_VFG005084*	capL_CVF110_VFG005091*	capM_CVF110_VFG005106*	capN_CVF110_VFG005117*	capO_CVF110_VFG005121*	capP_CVF110_VFG005135*	chp_VF0424_VFG002422	clfA_CVF098_VFG004639*	clfB_CVF099_VFG004633*	coa_CVF096_VFG004659*	eap/map_CVF104_VFG017229*	ebh_CVF107_VFG004507*	ebp_VF0008_VFG001278*	efb_CVF108_VFG004494*	emp_AI178_VFG043451*	esaA_VF0403_VFG002406*	esaB_CVF624_VFG018138	essA_CVF624_VFG018118	essB_CVF624_VFG018130*	essC_CVF624_VFG018161*	esxA_CVF624_VFG018097	eta_CVF076_VFG004878*	fnbA_CVF100_VFG004625*	geh_CVF091_VFG004754*?	hlb_CVF086_VFG017174*?	hld_VF0007_VFG001292	hlgA_CVF087_VFG004823*	hlgB_VF0011_VFG001275*	luk_TX423_VFG044011*	hly/hla_CVF085_VFG004843*	htsA_IA026_VFG044273*	htsB_IA026_VFG044272*	htsC_IA026_VFG044271*
LCR85_S28	SACOL0507_AI180_VFG043452*	SAUSA300_1974_TX425_VFG044013*?	SAUSA300_1975_TX425_VFG044014*	adsA_VF0422_VFG002420*	atl_CVF109_VFG004483*	aur_VF0024_VFG001314*	cap8A_VF0003_VFG001297*	capB_CVF110_VFG004463*	capC_CVF110_VFG003450*	cap5D_CVF110_VFG018628*	capE_CVF110_VFG005018*	capF_CVF110_VFG005029*	capG_CVF110_VFG005040*	cap8H_CVF110_VFG005051*	cap8I_CVF110_VFG005062*	cap8J_CVF110_VFG005069*	cap8K_CVF110_VFG005084*	capL_CVF110_VFG005091*	capM_CVF110_VFG005106*	capN_CVF110_VFG005117*	capO_CVF110_VFG005122*	capP_CVF110_VFG005135*	-	clfA_CVF098_VFG004639*	clfB_CVF099_VFG004633*	coa_CVF096_VFG004659*	eap/map_CVF104_VFG017229*	ebh_CVF107_VFG004507*	ebp_VF0008_VFG001278*	efb_CVF108_VFG004496*?	emp_AI178_VFG043451*	esaA_CVF624_VFG018114*	esaB_VF0403_VFG002407	essA_CVF624_VFG018118	essB_VF0403_VFG002408*	essC_CVF624_VFG018161*	esxA_CVF624_VFG018097	eta_CVF076_VFG004877*	fnbA_CVF100_VFG004625*	geh_CVF091_VFG004754*?	hlb_CVF086_VFG017174*?	hld_CVF088_VFG004799*	hlgA_CVF087_VFG004823*	hlgB_CVF087_VFG004809*	luk_TX423_VFG044011*	hly/hla_CVF085_VFG004843*	htsA_IA026_VFG044273*	htsB_IA026_VFG044272*	htsC_IA026_VFG044271*
MKR2_S33	SACOL0507_AI180_VFG043452*	SAUSA300_1974_TX425_VFG044013*?	SAUSA300_1975_TX425_VFG044014*	adsA_VF0422_VFG002420*	atl_CVF109_VFG004483*	aur_VF0024_VFG001314*	cap5A_CVF110_VFG004469*	cap8B_VF0003_VFG001298*	capC_CVF110_VFG003450*	cap5D_CVF110_VFG018628*	capE_CVF110_VFG005018*	capF_CVF110_VFG005029*	capG_CVF110_VFG005040*	cap8H_CVF110_VFG005051*	cap8I_CVF110_VFG005062*	cap8J_CVF110_VFG005069*	cap8K_CVF110_VFG005084*	capL_CVF110_VFG005091*	capM_CVF110_VFG005106*	capN_CVF110_VFG005117*	capO_CVF110_VFG005122*	capP_CVF110_VFG005135*	chp_VF0424_VFG002422	clfA_CVF098_VFG004639*	clfB_CVF099_VFG004633*	coa_CVF096_VFG004659*	eap/map_CVF104_VFG017229*	ebh_CVF107_VFG004507*	ebp_VF0008_VFG001278*	efb_CVF108_VFG004494*	emp_AI178_VFG043451*	esaA_CVF624_VFG018114*	esaB_CVF624_VFG018138*	essA_CVF624_VFG018118	essB_VF0403_VFG002408*	essC_CVF624_VFG018161*	esxA_CVF624_VFG018097	eta_CVF076_VFG004877*	fnbA_CVF100_VFG004625*	geh_CVF091_VFG004754*?	hlb_CVF086_VFG017174*?	hld_CVF088_VFG004799	hlgA_CVF087_VFG004823*	hlgB_VF0011_VFG001275*	luk_TX423_VFG044011*	hly/hla_CVF085_VFG004843*	htsA_IA026_VFG044273*	htsB_IA026_VFG044272*	htsC_IA026_VFG044271*
MKR3_S34	SACOL0507_AI180_VFG043452*	SAUSA300_1974_TX425_VFG044013*?	SAUSA300_1975_TX425_VFG044014*	adsA_VF0422_VFG002420*	atl_CVF109_VFG004483*	aur_VF0024_VFG001314*	cap5A_CVF110_VFG004469*	capB_CVF110_VFG004463*	capC_CVF110_VFG003450*	cap5D_CVF110_VFG018628*	capE_CVF110_VFG005018*	capF_CVF110_VFG005029*	capG_CVF110_VFG005040*	cap8H_CVF110_VFG005051*	cap8I_CVF110_VFG005062*	cap8J_CVF110_VFG005069*	cap8K_CVF110_VFG005084*	capL_CVF110_VFG005090*	capM_CVF110_VFG005106*	capN_CVF110_VFG005117*	capO_CVF110_VFG005121*	capP_CVF110_VFG005135*	chp_VF0424_VFG002422	clfA_CVF098_VFG004639*	clfB_CVF099_VFG004633*	coa_CVF096_VFG004659*	eap/map_CVF104_VFG017229*	ebh_CVF107_VFG004507*	ebp_VF0008_VFG001278*	efb_CVF108_VFG004494*	emp_AI178_VFG043451*	esaA_CVF624_VFG018114*	esaB_CVF624_VFG018138	essA_CVF624_VFG018118	essB_CVF624_VFG018148*	essC_CVF624_VFG018161*	esxA_CVF624_VFG018097	eta_CVF076_VFG004877*	fnbA_CVF100_VFG004625*	geh_CVF091_VFG004754*?	hlb_CVF086_VFG017174*?	hld_CVF088_VFG004799	hlgA_CVF087_VFG004823*	hlgB_VF0011_VFG001275*	luk_TX423_VFG044011*	hly/hla_CVF085_VFG004843*	htsA_IA026_VFG044273*	htsB_IA026_VFG044272*	htsC_IA026_VFG044271*
NCHR29_S31	SACOL0507_AI180_VFG043452*	SAUSA300_1974_TX425_VFG044013*?	SAUSA300_1975_TX425_VFG044014*	adsA_VF0422_VFG002420*	atl_CVF109_VFG004483*	aur_VF0024_VFG001314*	cap5A_CVF110_VFG004469*	capB_CVF110_VFG004463*	capC_CVF110_VFG003450*	cap5D_CVF110_VFG018628*	capE_CVF110_VFG005018*	capF_CVF110_VFG005025*	capG_CVF110_VFG005040*	cap8H_CVF110_VFG005051*	cap8I_CVF110_VFG005062*	cap8J_CVF110_VFG005069*	cap8K_CVF110_VFG005084*	capL_CVF110_VFG005091*	capM_CVF110_VFG005106*	capN_CVF110_VFG005117*	capO_CVF110_VFG005122*	capP_CVF110_VFG005135*	-	clfA_CVF098_VFG004639*	clfB_CVF099_VFG004633*	coa_CVF096_VFG004659*	eap/map_CVF104_VFG017229*	ebh_CVF107_VFG004507*	ebp_VF0008_VFG001278*	efb_CVF108_VFG004496*?	emp_AI178_VFG043451*	esaA_CVF624_VFG018114*	esaB_CVF624_VFG018138	essA_CVF624_VFG018118	essB_CVF624_VFG018148*	essC_CVF624_VFG018161*	esxA_CVF624_VFG018097	eta_CVF076_VFG004877*	fnbA_CVF100_VFG004625*	geh_CVF091_VFG004754*?	hlb_CVF086_VFG017174*?	hld_CVF088_VFG004799	hlgA_CVF087_VFG004823*	hlgB_VF0011_VFG001275*	luk_TX423_VFG044011*	hly/hla_CVF085_VFG004843*	htsA_IA026_VFG044273*	htsB_IA026_VFG044272*	htsC_IA026_VFG044271*
NCHR34_S32	SACOL0507_AI180_VFG043452*	SAUSA300_1974_TX425_VFG044013*?	SAUSA300_1975_TX425_VFG044014*	adsA_VF0422_VFG002420*	atl_CVF109_VFG004483*	aur_VF0024_VFG001314*	cap5A_CVF110_VFG004469*	cap8B_VF0003_VFG001298*	capC_CVF110_VFG003450*	cap5D_CVF110_VFG018628*	capE_CVF110_VFG005018*	capF_CVF110_VFG005025*	capG_CVF110_VFG005040*	cap8H_CVF110_VFG005051*	cap8I_CVF110_VFG005062*	cap8J_CVF110_VFG005069*	cap8K_CVF110_VFG005084*	capL_CVF110_VFG005090*	capM_CVF110_VFG005106*	capN_CVF110_VFG005117*	capO_CVF110_VFG005122*	capP_CVF110_VFG005135*	-	clfA_CVF098_VFG004639*	clfB_CVF099_VFG004633*	coa_CVF096_VFG004659*	eap/map_CVF104_VFG017229*	ebh_CVF107_VFG004507*	ebp_CVF103_VFG004573*	efb_CVF108_VFG004494*	emp_AI178_VFG043451*	esaA_CVF624_VFG018114*	esaB_CVF624_VFG018138	essA_CVF624_VFG018118	essB_CVF624_VFG018148*	essC_CVF624_VFG018161*	esxA_CVF624_VFG018097	eta_CVF076_VFG004877*	fnbA_CVF100_VFG004625*	geh_CVF091_VFG004754*	hlb_CVF086_VFG017174*?	hld_VF0007_VFG001292	hlgA_CVF087_VFG004823*	hlgB_VF0011_VFG001275*	luk_TX423_VFG044011*	hly/hla_CVF085_VFG004843*	htsA_IA026_VFG044273*	htsB_IA026_VFG044272*	htsC_IA026_VFG044271*
ORSA27	SACOL0507_AI180_VFG043452*	SAUSA300_1974_TX425_VFG044013*?	SAUSA300_1975_TX425_VFG044014*	adsA_VF0422_VFG002420*	atl_CVF109_VFG004483*	aur_VF0024_VFG001314*	cap5A_CVF110_VFG004469*	cap8B_VF0003_VFG001298*	capC_CVF110_VFG003450*	cap5D_CVF110_VFG018628*	capE_CVF110_VFG005018*	capF_CVF110_VFG005025*	capG_CVF110_VFG005040*	cap8H_CVF110_VFG005051*	cap8I_CVF110_VFG005062*	cap8J_VF0003_VFG001306*	cap8K_CVF110_VFG005084*	capL_CVF110_VFG005091*	capM_CVF110_VFG005106*	capN_CVF110_VFG005117*	capO_CVF110_VFG005122*	capP_CVF110_VFG005135*	-	clfA_CVF098_VFG004639*	clfB_CVF099_VFG004633*	coa_CVF096_VFG004659*	eap/map_CVF104_VFG017229*	ebh_CVF107_VFG004507*	ebp_CVF103_VFG004573*	efb_CVF108_VFG004494*	emp_AI178_VFG043451*	esaA_VF0403_VFG002406*	esaB_CVF624_VFG018138*	essA_CVF624_VFG018118	essB_CVF624_VFG018148*	essC_CVF624_VFG018161*	esxA_CVF624_VFG018097	eta_CVF076_VFG004877*	fnbA_CVF100_VFG004625*	geh_CVF091_VFG004754*?	hlb_CVF086_VFG017174*?	hld_CVF088_VFG004799*	hlgA_CVF087_VFG004823*	hlgB_VF0011_VFG001275*	luk_TX423_VFG044011*	hly/hla_CVF085_VFG004843*	htsA_IA026_VFG044273*	htsB_IA026_VFG044272*	htsC_IA026_VFG044271*
ORSA306	SACOL0507_AI180_VFG043452*	SAUSA300_1974_TX425_VFG044013*?	SAUSA300_1975_TX425_VFG044014*	adsA_VF0422_VFG002420*	atl_CVF109_VFG004483*	aur_VF0024_VFG001314*	cap5A_CVF110_VFG004469*	capB_CVF110_VFG004463*	capC_CVF110_VFG003450*	cap5D_CVF110_VFG018628*	capE_CVF110_VFG005018*	capF_CVF110_VFG005025*	capG_CVF110_VFG005040*	cap8H_CVF110_VFG005051*	cap8I_CVF110_VFG005062*	cap8J_CVF110_VFG005069*	cap8K_CVF110_VFG005084*	capL_CVF110_VFG005091*	capM_CVF110_VFG005106*	capN_CVF110_VFG005117*	capO_CVF110_VFG005122*	capP_CVF110_VFG005135*	chp_VF0424_VFG002422	clfA_CVF098_VFG004639*	clfB_CVF099_VFG004633*	coa_CVF096_VFG004659*	eap/map_CVF104_VFG017229*	ebh_CVF107_VFG004507*	ebp_VF0008_VFG001278*	efb_CVF108_VFG004494*	emp_AI178_VFG043451*	esaA_VF0403_VFG002406*	esaB_CVF624_VFG018138	essA_CVF624_VFG018118	essB_VF0403_VFG002408*	essC_CVF624_VFG018161*	esxA_CVF624_VFG018097	eta_CVF076_VFG004877*	fnbA_CVF100_VFG004625*	geh_CVF091_VFG004754*?	hlb_CVF086_VFG017174*?	hld_CVF088_VFG004799*	hlgA_CVF087_VFG004823*	hlgB_VF0011_VFG001275*	luk_TX423_VFG044011*	hly/hla_CVF085_VFG004847*	htsA_IA026_VFG044273*	htsB_IA026_VFG044272*	htsC_IA026_VFG044271*
ORSA310	SACOL0507_AI180_VFG043452*	SAUSA300_1974_TX425_VFG044013*?	SAUSA300_1975_TX425_VFG044014*	adsA_VF0422_VFG002420*	atl_CVF109_VFG004483*	aur_VF0024_VFG001314*	cap5A_CVF110_VFG004469*	cap8B_VF0003_VFG001298*	capC_CVF110_VFG003450*	capD_CVF110_VFG017255*	capE_CVF110_VFG005018*	capF_CVF110_VFG005025*	capG_CVF110_VFG005040*	cap8H_CVF110_VFG005051*	cap8I_CVF110_VFG005062*	cap8J_CVF110_VFG005069*	cap8K_CVF110_VFG005084*	capL_CVF110_VFG005091*	capM_CVF110_VFG005106*	capN_CVF110_VFG005117*	capO_CVF110_VFG005121*	capP_CVF110_VFG005135*	chp_VF0424_VFG002422	clfA_CVF098_VFG004639*	clfB_CVF099_VFG004633*	coa_CVF096_VFG004659*	eap/map_CVF104_VFG017229*	ebh_CVF107_VFG004507*	ebp_CVF103_VFG004573*	efb_CVF108_VFG004494*	emp_AI178_VFG043451*	esaA_VF0403_VFG002406*	esaB_CVF624_VFG018138	essA_CVF624_VFG018118	essB_VF0403_VFG002408*	essC_CVF624_VFG018161*	esxA_CVF624_VFG018097	eta_CVF076_VFG004877*	fnbA_CVF100_VFG004625*	geh_CVF091_VFG004754*?	hlb_CVF086_VFG017174*?	hld_CVF088_VFG004799	hlgA_CVF087_VFG004823*	hlgB_VF0011_VFG001275*	luk_TX423_VFG044011*	hly/hla_CVF085_VFG004847*	htsA_IA026_VFG044273*	htsB_IA026_VFG044272*	htsC_IA026_VFG044271*
ORSA315	SACOL0507_AI180_VFG043452*	SAUSA300_1974_TX425_VFG044013*?	SAUSA300_1975_TX425_VFG044014*	adsA_VF0422_VFG002420*	atl_CVF109_VFG004483*	aur_VF0024_VFG001314*	cap5A_CVF110_VFG004469*	capB_CVF110_VFG004463*	capC_CVF110_VFG003450*	cap5D_CVF110_VFG018628*	capE_CVF110_VFG005018*	capF_CVF110_VFG005029*	capG_CVF110_VFG005040*	cap8H_VF0003_VFG001304*	cap8I_CVF110_VFG005062*	cap8J_CVF110_VFG005069*	cap8K_CVF110_VFG005084*	capL_CVF110_VFG005091*	capM_CVF110_VFG005106*	capN_CVF110_VFG005117*	capO_CVF110_VFG005122*	capP_CVF110_VFG005135*	-	clfA_CVF098_VFG004639*	clfB_CVF099_VFG004633*	coa_CVF096_VFG004659*	eap/map_CVF104_VFG017229*	ebh_CVF107_VFG004507*	ebp_VF0008_VFG001278*	efb_CVF108_VFG004494*	emp_AI178_VFG043451*	esaA_CVF624_VFG018114*	esaB_CVF624_VFG018138	essA_CVF624_VFG018118	essB_VF0403_VFG002408*	essC_CVF624_VFG018161*	esxA_CVF624_VFG018097	eta_CVF076_VFG004877*	fnbA_CVF100_VFG004625*	geh_CVF091_VFG004754*?	hlb_CVF086_VFG017174*?	hld_CVF088_VFG004799	hlgA_CVF087_VFG004823*	hlgB_VF0011_VFG001275*	luk_TX423_VFG044011*	hly/hla_CVF085_VFG004843*	htsA_IA026_VFG044273*	htsB_IA026_VFG044272*	htsC_IA026_VFG044271*
ORSA340	SACOL0507_AI180_VFG043452*	SAUSA300_1974_TX425_VFG044013*?	SAUSA300_1975_TX425_VFG044014*	adsA_VF0422_VFG002420*	atl_CVF109_VFG004483*	aur_VF0024_VFG001314*	cap5A_CVF110_VFG004469*	cap8B_VF0003_VFG001298*	capC_CVF110_VFG003450*	cap5D_CVF110_VFG018628*	capE_CVF110_VFG005018*	capF_CVF110_VFG005025*	capG_CVF110_VFG005040*	cap8H_CVF110_VFG005051*	cap8I_CVF110_VFG005062*	cap8J_CVF110_VFG005069*	cap8K_CVF110_VFG005084*	capL_CVF110_VFG005091*	capM_CVF110_VFG005106*	capN_CVF110_VFG005117*	capO_CVF110_VFG005122*	capP_CVF110_VFG005135*	-	clfA_CVF098_VFG004639*	clfB_CVF099_VFG004633*	coa_CVF096_VFG004659*	eap/map_CVF104_VFG017229*	ebh_CVF107_VFG004507*	ebp_CVF103_VFG004573*	efb_CVF108_VFG004494*	emp_AI178_VFG043451*	esaA_VF0403_VFG002406*	esaB_VF0403_VFG002407	essA_CVF624_VFG018118	essB_CVF624_VFG018141*	essC_CVF624_VFG018161*	esxA_CVF624_VFG018097	eta_CVF076_VFG004878*	fnbA_CVF100_VFG004625*	geh_CVF091_VFG004754*?	hlb_CVF086_VFG017174*?	hld_CVF088_VFG004799	hlgA_CVF087_VFG004823*	hlgB_VF0011_VFG001275*	luk_TX423_VFG044011*	hly/hla_CVF085_VFG004843*	htsA_IA026_VFG044273*	htsB_IA026_VFG044272*	htsC_IA026_VFG044271*
ORSA341	SACOL0507_AI180_VFG043452*	SAUSA300_1974_TX425_VFG044013*?	SAUSA300_1975_TX425_VFG044014*	adsA_VF0422_VFG002420*	atl_CVF109_VFG004483*	aur_VF0024_VFG001314*	cap5A_CVF110_VFG004469*	cap8B_VF0003_VFG001298*	capC_CVF110_VFG003450*	capD_CVF110_VFG017255*	capE_CVF110_VFG005018*	capF_CVF110_VFG005029*	capG_CVF110_VFG005040*	cap8H_CVF110_VFG005051*	cap8I_CVF110_VFG005062*	cap8J_CVF110_VFG005069*	cap8K_CVF110_VFG005084*	capL_CVF110_VFG005090*	capM_CVF110_VFG005106*	capN_CVF110_VFG005117*	capO_CVF110_VFG005121*	capP_CVF110_VFG005135*	chp_VF0424_VFG002422	clfA_CVF098_VFG004639*	clfB_CVF099_VFG004633*	coa_CVF096_VFG004659*	eap/map_CVF104_VFG017229*	ebh_CVF107_VFG004507*	ebp_VF0008_VFG001278*	efb_CVF108_VFG004494*	emp_AI178_VFG043451*	esaA_CVF624_VFG018114*	esaB_CVF624_VFG018138	essA_CVF624_VFG018118	essB_VF0403_VFG002408*	essC_CVF624_VFG018161*	esxA_CVF624_VFG018097	eta_CVF076_VFG004877*	fnbA_CVF100_VFG004625*	geh_CVF091_VFG004754*?	hlb_CVF086_VFG017174*?	hld_CVF088_VFG004799	hlgA_CVF087_VFG004823*	hlgB_VF0011_VFG001275*	luk_TX423_VFG044011*	hly/hla_CVF085_VFG004843*	htsA_IA026_VFG044273*	htsB_IA026_VFG044272*	htsC_IA026_VFG044271*
ORSA342	SACOL0507_AI180_VFG043452*	SAUSA300_1974_TX425_VFG044013*?	SAUSA300_1975_TX425_VFG044014*	adsA_VF0422_VFG002420*	atl_CVF109_VFG004483*	aur_VF0024_VFG001314*	cap5A_CVF110_VFG004469*	cap8B_VF0003_VFG001298*	capC_CVF110_VFG003450*	cap5D_CVF110_VFG018628*	capE_CVF110_VFG005018*	capF_CVF110_VFG005029*	capG_CVF110_VFG005040*	cap8H_CVF110_VFG005051*	cap8I_CVF110_VFG005062*	cap8J_CVF110_VFG005069*	cap8K_CVF110_VFG005084*	capL_CVF110_VFG005091*	capM_CVF110_VFG005106*	capN_CVF110_VFG005117*	capO_CVF110_VFG005122*	capP_CVF110_VFG005135*	chp_VF0424_VFG002422	clfA_CVF098_VFG004639*	clfB_CVF099_VFG004633*	coa_CVF096_VFG004659*	eap/map_CVF104_VFG017229*	ebh_CVF107_VFG004507*	ebp_VF0008_VFG001278*	efb_CVF108_VFG004494*	emp_AI178_VFG043451*	esaA_CVF624_VFG018114*	esaB_CVF624_VFG018138*	essA_CVF624_VFG018118	essB_VF0403_VFG002408*	essC_CVF624_VFG018161*	esxA_CVF624_VFG018097	eta_CVF076_VFG004877*	fnbA_CVF100_VFG004625*	geh_CVF091_VFG004754*?	hlb_CVF086_VFG017174*	hld_VF0007_VFG001292	hlgA_CVF087_VFG004823*	hlgB_VF0011_VFG001275*	luk_TX423_VFG044011*	hly/hla_CVF085_VFG004843*	htsA_IA026_VFG044273*	htsB_IA026_VFG044272*	htsC_IA026_VFG044271*
ORSA354	SACOL0507_AI180_VFG043452*	SAUSA300_1974_TX425_VFG044013*?	SAUSA300_1975_TX425_VFG044014*	adsA_VF0422_VFG002420*	atl_CVF109_VFG004487*	aur_VF0024_VFG001314*	cap5A_CVF110_VFG004469*	capB_CVF110_VFG004463*	capC_CVF110_VFG003450*	cap5D_CVF110_VFG018628*	capE_CVF110_VFG005018*	capF_CVF110_VFG005029*	capG_CVF110_VFG005040*	cap8H_CVF110_VFG005051*	cap8I_CVF110_VFG005062*	cap8J_CVF110_VFG005069*	cap8K_CVF110_VFG005084*	capL_CVF110_VFG005090*	capM_CVF110_VFG005106*	capN_CVF110_VFG005117*	capO_CVF110_VFG005122*	capP_CVF110_VFG005135*	chp_VF0424_VFG002422	clfA_CVF098_VFG004639*	clfB_CVF099_VFG004633*	coa_CVF096_VFG004659*	eap/map_CVF104_VFG017229*	ebh_CVF107_VFG004507*	ebp_CVF103_VFG004573*	efb_CVF108_VFG004494*	emp_AI178_VFG043451*	esaA_VF0403_VFG002406*	esaB_CVF624_VFG018138*	essA_CVF624_VFG018118	essB_VF0403_VFG002408*	essC_CVF624_VFG018161*	esxA_CVF624_VFG018097	eta_CVF076_VFG004877*	fnbA_CVF100_VFG004625*	geh_CVF091_VFG004754*?	hlb_CVF086_VFG017174*?	hld_VF0007_VFG001292	hlgA_CVF087_VFG004823*	hlgB_VF0011_VFG001275*	luk_TX423_VFG044011*	hly/hla_CVF085_VFG004843*	htsA_IA026_VFG044273*	htsB_IA026_VFG044272*	htsC_IA026_VFG044271*
ORSA37	SACOL0507_AI180_VFG043452*	SAUSA300_1974_TX425_VFG044013*?	SAUSA300_1975_TX425_VFG044014*	adsA_VF0422_VFG002420*	atl_CVF109_VFG004483*	aur_VF0024_VFG001314*	cap5A_CVF110_VFG004469*	cap8B_VF0003_VFG001298*	capC_CVF110_VFG003450*	capD_CVF110_VFG017255*	capE_CVF110_VFG005018*	capF_CVF110_VFG005029*	capG_CVF110_VFG005040*	cap8H_CVF110_VFG005051*	cap8I_CVF110_VFG005062*	cap8J_CVF110_VFG005069*	cap8K_CVF110_VFG005084*	capL_CVF110_VFG005090*	capM_CVF110_VFG005106*	capN_CVF110_VFG005117*	capO_CVF110_VFG005122*	capP_CVF110_VFG005135*	chp_VF0424_VFG002422	clfA_CVF098_VFG004639*	clfB_CVF099_VFG004633*	coa_CVF096_VFG004659*	eap/map_CVF104_VFG017229*	ebh_CVF107_VFG004507*	ebp_CVF103_VFG004573*	efb_CVF108_VFG004494*	emp_AI178_VFG043451*	esaA_CVF624_VFG018114*	esaB_CVF624_VFG018138*	essA_CVF624_VFG018118	essB_VF0403_VFG002408*	essC_CVF624_VFG018161*	esxA_CVF624_VFG018097	eta_CVF076_VFG004878*	fnbA_CVF100_VFG004625*	geh_CVF091_VFG004754*?	hlb_CVF086_VFG017174*?	hld_CVF088_VFG004799*	hlgA_CVF087_VFG004823*	hlgB_VF0011_VFG001275*	luk_TX423_VFG044011*	hly/hla_CVF085_VFG004843*	htsA_IA026_VFG044273*	htsB_IA026_VFG044272*	htsC_IA026_VFG044271*
ORSA401	SACOL0507_AI180_VFG043452*	SAUSA300_1974_TX425_VFG044013*?	SAUSA300_1975_TX425_VFG044014*	adsA_VF0422_VFG002420*	atl_CVF109_VFG004483*	aur_VF0024_VFG001314*	cap5A_CVF110_VFG004469*	cap8B_VF0003_VFG001298*	capC_CVF110_VFG003450*	capD_CVF110_VFG017255*	capE_CVF110_VFG005018*	capF_CVF110_VFG005029*	capG_CVF110_VFG005040*	cap8H_CVF110_VFG005051*	cap8I_CVF110_VFG005062*	cap8J_CVF110_VFG005069*	cap8K_CVF110_VFG005084*	capL_CVF110_VFG005090*	capM_CVF110_VFG005106*	capN_CVF110_VFG005117*	capO_CVF110_VFG005122*	capP_CVF110_VFG005135*	chp_VF0424_VFG002422	clfA_CVF098_VFG004639*	clfB_CVF099_VFG004633*	coa_CVF096_VFG004659*	eap/map_CVF104_VFG017229*	ebh_CVF107_VFG004507*	ebp_VF0008_VFG001278*	efb_CVF108_VFG004494*	emp_AI178_VFG043451*	esaA_CVF624_VFG018114*	esaB_CVF624_VFG018138	essA_CVF624_VFG018118	essB_VF0403_VFG002408*	essC_CVF624_VFG018161*	esxA_CVF624_VFG018097	eta_CVF076_VFG004877*	fnbA_CVF100_VFG004625*	geh_CVF091_VFG004754*	hlb_CVF086_VFG017174*	hld_CVF088_VFG004799	hlgA_CVF087_VFG004823*	hlgB_VF0011_VFG001275*	luk_TX423_VFG044011*	hly/hla_CVF085_VFG004843*	htsA_IA026_VFG044273*	htsB_IA026_VFG044272*	htsC_IA026_VFG044271*
ORSA402	SACOL0507_AI180_VFG043452*	SAUSA300_1974_TX425_VFG044013*?	SAUSA300_1975_TX425_VFG044014*	adsA_VF0422_VFG002420*	atl_CVF109_VFG004483*	aur_VF0024_VFG001314*	cap5A_CVF110_VFG004469*	cap8B_VF0003_VFG001298*	capC_CVF110_VFG003450*	capD_CVF110_VFG017255*	capE_CVF110_VFG005018*	capF_CVF110_VFG005029*	capG_CVF110_VFG005040*	cap8H_CVF110_VFG005051*	cap8I_CVF110_VFG005062*	cap8J_CVF110_VFG005069*	cap8K_CVF110_VFG005084*	capL_CVF110_VFG005090*	capM_CVF110_VFG005106*	capN_CVF110_VFG005117*	capO_CVF110_VFG005122*	capP_CVF110_VFG005135*	chp_VF0424_VFG002422	clfA_CVF098_VFG004639*	clfB_CVF099_VFG004633*	coa_CVF096_VFG004659*	eap/map_CVF104_VFG017229*	ebh_CVF107_VFG004507*	ebp_VF0008_VFG001278*	efb_CVF108_VFG004494*	emp_AI178_VFG043451*	esaA_CVF624_VFG018114*	esaB_CVF624_VFG018138*	essA_CVF624_VFG018118	essB_VF0403_VFG002408*	essC_CVF624_VFG018161*	esxA_CVF624_VFG018097	eta_CVF076_VFG004878*	fnbA_CVF100_VFG004625*	geh_CVF091_VFG004754*?	hlb_CVF086_VFG017174*?	hld_CVF088_VFG004799*	hlgA_CVF087_VFG004823*	hlgB_VF0011_VFG001275*	luk_TX423_VFG044011*	hly/hla_CVF085_VFG004843*	htsA_IA026_VFG044273*	htsB_IA026_VFG044272*	htsC_IA026_VFG044271*
ORSA403	SACOL0507_AI180_VFG043452*	SAUSA300_1974_TX425_VFG044013*?	SAUSA300_1975_TX425_VFG044014*	adsA_VF0422_VFG002420*	atl_CVF109_VFG004483*	aur_VF0024_VFG001314*	cap5A_CVF110_VFG004469*	capB_CVF110_VFG004463*	capC_CVF110_VFG003450*	cap5D_CVF110_VFG018628*	capE_CVF110_VFG005018*	capF_CVF110_VFG005025*	capG_CVF110_VFG005040*	cap8H_CVF110_VFG005051*	cap8I_CVF110_VFG005062*	cap8J_CVF110_VFG005069*	cap8K_CVF110_VFG005084*	capL_CVF110_VFG005090*	capM_CVF110_VFG005106*	capN_CVF110_VFG005117*	capO_CVF110_VFG005122*	capP_CVF110_VFG005135*	-	clfA_CVF098_VFG004639*	clfB_CVF099_VFG004633*	coa_CVF096_VFG004659*	eap/map_CVF104_VFG017229*	ebh_CVF107_VFG004507*	ebp_VF0008_VFG001278*	efb_CVF108_VFG004494*	emp_AI178_VFG043451*	esaA_VF0403_VFG002406*	esaB_CVF624_VFG018138	essA_CVF624_VFG018118	essB_VF0403_VFG002408*	essC_CVF624_VFG018161*	esxA_CVF624_VFG018097	eta_CVF076_VFG004877*	fnbA_CVF100_VFG004625*	geh_CVF091_VFG004754*	hlb_CVF086_VFG017174*?	hld_CVF088_VFG004799	hlgA_CVF087_VFG004823*	hlgB_VF0011_VFG001275*	luk_TX423_VFG044011*	hly/hla_CVF085_VFG004843*	htsA_IA026_VFG044273*	htsB_IA026_VFG044272*	htsC_IA026_VFG044271*
ORSA406	SACOL0507_AI180_VFG043452*	SAUSA300_1974_TX425_VFG044013*?	SAUSA300_1975_TX425_VFG044014*	adsA_VF0422_VFG002420*	atl_CVF109_VFG004483*	aur_VF0024_VFG001314*	cap8A_VF0003_VFG001297*	cap8B_VF0003_VFG001298*	capC_CVF110_VFG003450*	cap5D_CVF110_VFG018628*	capE_CVF110_VFG005018*	capF_CVF110_VFG005029*	capG_CVF110_VFG005040*	cap8H_CVF110_VFG005051*	cap8I_CVF110_VFG005062*	cap8J_CVF110_VFG005069*	cap8K_CVF110_VFG005084*	capL_CVF110_VFG005090*	capM_CVF110_VFG005106*	capN_CVF110_VFG005117*	capO_CVF110_VFG005122*	capP_CVF110_VFG005135*	chp_VF0424_VFG002422	clfA_CVF098_VFG004639*	clfB_CVF099_VFG004633*	coa_CVF096_VFG004659*	eap/map_CVF104_VFG017229*	ebh_CVF107_VFG004507*	ebp_VF0008_VFG001278*	efb_CVF108_VFG004494*	emp_AI178_VFG043451*	esaA_CVF624_VFG018114*	esaB_CVF624_VFG018138*	essA_CVF624_VFG018118	essB_CVF624_VFG018148*	essC_CVF624_VFG018161*	esxA_CVF624_VFG018097	eta_CVF076_VFG004877*	fnbA_CVF100_VFG004625*	geh_CVF091_VFG004754*?	hlb_CVF086_VFG017174*?	hld_CVF088_VFG004799	hlgA_CVF087_VFG004823*	hlgB_VF0011_VFG001275*	luk_TX423_VFG044011*	hly/hla_CVF085_VFG004843*	htsA_IA026_VFG044273*	htsB_IA026_VFG044272*	htsC_IA026_VFG044271*
ORSA413	SACOL0507_AI180_VFG043452*	SAUSA300_1974_TX425_VFG044013*?	SAUSA300_1975_TX425_VFG044014*	adsA_VF0422_VFG002420*	atl_CVF109_VFG004483*	aur_VF0024_VFG001314*	cap5A_CVF110_VFG004469*	cap8B_VF0003_VFG001298*	capC_CVF110_VFG003450*	cap5D_CVF110_VFG018628*	capE_CVF110_VFG005018*	capF_CVF110_VFG005029*	capG_CVF110_VFG005040*	cap8H_CVF110_VFG005051*	cap8I_CVF110_VFG005062*	cap8J_CVF110_VFG005069*	cap8K_CVF110_VFG005084*	capL_CVF110_VFG005091*	capM_CVF110_VFG005106*	capN_CVF110_VFG005117*	capO_CVF110_VFG005121*	capP_CVF110_VFG005135*	chp_VF0424_VFG002422	clfA_CVF098_VFG004639*	clfB_CVF099_VFG004633*	coa_CVF096_VFG004659*	eap/map_CVF104_VFG017229*	ebh_CVF107_VFG004507*	ebp_VF0008_VFG001278*	efb_CVF108_VFG004494*	emp_AI178_VFG043451*	esaA_CVF624_VFG018114*	esaB_CVF624_VFG018138*	essA_CVF624_VFG018118	essB_VF0403_VFG002408*	essC_CVF624_VFG018161*	esxA_CVF624_VFG018097	eta_CVF076_VFG004878*	fnbA_CVF100_VFG004625*	geh_CVF091_VFG004754*?	hlb_CVF086_VFG017174*?	hld_VF0007_VFG001292	hlgA_CVF087_VFG004823*	hlgB_VF0011_VFG001275*	luk_TX423_VFG044011*	hly/hla_CVF085_VFG004843*	htsA_IA026_VFG044273*	htsB_IA026_VFG044272*	htsC_IA026_VFG044271*
ORSA415	SACOL0507_AI180_VFG043452*	SAUSA300_1974_TX425_VFG044013*?	SAUSA300_1975_TX425_VFG044014*	adsA_VF0422_VFG002420*	atl_CVF109_VFG004483*	aur_VF0024_VFG001314*	cap5A_CVF110_VFG004469*	capB_CVF110_VFG004463*	capC_CVF110_VFG003450*	cap5D_CVF110_VFG018628*	capE_CVF110_VFG005018*	capF_CVF110_VFG005025*	capG_CVF110_VFG005040*	cap8H_CVF110_VFG005051*	cap8I_CVF110_VFG005062*	cap8J_CVF110_VFG005069*	cap8K_CVF110_VFG005084*	capL_CVF110_VFG005091*	capM_CVF110_VFG005106*	capN_CVF110_VFG005117*	capO_CVF110_VFG005122*	capP_CVF110_VFG005135*	chp_VF0424_VFG002422	clfA_CVF098_VFG004639*	clfB_CVF099_VFG004633*	coa_CVF096_VFG004659*	eap/map_CVF104_VFG017229*	ebh_CVF107_VFG004507*	ebp_CVF103_VFG004573*	efb_CVF108_VFG004494*	emp_AI178_VFG043451*	esaA_VF0403_VFG002406*	esaB_CVF624_VFG018138	essA_CVF624_VFG018118	essB_VF0403_VFG002408*	essC_CVF624_VFG018161*	esxA_CVF624_VFG018097	eta_CVF076_VFG004878*	fnbA_CVF100_VFG004625*	geh_CVF091_VFG004754*?	hlb_CVF086_VFG017174*?	hld_CVF088_VFG004799	hlgA_CVF087_VFG004823*	hlgB_VF0011_VFG001275*	luk_TX423_VFG044011*	hly/hla_CVF085_VFG004843*	htsA_IA026_VFG044273*	htsB_IA026_VFG044272*	htsC_IA026_VFG044271*
ORSA416	SACOL0507_AI180_VFG043452*	SAUSA300_1974_TX425_VFG044013*?	SAUSA300_1975_TX425_VFG044014*	adsA_VF0422_VFG002420*	atl_CVF109_VFG004487*	aur_VF0024_VFG001314*	cap5A_CVF110_VFG004469*	capB_CVF110_VFG004463*	capC_CVF110_VFG003450*	cap5D_CVF110_VFG018628*	capE_CVF110_VFG005018*	capF_CVF110_VFG005025*	capG_CVF110_VFG005040*	cap8H_CVF110_VFG005051*	cap8I_CVF110_VFG005062*	cap8J_CVF110_VFG005069*	cap8K_CVF110_VFG005084*	capL_CVF110_VFG005091*	capM_CVF110_VFG005106*	capN_CVF110_VFG005117*	capO_CVF110_VFG005122*	capP_CVF110_VFG005135*	chp_VF0424_VFG002422	clfA_CVF098_VFG004639*	clfB_CVF099_VFG004633*	coa_CVF096_VFG004659*	eap/map_CVF104_VFG017229*	ebh_CVF107_VFG004507*	ebp_CVF103_VFG004573*	efb_CVF108_VFG004494*	emp_AI178_VFG043451*	esaA_VF0403_VFG002406*	esaB_VF0403_VFG002407	essA_CVF624_VFG018118	essB_VF0403_VFG002408*	essC_CVF624_VFG018161*	esxA_CVF624_VFG018097	eta_CVF076_VFG004877*	fnbA_CVF100_VFG004625*	geh_CVF091_VFG004754*?	hlb_CVF086_VFG017174*?	hld_CVF088_VFG004799	hlgA_CVF087_VFG004823*	hlgB_VF0011_VFG001275*	luk_TX423_VFG044011*	hly/hla_CVF085_VFG004847*	htsA_IA026_VFG044273*	htsB_IA026_VFG044272*	htsC_IA026_VFG044271*
ORSA417	SACOL0507_AI180_VFG043452*	SAUSA300_1974_TX425_VFG044013*?	SAUSA300_1975_TX425_VFG044014*	adsA_VF0422_VFG002420*	atl_CVF109_VFG004483*	aur_VF0024_VFG001314*	cap5A_CVF110_VFG004469*	cap8B_VF0003_VFG001298*	capC_CVF110_VFG003450*	cap5D_CVF110_VFG018628*	capE_CVF110_VFG005018*	capF_CVF110_VFG005029*	capG_CVF110_VFG005040*	cap8H_VF0003_VFG001304*	cap8I_CVF110_VFG005062*	cap8J_CVF110_VFG005069*	cap8K_CVF110_VFG005084*	capL_CVF110_VFG005091*	capM_CVF110_VFG005106*	capN_CVF110_VFG005113*	capO_CVF110_VFG005122*	capP_CVF110_VFG005135*	chp_VF0424_VFG002422	clfA_CVF098_VFG004639*	clfB_CVF099_VFG004633*	coa_CVF096_VFG004659*	eap/map_CVF104_VFG017229*	ebh_CVF107_VFG004507*	ebp_CVF103_VFG004573*	efb_CVF108_VFG004494*	emp_AI178_VFG043451*	esaA_CVF624_VFG018114*	esaB_CVF624_VFG018138	essA_CVF624_VFG018118	essB_VF0403_VFG002408*	essC_CVF624_VFG018161*	esxA_CVF624_VFG018097	eta_CVF076_VFG004878*	fnbA_CVF100_VFG004625*	geh_CVF091_VFG004754*	hlb_CVF086_VFG017174*?	hld_CVF088_VFG004799	hlgA_CVF087_VFG004823*	hlgB_VF0011_VFG001275*	luk_TX423_VFG044011*	hly/hla_CVF085_VFG004843*	htsA_IA026_VFG044273*	htsB_IA026_VFG044272*	htsC_IA026_VFG044271*
ORSA418	SACOL0507_AI180_VFG043452*	SAUSA300_1974_TX425_VFG044013*?	SAUSA300_1975_TX425_VFG044014*	adsA_VF0422_VFG002420*	atl_CVF109_VFG004483*	aur_VF0024_VFG001314*	cap5A_CVF110_VFG004469*	cap8B_VF0003_VFG001298*	capC_CVF110_VFG003450*	cap5D_CVF110_VFG018628*	capE_CVF110_VFG005018*	capF_CVF110_VFG005025*	capG_CVF110_VFG005040*	cap8H_CVF110_VFG005051*	cap8I_CVF110_VFG005062*	cap8J_CVF110_VFG005069*	cap8K_CVF110_VFG005084*	capL_CVF110_VFG005091*	capM_CVF110_VFG005106*	capN_CVF110_VFG005117*	capO_CVF110_VFG005122*	capP_CVF110_VFG005135*	chp_VF0424_VFG002422	clfA_CVF098_VFG004639*	clfB_CVF099_VFG004633*	coa_CVF096_VFG004659*	eap/map_CVF104_VFG017229*	ebh_CVF107_VFG004507*	ebp_VF0008_VFG001278*	efb_CVF108_VFG004496*?	emp_AI178_VFG043451*	esaA_VF0403_VFG002406*	esaB_VF0403_VFG002407	essA_CVF624_VFG018118	essB_CVF624_VFG018148*	essC_CVF624_VFG018161*	esxA_CVF624_VFG018097	eta_CVF076_VFG004877*	fnbA_CVF100_VFG004625*	geh_CVF091_VFG004754*?	hlb_CVF086_VFG017174*?	hld_CVF088_VFG004799	hlgA_CVF087_VFG004823*	hlgB_VF0011_VFG001275*	luk_TX423_VFG044011*	hly/hla_CVF085_VFG004847*	htsA_IA026_VFG044273*	htsB_IA026_VFG044272*	htsC_IA026_VFG044271*
ORSA420	SACOL0507_AI180_VFG043452*	SAUSA300_1974_TX425_VFG044013*?	SAUSA300_1975_TX425_VFG044014*	adsA_VF0422_VFG002420*	atl_CVF109_VFG004483*	aur_VF0024_VFG001314*	cap5A_CVF110_VFG004469*	capB_CVF110_VFG004463*	capC_CVF110_VFG003450*	cap5D_CVF110_VFG018628*	capE_CVF110_VFG005018*	capF_CVF110_VFG005025*	capG_CVF110_VFG005040*	cap8H_CVF110_VFG005051*	cap8I_CVF110_VFG005062*	cap8J_CVF110_VFG005069*	cap8K_CVF110_VFG005084*	capL_CVF110_VFG005090*	capM_CVF110_VFG005106*	capN_CVF110_VFG005117*	capO_CVF110_VFG005121*	capP_CVF110_VFG005135*	-	clfA_CVF098_VFG004639*	clfB_CVF099_VFG004633*	coa_CVF096_VFG004659*	eap/map_CVF104_VFG017229*	ebh_CVF107_VFG004507*	ebp_CVF103_VFG004573*	efb_CVF108_VFG004494*	emp_AI178_VFG043451*	esaA_CVF624_VFG018114*	esaB_CVF624_VFG018138	essA_CVF624_VFG018118	essB_VF0403_VFG002408*	essC_CVF624_VFG018161*	esxA_CVF624_VFG018097	eta_CVF076_VFG004877*	fnbA_CVF100_VFG004625*	geh_CVF091_VFG004754*?	hlb_CVF086_VFG017174*?	hld_CVF088_VFG004799	hlgA_CVF087_VFG004823*	hlgB_VF0011_VFG001275*	luk_TX423_VFG044011*	hly/hla_CVF085_VFG004843*	htsA_IA026_VFG044273*	htsB_IA026_VFG044272*	htsC_IA026_VFG044271*
ORSA421	SACOL0507_AI180_VFG043452*	SAUSA300_1974_TX425_VFG044013*?	SAUSA300_1975_TX425_VFG044014*	adsA_VF0422_VFG002420*	atl_CVF109_VFG004483*	aur_VF0024_VFG001314*	cap5A_CVF110_VFG004469*	capB_CVF110_VFG004463*	capC_CVF110_VFG003450*	cap5D_CVF110_VFG018628*	capE_CVF110_VFG005018*	capF_CVF110_VFG005025*	capG_CVF110_VFG005040*	cap8H_CVF110_VFG005051*	cap8I_CVF110_VFG005062*	cap8J_CVF110_VFG005069*	cap8K_CVF110_VFG005084*	capL_CVF110_VFG005091*	capM_CVF110_VFG005106*	capN_CVF110_VFG005117*	capO_CVF110_VFG005122*	capP_CVF110_VFG005135*	-	clfA_CVF098_VFG004639*	clfB_CVF099_VFG004633*	coa_CVF096_VFG004659*	eap/map_CVF104_VFG017229*	ebh_CVF107_VFG004507*	ebp_VF0008_VFG001278*	efb_CVF108_VFG004494*	emp_AI178_VFG043451*	esaA_CVF624_VFG018114*	esaB_CVF624_VFG018138	essA_CVF624_VFG018118	essB_CVF624_VFG018148*	essC_CVF624_VFG018161*	esxA_CVF624_VFG018097	eta_CVF076_VFG004877*	fnbA_CVF100_VFG004625*	geh_CVF091_VFG004754*?	hlb_CVF086_VFG017174*?	hld_CVF088_VFG004799	hlgA_CVF087_VFG004823*	hlgB_VF0011_VFG001275*	luk_TX423_VFG044011*	hly/hla_CVF085_VFG004847*	htsA_IA026_VFG044273*	htsB_IA026_VFG044272*	htsC_IA026_VFG044271*
ORSA560	SACOL0507_AI180_VFG043452*	SAUSA300_1974_TX425_VFG044013*?	SAUSA300_1975_TX425_VFG044014*	adsA_VF0422_VFG002420*	atl_CVF109_VFG004483*	aur_VF0024_VFG001314*	cap8A_VF0003_VFG001297*	capB_CVF110_VFG004463*	capC_CVF110_VFG003450*	cap5D_CVF110_VFG018628*	capE_CVF110_VFG005018*	capF_CVF110_VFG005029*	capG_CVF110_VFG005040*	cap8H_VF0003_VFG001304*	cap8I_CVF110_VFG005062*	cap8J_CVF110_VFG005069*	cap8K_CVF110_VFG005084*	capL_CVF110_VFG005091*	capM_CVF110_VFG005106*	capN_CVF110_VFG005117*	capO_CVF110_VFG005122*	capP_CVF110_VFG005135*	-	clfA_CVF098_VFG004639*	clfB_CVF099_VFG004633*	coa_CVF096_VFG004659*	eap/map_CVF104_VFG017229*	ebh_CVF107_VFG004507*	ebp_VF0008_VFG001278*	efb_CVF108_VFG004494*	emp_AI178_VFG043451*	esaA_CVF624_VFG018114*	esaB_CVF624_VFG018138	essA_CVF624_VFG018118	essB_VF0403_VFG002408*	essC_CVF624_VFG018161*	esxA_CVF624_VFG018097	eta_CVF076_VFG004877*	fnbA_CVF100_VFG004625*	geh_CVF091_VFG004754*?	hlb_CVF086_VFG017174*?	hld_CVF088_VFG004799	hlgA_CVF087_VFG004823*	hlgB_VF0011_VFG001275*	luk_TX423_VFG044011*	hly/hla_CVF085_VFG004847*	htsA_IA026_VFG044273*	htsB_IA026_VFG044272*	htsC_IA026_VFG044271*
ORSA563	SACOL0507_AI180_VFG043452*	SAUSA300_1974_TX425_VFG044013*?	SAUSA300_1975_TX425_VFG044014*	adsA_VF0422_VFG002420*	atl_CVF109_VFG004483*	aur_VF0024_VFG001314*	cap5A_CVF110_VFG004469*	capB_CVF110_VFG004463*	capC_CVF110_VFG003450*	cap5D_CVF110_VFG018628*	capE_CVF110_VFG005018*	capF_CVF110_VFG005025*	capG_CVF110_VFG005040*	cap8H_CVF110_VFG005051*	cap8I_CVF110_VFG005062*	cap8J_CVF110_VFG005069*	cap8K_CVF110_VFG005084*	capL_CVF110_VFG005091*	capM_CVF110_VFG005106*	capN_CVF110_VFG005117*	capO_CVF110_VFG005122*	capP_CVF110_VFG005135*	-	clfA_CVF098_VFG004639*	clfB_CVF099_VFG004633*	coa_CVF096_VFG004659*	eap/map_CVF104_VFG017229*	ebh_CVF107_VFG004507*	ebp_VF0008_VFG001278*	efb_CVF108_VFG004496*?	emp_AI178_VFG043451*	esaA_CVF624_VFG018114*	esaB_CVF624_VFG018138	essA_CVF624_VFG018118	essB_CVF624_VFG018148*	essC_CVF624_VFG018161*	esxA_CVF624_VFG018097	eta_CVF076_VFG004877*	fnbA_CVF100_VFG004625*	geh_CVF091_VFG004754*?	hlb_CVF086_VFG017174*?	hld_CVF088_VFG004799	hlgA_CVF087_VFG004823*	hlgB_VF0011_VFG001275*	luk_TX423_VFG044011*	hly/hla_CVF085_VFG004843*	htsA_IA026_VFG044273*	htsB_IA026_VFG044272*	htsC_IA026_VFG044271*
ORSA59	SACOL0507_AI180_VFG043452*	SAUSA300_1974_TX425_VFG044013*?	SAUSA300_1975_TX425_VFG044014*	adsA_VF0422_VFG002420*	atl_CVF109_VFG004483*	aur_VF0024_VFG001314*	cap5A_CVF110_VFG004469*	cap8B_VF0003_VFG001298*	capC_CVF110_VFG003450*	cap5D_CVF110_VFG018628*	capE_CVF110_VFG005018*	capF_CVF110_VFG005029*	capG_CVF110_VFG005040*	cap8H_CVF110_VFG005051*	cap8I_CVF110_VFG005062*	cap8J_CVF110_VFG005069*	cap8K_CVF110_VFG005084*	capL_CVF110_VFG005090*	capM_CVF110_VFG005106*	capN_CVF110_VFG005117*	capO_CVF110_VFG005121*	capP_CVF110_VFG005135*	chp_VF0424_VFG002422	clfA_CVF098_VFG004639*	clfB_CVF099_VFG004633*	coa_CVF096_VFG004659*	eap/map_CVF104_VFG017229*	ebh_CVF107_VFG004507*	ebp_CVF103_VFG004573*	efb_CVF108_VFG004494*	emp_AI178_VFG043451*	esaA_VF0403_VFG002406*	esaB_CVF624_VFG018138	essA_CVF624_VFG018118	essB_VF0403_VFG002408*	essC_CVF624_VFG018161*	esxA_CVF624_VFG018097	eta_CVF076_VFG004877*	fnbA_CVF100_VFG004625*	geh_CVF091_VFG004754*?	hlb_CVF086_VFG017174*	hld_CVF088_VFG004799	hlgA_CVF087_VFG004823*	hlgB_VF0011_VFG001275*	luk_TX423_VFG044011*	hly/hla_CVF085_VFG004843*	htsA_IA026_VFG044273*	htsB_IA026_VFG044272*	htsC_IA026_VFG044271*
ORSA602	SACOL0507_AI180_VFG043452*	SAUSA300_1974_TX425_VFG044013*?	SAUSA300_1975_TX425_VFG044014*	adsA_VF0422_VFG002420*	atl_CVF109_VFG004483*	aur_VF0024_VFG001314*	cap5A_CVF110_VFG004469*	capB_CVF110_VFG004463*	capC_CVF110_VFG003450*	cap5D_CVF110_VFG018628*	capE_CVF110_VFG005018*	capF_CVF110_VFG005025*	capG_CVF110_VFG005040*	cap8H_CVF110_VFG005051*	cap8I_CVF110_VFG005062*	cap8J_CVF110_VFG005069*	cap8K_CVF110_VFG005084*	capL_CVF110_VFG005091*	capM_CVF110_VFG005106*	capN_CVF110_VFG005117*	capO_CVF110_VFG005122*	capP_CVF110_VFG005135*	chp_VF0424_VFG002422	clfA_CVF098_VFG004639*	clfB_CVF099_VFG004633*	coa_CVF096_VFG004659*	eap/map_CVF104_VFG017229*	ebh_CVF107_VFG004507*	ebp_VF0008_VFG001278*	efb_CVF108_VFG004494*	emp_AI178_VFG043451*	esaA_VF0403_VFG002406*	esaB_CVF624_VFG018138	essA_CVF624_VFG018118	essB_VF0403_VFG002408*	essC_CVF624_VFG018161*	esxA_CVF624_VFG018097	eta_CVF076_VFG004877*	fnbA_CVF100_VFG004625*	geh_CVF091_VFG004754*?	hlb_CVF086_VFG017174*?	hld_CVF088_VFG004799*	hlgA_CVF087_VFG004823*	hlgB_VF0011_VFG001275*	luk_TX423_VFG044011*	hly/hla_CVF085_VFG004843*	htsA_IA026_VFG044273*	htsB_IA026_VFG044272*	htsC_IA026_VFG044271*
ORSA608_S1	SACOL0507_AI180_VFG043452*	SAUSA300_1974_TX425_VFG044013*?	SAUSA300_1975_TX425_VFG044014*	adsA_VF0422_VFG002420*	atl_CVF109_VFG004483*	aur_VF0024_VFG001314*	cap5A_CVF110_VFG004469*	cap8B_VF0003_VFG001298*	capC_CVF110_VFG003450*	cap5D_CVF110_VFG018628*	capE_CVF110_VFG005018*	capF_CVF110_VFG005025*	capG_CVF110_VFG005040*	cap8H_CVF110_VFG005051*	cap8I_CVF110_VFG005062*	cap8J_CVF110_VFG005069*	cap8K_CVF110_VFG005084*	capL_CVF110_VFG005091*	capM_CVF110_VFG005106*	capN_CVF110_VFG005117*	capO_CVF110_VFG005122*	capP_CVF110_VFG005135*	chp_VF0424_VFG002422	clfA_CVF098_VFG004639*	clfB_CVF099_VFG004633*	coa_CVF096_VFG004659*	eap/map_CVF104_VFG017229*	ebh_CVF107_VFG004507*	ebp_VF0008_VFG001278*	efb_CVF108_VFG004494*	emp_AI178_VFG043451*	esaA_VF0403_VFG002406*	esaB_CVF624_VFG018138*	essA_CVF624_VFG018118	essB_VF0403_VFG002408*	essC_CVF624_VFG018161*	esxA_CVF624_VFG018097	eta_CVF076_VFG004877*	fnbA_CVF100_VFG004625*	geh_CVF091_VFG004754*?	hlb_CVF086_VFG017174*?	hld_CVF088_VFG004799	hlgA_CVF087_VFG004823*	hlgB_VF0011_VFG001275*	luk_TX423_VFG044011*	hly/hla_CVF085_VFG004843*	htsA_IA026_VFG044273*	htsB_IA026_VFG044272*	htsC_IA026_VFG044271*
ORSA64	SACOL0507_AI180_VFG043452*	SAUSA300_1974_TX425_VFG044013*?	SAUSA300_1975_TX425_VFG044014*	adsA_VF0422_VFG002420*	atl_CVF109_VFG004483*	aur_VF0024_VFG001314*	cap5A_CVF110_VFG004469*	capB_CVF110_VFG004463*	capC_CVF110_VFG003450*	cap5D_CVF110_VFG018628*	capE_CVF110_VFG005018*	capF_CVF110_VFG005025*	capG_CVF110_VFG005040*	cap8H_CVF110_VFG005051*	cap8I_CVF110_VFG005062*	cap8J_CVF110_VFG005069*	cap8K_CVF110_VFG005084*	capL_CVF110_VFG005091*	capM_CVF110_VFG005106*	capN_CVF110_VFG005117*	capO_CVF110_VFG005122*	capP_CVF110_VFG005135*	chp_VF0424_VFG002422	clfA_CVF098_VFG004639*	clfB_CVF099_VFG004633*	coa_CVF096_VFG004659*	eap/map_CVF104_VFG017229*	ebh_CVF107_VFG004507*	ebp_VF0008_VFG001278*	efb_CVF108_VFG004494*	emp_AI178_VFG043451*	esaA_VF0403_VFG002406*	esaB_CVF624_VFG018138	essA_CVF624_VFG018118	essB_CVF624_VFG018148*	essC_CVF624_VFG018161*	esxA_CVF624_VFG018097	eta_CVF076_VFG004877*	fnbA_CVF100_VFG004625*	geh_CVF091_VFG004754*?	hlb_CVF086_VFG017174*?	hld_CVF088_VFG004799	hlgA_CVF087_VFG004823*	hlgB_VF0011_VFG001275*	luk_TX423_VFG044011*	hly/hla_CVF085_VFG004843*	htsA_IA026_VFG044273*	htsB_IA026_VFG044272*	htsC_IA026_VFG044271*
QR492	SACOL0507_AI180_VFG043452*	SAUSA300_1974_TX425_VFG044013*?	SAUSA300_1975_TX425_VFG044014*	adsA_VF0422_VFG002420*	atl_CVF109_VFG004483*	aur_VF0024_VFG001314*	cap5A_CVF110_VFG004469*	capB_CVF110_VFG004463*	capC_CVF110_VFG003450*	cap5D_CVF110_VFG018628*	capE_CVF110_VFG005018*	capF_CVF110_VFG005025*	capG_CVF110_VFG005040*	cap8H_CVF110_VFG005051*	cap8I_CVF110_VFG005062*	cap8J_CVF110_VFG005069*	cap8K_CVF110_VFG005084*	capL_CVF110_VFG005091*	capM_CVF110_VFG005106*	capN_CVF110_VFG005117*	capO_CVF110_VFG005122*	capP_CVF110_VFG005135*	chp_VF0424_VFG002422	clfA_CVF098_VFG004639*	clfB_CVF099_VFG004633*	coa_CVF096_VFG004659*	eap/map_CVF104_VFG017229*	ebh_CVF107_VFG004507*	ebp_VF0008_VFG001278*	efb_CVF108_VFG004494*	emp_AI178_VFG043451*	esaA_VF0403_VFG002406*	esaB_CVF624_VFG018138*	essA_CVF624_VFG018118	essB_VF0403_VFG002408*	essC_CVF624_VFG018161*	esxA_CVF624_VFG018097	eta_CVF076_VFG004877*	fnbA_CVF100_VFG004625*	geh_CVF091_VFG004754*?	hlb_CVF086_VFG017174*?	hld_CVF088_VFG004799	hlgA_CVF087_VFG004823*	hlgB_VF0011_VFG001275*	luk_TX423_VFG044011*	hly/hla_CVF085_VFG004847*	htsA_IA026_VFG044273*	htsB_IA026_VFG044272*	htsC_IA026_VFG044271*
QR496	SACOL0507_AI180_VFG043452*	SAUSA300_1974_TX425_VFG044013*?	SAUSA300_1975_TX425_VFG044014*	adsA_VF0422_VFG002420*	atl_CVF109_VFG004487*	aur_VF0024_VFG001314*	cap5A_CVF110_VFG004469*	cap8B_VF0003_VFG001298*	capC_CVF110_VFG003450*	cap5D_CVF110_VFG018628*	capE_CVF110_VFG005018*	capF_CVF110_VFG005025*	capG_CVF110_VFG005040*	cap8H_CVF110_VFG005051*	cap8I_CVF110_VFG005062*	cap8J_CVF110_VFG005069*	cap8K_CVF110_VFG005084*	capL_CVF110_VFG005091*	capM_CVF110_VFG005106*	capN_CVF110_VFG005117*	capO_CVF110_VFG005122*	capP_CVF110_VFG005135*	chp_VF0424_VFG002422	clfA_CVF098_VFG004639*	clfB_CVF099_VFG004633*	coa_CVF096_VFG004659*	eap/map_CVF104_VFG017229*	ebh_CVF107_VFG004507*	ebp_VF0008_VFG001278*	efb_CVF108_VFG004494*	emp_AI178_VFG043451*	esaA_VF0403_VFG002406*	esaB_CVF624_VFG018138	essA_CVF624_VFG018118	essB_VF0403_VFG002408*	essC_CVF624_VFG018161*	esxA_CVF624_VFG018097	eta_CVF076_VFG004877*	fnbA_CVF100_VFG004625*	geh_CVF091_VFG004754*?	hlb_CVF086_VFG017174*?	hld_CVF088_VFG004799	hlgA_CVF087_VFG004823*	hlgB_VF0011_VFG001275*	luk_TX423_VFG044011*	hly/hla_CVF085_VFG004847*	htsA_IA026_VFG044273*	htsB_IA026_VFG044272*	htsC_IA026_VFG044271*
QR498	SACOL0507_AI180_VFG043452*	SAUSA300_1974_TX425_VFG044013*?	SAUSA300_1975_TX425_VFG044014*	adsA_VF0422_VFG002420*	atl_CVF109_VFG004483*	aur_VF0024_VFG001314*	cap5A_CVF110_VFG004469*	capB_CVF110_VFG004463*	capC_CVF110_VFG003450*	cap5D_CVF110_VFG018628*	capE_CVF110_VFG005018*	cap5F_CVF110_VFG018630*	capG_CVF110_VFG005040*	cap8H_CVF110_VFG005051*	cap8I_CVF110_VFG005062*	cap8J_CVF110_VFG005069*	cap8K_CVF110_VFG005084*	capL_CVF110_VFG005091*	capM_CVF110_VFG005106*	capN_CVF110_VFG005117*	capO_CVF110_VFG005122*	capP_CVF110_VFG005135*	-	clfA_CVF098_VFG004639*	clfB_CVF099_VFG004633*	coa_CVF096_VFG004659*	eap/map_CVF104_VFG017229*	ebh_CVF107_VFG004507*	ebp_CVF103_VFG004573*	efb_CVF108_VFG004494*	emp_AI178_VFG043451*	esaA_CVF624_VFG018114*	esaB_CVF624_VFG018138	essA_CVF624_VFG018118	essB_VF0403_VFG002408*	essC_CVF624_VFG018161*	esxA_CVF624_VFG018097	eta_CVF076_VFG004877*	fnbA_CVF100_VFG004625*	geh_CVF091_VFG004754*?	hlb_CVF086_VFG017174*?	hld_CVF088_VFG004799	hlgA_CVF087_VFG004823*	hlgB_VF0011_VFG001275*	luk_TX423_VFG044011*	hly/hla_CVF085_VFG004843*	htsA_IA026_VFG044273*	htsB_IA026_VFG044272*	htsC_IA026_VFG044271*
QR504	SACOL0507_AI180_VFG043452*	SAUSA300_1974_TX425_VFG044013*?	SAUSA300_1975_TX425_VFG044014*	adsA_VF0422_VFG002420*	atl_CVF109_VFG004483*	aur_VF0024_VFG001314*	cap5A_CVF110_VFG004469*	cap8B_VF0003_VFG001298*	capC_CVF110_VFG003450*	cap5D_CVF110_VFG018628*	capE_CVF110_VFG005018*	capF_CVF110_VFG005025*	capG_CVF110_VFG005040*	cap8H_CVF110_VFG005051*	cap8I_CVF110_VFG005062*	cap8J_CVF110_VFG005069*	cap8K_CVF110_VFG005084*	capL_CVF110_VFG005091*	capM_CVF110_VFG005106*	capN_CVF110_VFG005117*	capO_CVF110_VFG005122*	capP_CVF110_VFG005135*	-	clfA_CVF098_VFG004639*	clfB_CVF099_VFG004633*	coa_CVF096_VFG004659*	eap/map_CVF104_VFG017229*	ebh_CVF107_VFG004507*	ebp_VF0008_VFG001278*	efb_CVF108_VFG004494*	emp_AI178_VFG043451*	esaA_CVF624_VFG018114*	esaB_CVF624_VFG018138*	essA_CVF624_VFG018118	essB_CVF624_VFG018148*	essC_CVF624_VFG018161*	esxA_CVF624_VFG018097	eta_CVF076_VFG004878*	fnbA_CVF100_VFG004625*	geh_CVF091_VFG004754*?	hlb_CVF086_VFG017174*?	hld_CVF088_VFG004799	hlgA_CVF087_VFG004823*	hlgB_VF0011_VFG001275*	luk_TX423_VFG044011*	hly/hla_CVF085_VFG004847*	htsA_IA026_VFG044273*	htsB_IA026_VFG044272*	htsC_IA026_VFG044271*
Sau1	SACOL0507_AI180_VFG043452*	SAUSA300_1974_TX425_VFG044013*?	SAUSA300_1975_TX425_VFG044014*	adsA_VF0422_VFG002420*	atl_CVF109_VFG004483*	aur_VF0024_VFG001314*	cap8A_VF0003_VFG001297*	capB_CVF110_VFG004463*	capC_CVF110_VFG003450*	capD_CVF110_VFG002972*	capE_CVF110_VFG005018*	capF_CVF110_VFG005029*	capG_CVF110_VFG005040*	cap8H_CVF110_VFG005051*	cap8I_CVF110_VFG005062*	cap8J_CVF110_VFG005073*	cap8K_CVF110_VFG005084*	capL_CVF110_VFG005090*	capM_CVF110_VFG005106*	capN_CVF110_VFG005117*	capO_CVF110_VFG005121*	capP_CVF110_VFG005131*	chp_VF0424_VFG002422	clfA_CVF098_VFG004639*	clfB_CVF099_VFG004633*	coa_CVF096_VFG004659*	eap/map_CVF104_VFG017229*	ebh_CVF107_VFG004507*	ebp_CVF103_VFG004573*	efb_CVF108_VFG004494*	emp_AI178_VFG043451*	esaA_VF0403_VFG002406*	esaB_CVF624_VFG018138*	essA_CVF624_VFG018118	essB_CVF624_VFG018141*	essC_CVF624_VFG018161*	esxA_CVF624_VFG018097	eta_CVF076_VFG004877*	fnbA_CVF100_VFG004625*	geh_CVF091_VFG004754*?	hlb_CVF086_VFG017174*?	hld_CVF088_VFG004799	hlgA_CVF087_VFG004823*	hlgB_CVF087_VFG004809*	luk_TX423_VFG044011*	hly/hla_CVF085_VFG004843*	htsA_IA026_VFG044273*	htsB_IA026_VFG044272*	htsC_IA026_VFG044271*
Sau106	SACOL0507_AI180_VFG043452*	SAUSA300_1974_TX425_VFG044013*?	SAUSA300_1975_TX425_VFG044014*	adsA_VF0422_VFG002420*	atl_CVF109_VFG004483*	aur_VF0024_VFG001314*	cap5A_CVF110_VFG004469*	capB_CVF110_VFG004463*	capC_CVF110_VFG003450*	capD_CVF110_VFG017255*	capE_CVF110_VFG005018*	cap5F_CVF110_VFG018630*	capG_CVF110_VFG005040*	cap8H_CVF110_VFG005051*	cap8I_CVF110_VFG005062*	cap8J_CVF110_VFG005069*	cap8K_CVF110_VFG005084*	capL_CVF110_VFG005091*	capM_CVF110_VFG005106*	capN_CVF110_VFG005117*	capO_CVF110_VFG005122*	capP_CVF110_VFG005135*	chp_VF0424_VFG002422	clfA_CVF098_VFG004639*	clfB_CVF099_VFG004633*	coa_CVF096_VFG004659*	eap/map_CVF104_VFG017229*	ebh_CVF107_VFG004507*	ebp_VF0008_VFG001278*	efb_CVF108_VFG004494*	emp_AI178_VFG043451*	esaA_VF0403_VFG002406*	esaB_CVF624_VFG018138*	essA_CVF624_VFG018118	essB_VF0403_VFG002408*	essC_CVF624_VFG018161*	esxA_CVF624_VFG018097	eta_CVF076_VFG004877*	fnbA_CVF100_VFG004625*	geh_CVF091_VFG004754*?	hlb_CVF086_VFG017174*?	hld_CVF088_VFG004799	hlgA_CVF087_VFG004823*	hlgB_VF0011_VFG001275*	hlgC_CVF087_VFG004816*	hly/hla_CVF085_VFG004843*	htsA_IA026_VFG044273*	htsB_IA026_VFG044272*	htsC_IA026_VFG044271*
Sau11	SACOL0507_AI180_VFG043452*	SAUSA300_1974_TX425_VFG044013*?	SAUSA300_1975_TX425_VFG044014*	adsA_VF0422_VFG002420*	atl_CVF109_VFG004489*	aur_VF0024_VFG001314*	cap5A_CVF110_VFG004469*	capB_CVF110_VFG004463*	capC_CVF110_VFG004450*	cap5D_CVF110_VFG018628*	capE_CVF110_VFG002962*	capF_CVF110_VFG005029*	capG_CVF110_VFG005040*	cap8H_CVF110_VFG005051*	cap8I_CVF110_VFG005062*	cap8J_CVF110_VFG005069*	cap8K_CVF110_VFG005084*	capL_CVF110_VFG005090*	capM_CVF110_VFG005106*	SAS0137_CVF110_VFG005114*	cap8O_VF0003_VFG001311*	capP_CVF110_VFG005135*	chp_VF0424_VFG002422	clfA_CVF098_VFG004639*	clfB_CVF099_VFG004633*	coa_CVF096_VFG004659*	eap/map_CVF104_VFG017229*	ebh_CVF107_VFG004507*	ebp_CVF103_VFG004573*	efb_CVF108_VFG004494*	emp_AI178_VFG043451*	esaA_CVF624_VFG018110*	esaB_CVF624_VFG018138	essA_CVF624_VFG018118	essB_VF0403_VFG002408*	essC_CVF624_VFG018161*	esxA_CVF624_VFG018097	eta_CVF076_VFG004877*	fnbA_CVF100_VFG004625*	geh_CVF091_VFG004754*?	hlb_CVF086_VFG017174*?	hld_CVF088_VFG004799	hlgA_CVF087_VFG004823*	hlgB_VF0011_VFG001275*	luk_TX423_VFG044011*	hly/hla_CVF085_VFG004843*	htsA_IA026_VFG044273*	htsB_IA026_VFG044272*	htsC_IA026_VFG044271*
Sau110	SACOL0507_AI180_VFG043452*	SAUSA300_1974_TX425_VFG044013*?	SAUSA300_1975_TX425_VFG044014*	adsA_VF0422_VFG002420*	atl_CVF109_VFG004483*	aur_VF0024_VFG001314*	cap5A_CVF110_VFG004469*	capB_CVF110_VFG004463*	capC_CVF110_VFG003450*	capD_CVF110_VFG017255*	capE_CVF110_VFG005018*	capF_CVF110_VFG005025*	capG_CVF110_VFG005040*	cap8H_CVF110_VFG005051*	cap8I_CVF110_VFG005062*	cap8J_CVF110_VFG005069*	cap8K_CVF110_VFG005084*	capL_CVF110_VFG005091*	capM_CVF110_VFG005106*	capN_CVF110_VFG005117*	capO_CVF110_VFG005122*	capP_CVF110_VFG005135*	-	clfA_CVF098_VFG004639*	clfB_CVF099_VFG004633*	coa_VF0421_VFG002419*	eap/map_CVF104_VFG017229*	ebh_CVF107_VFG004507*	ebp_VF0008_VFG001278*	efb_CVF108_VFG004494*	emp_AI178_VFG043451*	esaA_VF0403_VFG002406*	esaB_CVF624_VFG018138*	essA_CVF624_VFG018118	essB_VF0403_VFG002408*	essC_CVF624_VFG018161*	esxA_CVF624_VFG018097	eta_CVF076_VFG004877*	fnbA_CVF100_VFG004625*	geh_CVF091_VFG004754*?	hlb_CVF086_VFG017174*?	hld_CVF088_VFG004799	hlgA_CVF087_VFG004823*	hlgB_VF0011_VFG001275*	luk_TX423_VFG044011*	hly/hla_CVF085_VFG004843*	htsA_IA026_VFG044273*	htsB_IA026_VFG044272*	htsC_IA026_VFG044271*
Sau111	SACOL0507_AI180_VFG043452*	SAUSA300_1974_TX425_VFG044013*?	SAUSA300_1975_TX425_VFG044014*	adsA_VF0422_VFG002420*	atl_CVF109_VFG004483*	aur_VF0024_VFG001314*	cap5A_CVF110_VFG004469*	capB_CVF110_VFG004463*	capC_CVF110_VFG003450*	capD_CVF110_VFG017255*	capE_CVF110_VFG005018*	capF_CVF110_VFG005029*	capG_CVF110_VFG005040*	cap8H_VF0003_VFG001304*	cap8I_CVF110_VFG005062*	cap8J_CVF110_VFG005069*	cap8K_CVF110_VFG005084*	capL_CVF110_VFG005091*	capM_CVF110_VFG005106*	capN_CVF110_VFG005117*	capO_CVF110_VFG005122*	capP_CVF110_VFG005135*	chp_VF0424_VFG002422	clfA_CVF098_VFG004639*	clfB_CVF099_VFG004633*	coa_VF0421_VFG002419*	eap/map_CVF104_VFG017229*	ebh_CVF107_VFG004507*	ebp_VF0008_VFG001278*	efb_CVF108_VFG004496*?	emp_AI178_VFG043451*	esaA_CVF624_VFG018114*	esaB_CVF624_VFG018138	essA_CVF624_VFG018118	essB_VF0403_VFG002408*	essC_CVF624_VFG018161*	esxA_CVF624_VFG018097	eta_CVF076_VFG004877*	fnbA_CVF100_VFG004625*	geh_CVF091_VFG004754*?	hlb_CVF086_VFG017174*?	hld_CVF088_VFG004799	hlgA_CVF087_VFG004823*	hlgB_VF0011_VFG001275*	luk_TX423_VFG044011*	hly/hla_CVF085_VFG004847*	htsA_IA026_VFG044273*	htsB_IA026_VFG044272*	htsC_IA026_VFG044271*
Sau115	SACOL0507_AI180_VFG043452*	SAUSA300_1974_TX425_VFG044013*?	SAUSA300_1975_TX425_VFG044014*	adsA_VF0422_VFG002420*	atl_CVF109_VFG004487*	aur_VF0024_VFG001314*	cap5A_CVF110_VFG004469*	capB_CVF110_VFG004463*	capC_CVF110_VFG003450*	capD_CVF110_VFG017255*	capE_CVF110_VFG005018*	capF_CVF110_VFG005025*	capG_CVF110_VFG005040*	cap8H_CVF110_VFG005051*	cap8I_CVF110_VFG005062*	cap8J_CVF110_VFG005073*	cap8K_CVF110_VFG005084*	capL_CVF110_VFG005091*	capM_CVF110_VFG005102*	capN_CVF110_VFG005117*	capO_CVF110_VFG005122*	capP_CVF110_VFG005135*	chp_VF0424_VFG002422	clfA_CVF098_VFG004639*	clfB_CVF099_VFG004633*	coa_CVF096_VFG004659*	eap/map_CVF104_VFG017229*	ebh_CVF107_VFG004507*	ebp_CVF103_VFG004573*	efb_CVF108_VFG004494*	emp_AI178_VFG043451*	esaA_VF0403_VFG002406*	esaB_CVF624_VFG018138*	essA_CVF624_VFG018118	essB_VF0403_VFG002408*	essC_CVF624_VFG018161*	esxA_CVF624_VFG018097	eta_CVF076_VFG004878*	fnbA_CVF100_VFG004625*	geh_CVF091_VFG004754*?	hlb_CVF086_VFG017174*?	hld_CVF088_VFG004799	hlgA_CVF087_VFG004823*	hlgB_VF0011_VFG001275*	luk_TX423_VFG044011*	hly/hla_CVF085_VFG004843*	htsA_IA026_VFG044273*	htsB_IA026_VFG044272*	htsC_IA026_VFG044271*
Sau119	SACOL0507_AI180_VFG043452*	SAUSA300_1974_TX425_VFG044013*?	SAUSA300_1975_TX425_VFG044014*	adsA_VF0422_VFG002420*	atl_CVF109_VFG004483*	aur_VF0024_VFG001314*	cap5A_CVF110_VFG004469*	capB_CVF110_VFG004463*	capC_CVF110_VFG003450*	capD_CVF110_VFG017255*	capE_CVF110_VFG005018*	capF_CVF110_VFG005029*	capG_CVF110_VFG005040*	cap8H_CVF110_VFG005051*	cap8I_CVF110_VFG005062*	cap8J_CVF110_VFG005069*	cap8K_CVF110_VFG005084*	capL_CVF110_VFG005091*	capM_CVF110_VFG005106*	capN_CVF110_VFG005117*	cap5O_CVF110_VFG005118*	capP_CVF110_VFG005135*	chp_VF0424_VFG002422	clfA_CVF098_VFG004639*	clfB_CVF099_VFG004633*	coa_CVF096_VFG004659*	eap/map_CVF104_VFG017229*	ebh_CVF107_VFG004507*	ebp_CVF103_VFG004573*	efb_CVF108_VFG004494*	emp_AI178_VFG043451*	esaA_VF0403_VFG002406*	esaB_CVF624_VFG018138	essA_CVF624_VFG018118	essB_VF0403_VFG002408*	essC_CVF624_VFG018161*	esxA_CVF624_VFG018097	eta_CVF076_VFG004877*	fnbA_CVF100_VFG004625*	geh_CVF091_VFG004754*?	hlb_CVF086_VFG017174*?	hld_CVF088_VFG004799	hlgA_CVF087_VFG004823*	hlgB_VF0011_VFG001275*	luk_TX423_VFG044011*	hly/hla_CVF085_VFG004847*	htsA_IA026_VFG044273*	htsB_IA026_VFG044272*	htsC_IA026_VFG044271*
Sau14	SACOL0507_AI180_VFG043452*	SAUSA300_1974_TX425_VFG044013*?	SAUSA300_1975_TX425_VFG044014*	adsA_VF0422_VFG002420*	atl_CVF109_VFG004483*	aur_VF0024_VFG001314*	capA_CVF110_VFG004474*	capB_CVF110_VFG004459*	capC_CVF110_VFG003450*	capD_CVF110_VFG002972*	cap8E_VF0003_VFG001301*	cap5F_CVF110_VFG018630*	capG_CVF110_VFG005040*	cap8H_VF0003_VFG001304*	cap8I_CVF110_VFG005062*	cap8J_CVF110_VFG005069*	cap8K_CVF110_VFG005084*	capL_CVF110_VFG005090*	capM_CVF110_VFG005106*	capN_CVF110_VFG005117*	capO_CVF110_VFG005122*	capP_CVF110_VFG005135*	chp_VF0424_VFG002422	clfA_CVF098_VFG004639*	clfB_CVF099_VFG004633*	coa_CVF096_VFG004659*	eap/map_CVF104_VFG017229*	ebh_CVF107_VFG004507*	ebp_CVF103_VFG004573*	efb_CVF108_VFG004494*	emp_AI178_VFG043451*	esaA_VF0403_VFG002406*	esaB_CVF624_VFG018138	essA_CVF624_VFG018118	essB_CVF624_VFG018141*	essC_CVF624_VFG018161*	esxA_CVF624_VFG018097	eta_CVF076_VFG004877*	fnbA_CVF100_VFG004625*	geh_CVF091_VFG004754*?	hlb_CVF086_VFG017174*?	hld_CVF088_VFG004799*	hlgA_CVF087_VFG004823*	hlgB_VF0011_VFG001275*	luk_TX423_VFG044011*	hly/hla_CVF085_VFG004847*	htsA_IA026_VFG044273*	htsB_IA026_VFG044272*	htsC_IA026_VFG044271*
Sau18	SACOL0507_AI180_VFG043452*	SAUSA300_1974_TX425_VFG044013*?	SAUSA300_1975_TX425_VFG044014*	adsA_VF0422_VFG002420*	atl_CVF109_VFG004483*	aur_VF0024_VFG001314*	cap5A_CVF110_VFG004469*	capB_CVF110_VFG004463*	capC_CVF110_VFG003450*	capD_CVF110_VFG017255*	SAOUHSC_00118_CVF110_VFG005017*	cap5F_CVF110_VFG018630*	capG_CVF110_VFG005040*	cap8H_VF0003_VFG001304*	cap8I_CVF110_VFG005062*	cap8J_CVF110_VFG005069*	cap8K_CVF110_VFG005084*	capL_CVF110_VFG005090*	capM_CVF110_VFG005106*	capN_CVF110_VFG005117*	cap5O_CVF110_VFG005118*	capP_CVF110_VFG005131*	-	clfA_CVF098_VFG004639*	clfB_CVF099_VFG004633*	coa_CVF096_VFG004659*	eap/map_CVF104_VFG017229*	ebh_CVF107_VFG004507*	ebp_CVF103_VFG004573*	efb_CVF108_VFG004494*	emp_AI178_VFG043451*	esaA_VF0403_VFG002406*	esaB_CVF624_VFG018138*	essA_CVF624_VFG018118	essB_VF0403_VFG002408*	essC_CVF624_VFG018161*	esxA_CVF624_VFG018097	eta_CVF076_VFG004877*	fnbA_CVF100_VFG004625*	geh_CVF091_VFG004754*?	hlb_CVF086_VFG017174*?	hld_CVF088_VFG004799*	hlgA_CVF087_VFG004823*	hlgB_VF0011_VFG001275*	luk_TX423_VFG044011*	hly/hla_CVF085_VFG004843*	htsA_IA026_VFG044273*	htsB_IA026_VFG044272*	htsC_IA026_VFG044271*
Sau2	SACOL0507_AI180_VFG043452*	SAUSA300_1974_TX425_VFG044013*?	SAUSA300_1975_TX425_VFG044014*	adsA_VF0422_VFG002420*	atl_CVF109_VFG004483*	aur_VF0024_VFG001314*	cap5A_CVF110_VFG004469*	capB_CVF110_VFG004463*	capC_CVF110_VFG004453*	capD_CVF110_VFG002972*	capE_CVF110_VFG005018*	cap5F_CVF110_VFG018630*	capG_CVF110_VFG005040*	cap8H_CVF110_VFG005047*	cap8I_CVF110_VFG005062*	cap8J_CVF110_VFG005069*	cap8K_CVF110_VFG005084*	capL_CVF110_VFG005090*	cap8M_VF0003_VFG001309*	cap5N_CVF110_VFG005107*	capO_CVF110_VFG005121*	capP_CVF110_VFG005135*	-	clfA_CVF098_VFG004639*	clfB_CVF099_VFG004633*	coa_CVF096_VFG004659*	eap/map_CVF104_VFG017229*	ebh_CVF107_VFG004507*	ebp_CVF103_VFG004573*	efb_CVF108_VFG004494*	emp_AI178_VFG043451*	esaA_VF0403_VFG002406*	esaB_CVF624_VFG018138	essA_CVF624_VFG018118	essB_CVF624_VFG018130*	essC_CVF624_VFG018161*	esxA_CVF624_VFG018097	eta_CVF076_VFG004877*	fnbA_CVF100_VFG004625*	geh_CVF091_VFG004754*?	hlb_CVF086_VFG017174*?	hld_CVF088_VFG004799	hlgA_CVF087_VFG004823*	hlgB_VF0011_VFG001275*	luk_TX423_VFG044011*	hly/hla_CVF085_VFG004843*	htsA_IA026_VFG044273*	htsB_IA026_VFG044272*	htsC_IA026_VFG044271*
Sau20	SACOL0507_AI180_VFG043452*	SAUSA300_1974_TX425_VFG044013*?	SAUSA300_1975_TX425_VFG044014*	adsA_VF0422_VFG002420*	atl_CVF109_VFG004483*	aur_VF0024_VFG001314*	cap5A_CVF110_VFG004469*	capB_CVF110_VFG004463*	capC_CVF110_VFG004453*	capD_CVF110_VFG017255*	capE_CVF110_VFG002961*	cap5F_CVF110_VFG018630*	capG_CVF110_VFG005040*	cap8H_VF0003_VFG001304*	cap8I_CVF110_VFG005062*	cap8J_CVF110_VFG005073*	cap8K_CVF110_VFG005084*	capL_CVF110_VFG005090*	cap8M_VF0003_VFG001309*	capN_CVF110_VFG005117*	capO_CVF110_VFG005122*	capP_CVF110_VFG005135*	chp_VF0424_VFG002422	clfA_CVF098_VFG004639*	clfB_CVF099_VFG004633*	coa_CVF096_VFG004659*	eap/map_CVF104_VFG017229*	ebh_CVF107_VFG004507*	ebp_CVF103_VFG004573*	efb_CVF108_VFG004494*	emp_AI178_VFG043451*	esaA_VF0403_VFG002406*	esaB_CVF624_VFG018138*	essA_CVF624_VFG018118	essB_CVF624_VFG018141*	essC_CVF624_VFG018161*	esxA_CVF624_VFG018097	eta_CVF076_VFG004877*	fnbA_CVF100_VFG004625*	geh_CVF091_VFG004754*?	hlb_CVF086_VFG017174*?	hld_CVF088_VFG004799	hlgA_CVF087_VFG004823*	hlgB_VF0011_VFG001275*	luk_TX423_VFG044011*	hly/hla_CVF085_VFG004843*	htsA_IA026_VFG044273*	htsB_IA026_VFG044272*	htsC_IA026_VFG044271*
Sau24	SACOL0507_AI180_VFG043452*	SAUSA300_1974_TX425_VFG044013*?	SAUSA300_1975_TX425_VFG044014*	adsA_VF0422_VFG002420*	atl_CVF109_VFG004483*	aur_VF0024_VFG001314*	capA_CVF110_VFG004474*	capB_CVF110_VFG004463*	capC_CVF110_VFG003450*	capD_CVF110_VFG002972*	capE_CVF110_VFG005018*	capF_CVF110_VFG005029*	capG_CVF110_VFG005040*	cap8H_VF0003_VFG001304*	cap8I_CVF110_VFG005062*	cap8J_CVF110_VFG005069*	cap8K_CVF110_VFG005084*	capL_CVF110_VFG005090*	capM_CVF110_VFG005106*	capN_CVF110_VFG005113*	capO_CVF110_VFG005122*	capP_CVF110_VFG005135*	chp_VF0424_VFG002422	clfA_CVF098_VFG004639*	clfB_CVF099_VFG004633*	coa_CVF096_VFG004659*	eap/map_CVF104_VFG017229*	ebh_CVF107_VFG004507*	ebp_VF0008_VFG001278*	efb_CVF108_VFG004495*	emp_AI178_VFG043451*	esaA_VF0403_VFG002406*	esaB_CVF624_VFG018138	essA_CVF624_VFG018118	essB_VF0403_VFG002408*	essC_CVF624_VFG018161*	esxA_CVF624_VFG018097	eta_CVF076_VFG004877*	fnbA_CVF100_VFG004625*	geh_CVF091_VFG004754*?	hlb_CVF086_VFG017174*?	hld_CVF088_VFG004799	hlgA_CVF087_VFG004823*	hlgB_CVF087_VFG004809*	luk_TX423_VFG044011*	hly/hla_CVF085_VFG004843*	htsA_IA026_VFG044273*	htsB_IA026_VFG044272*	htsC_IA026_VFG044271*
Sau25	SACOL0507_AI180_VFG043452*	SAUSA300_1974_TX425_VFG044013*?	SAUSA300_1975_TX425_VFG044014*	adsA_VF0422_VFG002420*	atl_CVF109_VFG004483*	aur_VF0024_VFG001314*	cap5A_CVF110_VFG004469*	capB_CVF110_VFG004459*	capC_CVF110_VFG004452*	capD_CVF110_VFG017255*	capE_CVF110_VFG005018*	capF_CVF110_VFG005029*	capG_CVF110_VFG005040*	cap8H_CVF110_VFG005051*	cap8I_CVF110_VFG005062*	cap8J_CVF110_VFG005069*	cap8K_CVF110_VFG005084*	capL_CVF110_VFG005090*	capM_CVF110_VFG005106*	capN_CVF110_VFG005117*	capO_CVF110_VFG005122*	capP_CVF110_VFG005135*	-	clfA_CVF098_VFG004639*	clfB_CVF099_VFG004633*	coa_CVF096_VFG004659*	eap/map_CVF104_VFG017229*	ebh_CVF107_VFG004507*	ebp_CVF103_VFG004573*	efb_CVF108_VFG004496*?	emp_AI178_VFG043451*	esaA_CVF624_VFG018114*	esaB_CVF624_VFG018138*	essA_CVF624_VFG018118	essB_CVF624_VFG018130*	essC_CVF624_VFG018161*	esxA_CVF624_VFG018097	eta_CVF076_VFG004877*	fnbA_CVF100_VFG004625*	geh_CVF091_VFG004754*?	hlb_CVF086_VFG017174*?	hld_CVF088_VFG004799	hlgA_CVF087_VFG004823*	hlgB_VF0011_VFG001275*	luk_TX423_VFG044011*	hly/hla_CVF085_VFG004843*	htsA_IA026_VFG044273*	htsB_IA026_VFG044272*	htsC_IA026_VFG044271*
Sau3	SACOL0507_AI180_VFG043452*	SAUSA300_1974_TX425_VFG044013*?	SAUSA300_1975_TX425_VFG044014*	adsA_VF0422_VFG002420*	atl_CVF109_VFG004483*	aur_VF0024_VFG001314*	capA_CVF110_VFG004470*	capB_CVF110_VFG004463*	capC_CVF110_VFG003450*	cap5D_CVF110_VFG018628*	capE_CVF110_VFG005018*	cap5F_CVF110_VFG018630*	capG_CVF110_VFG005040*	cap8H_VF0003_VFG001304*	cap8I_CVF110_VFG005062*	cap8J_CVF110_VFG005069*	cap8K_CVF110_VFG005084*	capL_CVF110_VFG005090*	capM_CVF110_VFG005106*	cap5N_CVF110_VFG005107*	cap8O_VF0003_VFG001311*	capP_CVF110_VFG005135*	chp_VF0424_VFG002422	clfA_CVF098_VFG004639*	clfB_CVF099_VFG004633*	coa_CVF096_VFG004659*	eap/map_CVF104_VFG017229*	ebh_CVF107_VFG004507*?	ebp_CVF103_VFG004573*	efb_CVF108_VFG004494*	emp_AI178_VFG043451*	esaA_VF0403_VFG002406*	esaB_CVF624_VFG018138	essA_CVF624_VFG018118	essB_VF0403_VFG002408*	essC_CVF624_VFG018161*	esxA_CVF624_VFG018097	eta_CVF076_VFG004877*	fnbA_CVF100_VFG004625*	geh_CVF091_VFG004754*?	hlb_CVF086_VFG017174*?	hld_CVF088_VFG004799	hlgA_CVF087_VFG004823*	hlgB_VF0011_VFG001275*	hlgC_VF0011_VFG001274*	hly/hla_CVF085_VFG004843*	htsA_IA026_VFG044273*	htsB_IA026_VFG044272*	htsC_IA026_VFG044271*
Sau31	SACOL0507_AI180_VFG043452*	SAUSA300_1974_TX425_VFG044013*?	SAUSA300_1975_TX425_VFG044014*	adsA_VF0422_VFG002420*	atl_CVF109_VFG004483*	aur_VF0024_VFG001314*	capA_CVF110_VFG004470*	capB_CVF110_VFG004463*	capC_CVF110_VFG004450*	cap5D_CVF110_VFG018628*	cap8E_VF0003_VFG001301*	capF_CVF110_VFG005029*	capG_CVF110_VFG005040*	cap8H_CVF110_VFG005051*	cap8I_CVF110_VFG005062*	cap8J_CVF110_VFG005069*	cap8K_CVF110_VFG005084*	capL_CVF110_VFG005091*	capM_CVF110_VFG005106*	capN_CVF110_VFG005117*	cap5O_CVF110_VFG005118*	capP_CVF110_VFG005135*	chp_VF0424_VFG002422	clfA_CVF098_VFG004639*	clfB_CVF099_VFG004633*	coa_CVF096_VFG004659*	eap/map_CVF104_VFG017229*	ebh_CVF107_VFG004507*	ebp_CVF103_VFG004573*	efb_CVF108_VFG004496*?	emp_AI178_VFG043451*	esaA_CVF624_VFG018114*	esaB_CVF624_VFG018138	essA_CVF624_VFG018118	essB_VF0403_VFG002408*	essC_CVF624_VFG018161*	esxA_CVF624_VFG018097	eta_CVF076_VFG004877*	fnbA_CVF100_VFG004625*	geh_CVF091_VFG004754*?	hlb_CVF086_VFG017174*?	hld_CVF088_VFG004799*	hlgA_CVF087_VFG004823*	hlgB_VF0011_VFG001275*	hlgC_VF0011_VFG001274*	hly/hla_CVF085_VFG004847*	htsA_IA026_VFG044273*	htsB_IA026_VFG044272*	htsC_IA026_VFG044271*
Sau32	SACOL0507_AI180_VFG043452*	SAUSA300_1974_TX425_VFG044013*?	SAUSA300_1975_TX425_VFG044014*	adsA_VF0422_VFG002420*	atl_CVF109_VFG004483*	aur_VF0024_VFG001314*	cap8A_VF0003_VFG001297*	capB_CVF110_VFG004463*	capC_CVF110_VFG004453*	capD_CVF110_VFG002972*	capE_CVF110_VFG005018*	cap5F_CVF110_VFG018630*	capG_CVF110_VFG005040*	cap8H_CVF110_VFG005047*	cap8I_CVF110_VFG005062*	cap8J_CVF110_VFG005069*	cap8K_CVF110_VFG005084*	capL_CVF110_VFG005090*	capM_CVF110_VFG005106*	capN_CVF110_VFG005117*	cap5O_CVF110_VFG005118*	capP_CVF110_VFG005135*	-	clfA_CVF098_VFG004639*	clfB_CVF099_VFG004633*	coa_CVF096_VFG004659*	eap/map_CVF104_VFG017229*	ebh_CVF107_VFG004507*	ebp_VF0008_VFG001278*	efb_CVF108_VFG004494*	emp_AI178_VFG043451*	esaA_VF0403_VFG002406*	esaB_CVF624_VFG018138*	essA_CVF624_VFG018118	essB_CVF624_VFG018141*	essC_CVF624_VFG018161*	esxA_CVF624_VFG018097	eta_CVF076_VFG004877*	fnbA_CVF100_VFG004625*	geh_CVF091_VFG004754*?	hlb_CVF086_VFG017174*?	hld_CVF088_VFG004799*	hlgA_CVF087_VFG004823*	hlgB_VF0011_VFG001275*	luk_TX423_VFG044011*	hly/hla_CVF085_VFG004843*	htsA_IA026_VFG044273*	htsB_IA026_VFG044272*	htsC_IA026_VFG044271*
Sau34	SACOL0507_AI180_VFG043452*	SAUSA300_1974_TX425_VFG044013*?	SAUSA300_1975_TX425_VFG044014*	adsA_VF0422_VFG002420*	atl_CVF109_VFG004483*	aur_VF0024_VFG001314*	cap5A_CVF110_VFG004469*	capB_CVF110_VFG004459*	capC_CVF110_VFG003450*	capD_CVF110_VFG017255*	capE_CVF110_VFG005018*	capF_CVF110_VFG005029*	capG_CVF110_VFG005040*	cap8H_VF0003_VFG001304*	cap8I_CVF110_VFG005062*	cap8J_CVF110_VFG005069*	cap8K_CVF110_VFG005084*	capL_CVF110_VFG005090*	capM_CVF110_VFG005106*	cap5N_CVF110_VFG005107*	cap8O_VF0003_VFG001311*	capP_CVF110_VFG005135*	chp_VF0424_VFG002422	clfA_CVF098_VFG004639*	clfB_CVF099_VFG004633*	coa_CVF096_VFG004659*	eap/map_CVF104_VFG017229*	ebh_CVF107_VFG004507*	ebp_CVF103_VFG004573*	efb_CVF108_VFG004494*	emp_AI178_VFG043451*	esaA_CVF624_VFG018113*	esaB_CVF624_VFG018138	essA_CVF624_VFG018118	essB_CVF624_VFG018152*	essC_CVF624_VFG018161*	esxA_CVF624_VFG018097	eta_CVF076_VFG004877*	fnbA_CVF100_VFG004625*	geh_CVF091_VFG004754*?	hlb_CVF086_VFG017174*?	hld_CVF088_VFG004799	hlgA_CVF087_VFG004823*	hlgB_VF0011_VFG001275*	luk_TX423_VFG044011*	hly/hla_CVF085_VFG004847*	htsA_IA026_VFG044273*	htsB_IA026_VFG044272*	htsC_IA026_VFG044271*
Sau37	SACOL0507_AI180_VFG043452*	SAUSA300_1974_TX425_VFG044013*?	SAUSA300_1975_TX425_VFG044014*	adsA_VF0422_VFG002420*	atl_CVF109_VFG004483*	aur_VF0024_VFG001314*	cap5A_CVF110_VFG004469*	capB_CVF110_VFG004459*	capC_CVF110_VFG003450*	cap5D_CVF110_VFG018628*	capE_CVF110_VFG002962*	capF_CVF110_VFG005029*	capG_CVF110_VFG005040*	cap8H_CVF110_VFG005051*	cap8I_CVF110_VFG005062*	cap8J_CVF110_VFG005069*	cap8K_CVF110_VFG005084*	capL_CVF110_VFG005090*	capM_CVF110_VFG005106*	capN_CVF110_VFG005117*	capO_CVF110_VFG005121*	capP_CVF110_VFG005135*	-	clfA_CVF098_VFG004639*	clfB_CVF099_VFG004633*	coa_CVF096_VFG004659*	eap/map_CVF104_VFG017229*	ebh_CVF107_VFG004507*	ebp_CVF103_VFG004573*	efb_CVF108_VFG004494*	emp_AI178_VFG043451*	esaA_VF0403_VFG002406*	esaB_CVF624_VFG018138	essA_CVF624_VFG018118	essB_CVF624_VFG018141*	essC_CVF624_VFG018161*	esxA_CVF624_VFG018097	eta_CVF076_VFG004877*	fnbA_CVF100_VFG004625*	geh_CVF091_VFG004754*?	hlb_CVF086_VFG017174*?	hld_CVF088_VFG004799	hlgA_CVF087_VFG004823*	hlgB_VF0011_VFG001275*	luk_TX423_VFG044011*	hly/hla_CVF085_VFG004847*	htsA_IA026_VFG044273*	htsB_IA026_VFG044272*	htsC_IA026_VFG044271*
Sau39	SACOL0507_AI180_VFG043452*	SAUSA300_1974_TX425_VFG044013*?	SAUSA300_1975_TX425_VFG044014*	adsA_VF0422_VFG002420*	atl_CVF109_VFG004483*	aur_VF0024_VFG001314*	cap5A_CVF110_VFG004469*	capB_CVF110_VFG004463*	capC_CVF110_VFG003450*	capD_CVF110_VFG017255*	capE_CVF110_VFG005018*	capF_CVF110_VFG005029*	capG_CVF110_VFG005040*	cap8H_VF0003_VFG001304*	cap8I_CVF110_VFG005062*	cap8J_CVF110_VFG005069*	cap8K_CVF110_VFG005084*	capL_CVF110_VFG005090*	capM_CVF110_VFG005106*	capN_CVF110_VFG005117*	capO_CVF110_VFG005122*	capP_CVF110_VFG005135*	chp_VF0424_VFG002422	clfA_CVF098_VFG004639*	clfB_CVF099_VFG004633*	coa_CVF096_VFG004659*	eap/map_CVF104_VFG017229*	ebh_CVF107_VFG004507*	ebp_CVF103_VFG004573*?	efb_CVF108_VFG004494*	emp_AI178_VFG043451*	esaA_VF0403_VFG002406*	esaB_CVF624_VFG018138*	essA_CVF624_VFG018118	essB_VF0403_VFG002408*	essC_CVF624_VFG018161*	esxA_CVF624_VFG018097	eta_CVF076_VFG004877*	fnbA_CVF100_VFG004625*	geh_CVF091_VFG004754*?	hlb_CVF086_VFG017174*?	hld_CVF088_VFG004799*	hlgA_CVF087_VFG004823*	hlgB_VF0011_VFG001275*	luk_TX423_VFG044011*	hly/hla_CVF085_VFG004843*	htsA_IA026_VFG044273*	htsB_IA026_VFG044272*	htsC_IA026_VFG044271*
Sau43	SACOL0507_AI180_VFG043452*	SAUSA300_1974_TX425_VFG044013*?	SAUSA300_1975_TX425_VFG044014*	adsA_VF0422_VFG002420*	atl_CVF109_VFG004483*	aur_VF0024_VFG001314*	cap5A_CVF110_VFG004469*	capB_CVF110_VFG004463*	capC_CVF110_VFG003450*	capD_CVF110_VFG017255*	capE_CVF110_VFG005018*	capF_CVF110_VFG005029*	capG_CVF110_VFG005040*	cap8H_VF0003_VFG001304*	cap8I_CVF110_VFG005062*	cap8J_CVF110_VFG005069*	cap8K_CVF110_VFG005084*	capL_CVF110_VFG005090*	capM_CVF110_VFG005106*	capN_CVF110_VFG005117*	capO_CVF110_VFG005122*	capP_CVF110_VFG005135*	chp_VF0424_VFG002422	clfA_CVF098_VFG004639*	clfB_CVF099_VFG004633*	coa_CVF096_VFG004659*	eap/map_CVF104_VFG017229*	ebh_CVF107_VFG004507*	ebp_CVF103_VFG004573*	efb_CVF108_VFG004494*	emp_AI178_VFG043451*	esaA_CVF624_VFG018114*	esaB_CVF624_VFG018138	essA_CVF624_VFG018118	essB_VF0403_VFG002408*	essC_CVF624_VFG018161*	esxA_CVF624_VFG018097	eta_CVF076_VFG004877*	fnbA_CVF100_VFG004625*	geh_CVF091_VFG004754*?	hlb_CVF086_VFG017174*?	hld_CVF088_VFG004799	hlgA_CVF087_VFG004823*	hlgB_VF0011_VFG001275*	luk_TX423_VFG044011*	hly/hla_CVF085_VFG004843*	htsA_IA026_VFG044273*	htsB_IA026_VFG044272*	htsC_IA026_VFG044271*
Sau45	SACOL0507_AI180_VFG043452*	SAUSA300_1974_TX425_VFG044013*?	SAUSA300_1975_TX425_VFG044014*	adsA_VF0422_VFG002420*	atl_CVF109_VFG004483*	aur_VF0024_VFG001314*	cap5A_CVF110_VFG004469*	capB_CVF110_VFG004463*	capC_CVF110_VFG003450*	capD_CVF110_VFG017255*	capE_CVF110_VFG005018*	capF_CVF110_VFG005029*	capG_CVF110_VFG005040*	cap8H_CVF110_VFG005051*	cap8I_CVF110_VFG005062*	cap8J_CVF110_VFG005069*	cap8K_CVF110_VFG005084*	capL_CVF110_VFG005090*	capM_CVF110_VFG005106*	capN_CVF110_VFG005117*	cap5O_CVF110_VFG005118*	capP_CVF110_VFG005135*	-	clfA_CVF098_VFG004639*	clfB_CVF099_VFG004633*	coa_CVF096_VFG004659*	eap/map_CVF104_VFG017229*	ebh_CVF107_VFG004507*	ebp_CVF103_VFG004573*	efb_CVF108_VFG004494*	emp_AI178_VFG043451*	esaA_VF0403_VFG002406*	esaB_CVF624_VFG018138	essA_CVF624_VFG018118	essB_VF0403_VFG002408*	essC_CVF624_VFG018161*	esxA_CVF624_VFG018097	eta_CVF076_VFG004877*	fnbA_CVF100_VFG004625*	geh_CVF091_VFG004754*?	hlb_CVF086_VFG017174*?	hld_CVF088_VFG004799	hlgA_CVF087_VFG004823*	hlgB_VF0011_VFG001275*	luk_TX423_VFG044011*	hly/hla_CVF085_VFG004843*	htsA_IA026_VFG044273*	htsB_IA026_VFG044272*	htsC_IA026_VFG044271*
Sau48	SACOL0507_AI180_VFG043452*	SAUSA300_1974_TX425_VFG044013*?	SAUSA300_1975_TX425_VFG044014*	adsA_VF0422_VFG002420*	atl_CVF109_VFG004483*	aur_VF0024_VFG001314*	cap5A_CVF110_VFG004469*	capB_CVF110_VFG004459*	capC_CVF110_VFG003450*	capD_CVF110_VFG017255*	capE_CVF110_VFG005018*	capF_CVF110_VFG005029*	capG_CVF110_VFG005040*	cap8H_VF0003_VFG001304*	cap8I_CVF110_VFG005062*	cap8J_CVF110_VFG005069*	cap8K_CVF110_VFG005084*	capL_CVF110_VFG005090*	capM_CVF110_VFG005106*	capN_CVF110_VFG005117*	capO_CVF110_VFG005122*	capP_CVF110_VFG005135*	-	clfA_CVF098_VFG004639*	clfB_CVF099_VFG004633*	coa_CVF096_VFG004659*	eap/map_CVF104_VFG017229*	ebh_CVF107_VFG004507*	ebp_CVF103_VFG004573*	efb_CVF108_VFG004494*	emp_AI178_VFG043451*	esaA_VF0403_VFG002406*	esaB_CVF624_VFG018138*	essA_CVF624_VFG018118	essB_VF0403_VFG002408*	essC_CVF624_VFG018161*	esxA_CVF624_VFG018097	eta_CVF076_VFG004877*	fnbA_CVF100_VFG004625*	geh_CVF091_VFG004754*?	hlb_CVF086_VFG017174*?	hld_CVF088_VFG004799	hlgA_CVF087_VFG004823*	hlgB_VF0011_VFG001275*	luk_TX423_VFG044011*	hly/hla_CVF085_VFG004843*	htsA_IA026_VFG044273*	htsB_IA026_VFG044272*	htsC_IA026_VFG044271*
Sau51	SACOL0507_AI180_VFG043452*	SAUSA300_1974_TX425_VFG044013*?	SAUSA300_1975_TX425_VFG044014*	adsA_VF0422_VFG002420*	atl_CVF109_VFG004483*	aur_VF0024_VFG001314*	cap5A_CVF110_VFG004469*	capB_CVF110_VFG004463*	capC_CVF110_VFG003450*	capD_CVF110_VFG017255*	capE_CVF110_VFG005018*	capF_CVF110_VFG005029*	capG_CVF110_VFG005040*	cap8H_VF0003_VFG001304*	cap8I_CVF110_VFG005062*	cap8J_CVF110_VFG005069*	cap8K_CVF110_VFG005084*	capL_CVF110_VFG005090*	capM_CVF110_VFG005106*	capN_CVF110_VFG005117*	capO_CVF110_VFG005122*	capP_CVF110_VFG005135*	chp_VF0424_VFG002422	clfA_CVF098_VFG004639*	clfB_CVF099_VFG004633*	coa_CVF096_VFG004659*	eap/map_CVF104_VFG017229*	ebh_CVF107_VFG004507*	ebp_CVF103_VFG004573*	efb_CVF108_VFG004494*	emp_AI178_VFG043451*	esaA_CVF624_VFG018114*	esaB_CVF624_VFG018138*	essA_CVF624_VFG018118	essB_VF0403_VFG002408*	essC_CVF624_VFG018161*	esxA_CVF624_VFG018097	eta_CVF076_VFG004877*	fnbA_CVF100_VFG004625*	geh_CVF091_VFG004754*?	hlb_CVF086_VFG017174*?	hld_CVF088_VFG004799	hlgA_CVF087_VFG004823*	hlgB_VF0011_VFG001275*	luk_TX423_VFG044011*	hly/hla_CVF085_VFG004843*	htsA_IA026_VFG044273*	htsB_IA026_VFG044272*	htsC_IA026_VFG044271*
Sau52	SACOL0507_AI180_VFG043452*	SAUSA300_1974_TX425_VFG044013*?	SAUSA300_1975_TX425_VFG044014*	adsA_VF0422_VFG002420*	atl_CVF109_VFG004483*	aur_VF0024_VFG001314*	cap5A_CVF110_VFG004469*	capB_CVF110_VFG004463*	capC_CVF110_VFG003450*	capD_CVF110_VFG017255*	capE_CVF110_VFG005018*	capF_CVF110_VFG005029*	capG_CVF110_VFG005040*	cap8H_VF0003_VFG001304*	cap8I_CVF110_VFG005062*	cap8J_CVF110_VFG005069*	cap8K_CVF110_VFG005084*	capL_CVF110_VFG005090*	capM_CVF110_VFG005106*	capN_CVF110_VFG005117*	capO_CVF110_VFG005122*	capP_CVF110_VFG005135*	chp_VF0424_VFG002422	clfA_CVF098_VFG004639*	clfB_CVF099_VFG004633*	coa_CVF096_VFG004659*	eap/map_CVF104_VFG017229*	ebh_CVF107_VFG004507*	ebp_CVF103_VFG004573*	efb_CVF108_VFG004494*	emp_AI178_VFG043451*	esaA_VF0403_VFG002406*	esaB_CVF624_VFG018138*	essA_CVF624_VFG018118	essB_VF0403_VFG002408*	essC_CVF624_VFG018161*	esxA_CVF624_VFG018097	eta_CVF076_VFG004877*	fnbA_CVF100_VFG004625*	geh_CVF091_VFG004754*	hlb_CVF086_VFG017174*	hld_CVF088_VFG004799*	hlgA_CVF087_VFG004823*	hlgB_VF0011_VFG001275*	luk_TX423_VFG044011*	hly/hla_CVF085_VFG004843*	htsA_IA026_VFG044273*	htsB_IA026_VFG044272*	htsC_IA026_VFG044271*
Sau55	SACOL0507_AI180_VFG043452*	SAUSA300_1974_TX425_VFG044013*?	SAUSA300_1975_TX425_VFG044014*	adsA_VF0422_VFG002420*	atl_CVF109_VFG004483*	aur_VF0024_VFG001314*	cap5A_CVF110_VFG004469*	capB_CVF110_VFG004463*	capC_CVF110_VFG003450*	capD_CVF110_VFG017255*	capE_CVF110_VFG005018*	capF_CVF110_VFG005029*	capG_CVF110_VFG005040*	cap8H_VF0003_VFG001304*	cap8I_CVF110_VFG005062*	cap8J_CVF110_VFG005069*	cap8K_CVF110_VFG005084*	capL_CVF110_VFG005090*	capM_CVF110_VFG005106*	capN_CVF110_VFG005117*	capO_CVF110_VFG005122*	capP_CVF110_VFG005135*	chp_VF0424_VFG002422	clfA_CVF098_VFG004639*	clfB_CVF099_VFG004633*	coa_VF0421_VFG002419*	eap/map_CVF104_VFG017229*	ebh_CVF107_VFG004507*	ebp_CVF103_VFG004573*	efb_CVF108_VFG004494*	emp_AI178_VFG043451*	esaA_VF0403_VFG002406*	esaB_CVF624_VFG018138*	essA_CVF624_VFG018118	essB_VF0403_VFG002408*	essC_CVF624_VFG018161*	esxA_CVF624_VFG018097	eta_CVF076_VFG004877*	fnbA_CVF100_VFG004625*	geh_CVF091_VFG004754*?	hlb_CVF086_VFG017174*?	hld_CVF088_VFG004799*	hlgA_CVF087_VFG004823*	hlgB_VF0011_VFG001275*	luk_TX423_VFG044011*	hly/hla_CVF085_VFG004843*	htsA_IA026_VFG044273*	htsB_IA026_VFG044272*	htsC_IA026_VFG044271*
Sau59	SACOL0507_AI180_VFG043452*	SAUSA300_1974_TX425_VFG044013*?	SAUSA300_1975_TX425_VFG044014*	adsA_VF0422_VFG002420*	atl_CVF109_VFG004483*	aur_VF0024_VFG001314*	cap5A_CVF110_VFG004469*?	capB_CVF110_VFG004463*	capC_CVF110_VFG003450*	capD_CVF110_VFG017255*	capE_CVF110_VFG005018*	capF_CVF110_VFG005029*	capG_CVF110_VFG005040*	cap8H_VF0003_VFG001304*	cap8I_CVF110_VFG005062*?	cap8J_CVF110_VFG005069*?	cap8K_CVF110_VFG005084*	capL_CVF110_VFG005090*	capM_CVF110_VFG005106*	capN_CVF110_VFG005117*	capO_CVF110_VFG005122*	capP_CVF110_VFG005135*	chp_VF0424_VFG002422	clfA_CVF098_VFG004639*	clfB_CVF099_VFG004633*	coa_CVF096_VFG004659*	eap/map_CVF104_VFG017229*	ebh_CVF107_VFG004507*	ebp_CVF103_VFG004573*	efb_CVF108_VFG004494*	emp_AI178_VFG043451*	esaA_VF0403_VFG002406*	esaB_CVF624_VFG018138*	essA_CVF624_VFG018118	essB_VF0403_VFG002408*	essC_CVF624_VFG018161*	esxA_CVF624_VFG018097	eta_CVF076_VFG004877*	fnbA_CVF100_VFG004625*	geh_CVF091_VFG004754*?	hlb_CVF086_VFG017174*?	hld_CVF088_VFG004799*	hlgA_CVF087_VFG004823*	hlgB_VF0011_VFG001275*	luk_TX423_VFG044011*	hly/hla_CVF085_VFG004843*	htsA_IA026_VFG044273*	htsB_IA026_VFG044272*	htsC_IA026_VFG044271*
Sau6	SACOL0507_AI180_VFG043452*	SAUSA300_1974_TX425_VFG044013*?	SAUSA300_1975_TX425_VFG044014*	adsA_VF0422_VFG002420*	atl_CVF109_VFG004483*	aur_VF0024_VFG001314*	cap5A_CVF110_VFG004469*	capB_CVF110_VFG004463*	capC_CVF110_VFG003450*	capD_CVF110_VFG002972*	capE_CVF110_VFG005018*	cap5F_CVF110_VFG018630*	capG_CVF110_VFG005040*	cap8H_CVF110_VFG005047*	cap8I_CVF110_VFG005062*	cap8J_CVF110_VFG005073*	cap8K_CVF110_VFG005084*	capL_CVF110_VFG005091*	capM_CVF110_VFG005106*	capN_CVF110_VFG005117*	capO_CVF110_VFG005122*	capP_CVF110_VFG005135*	chp_VF0424_VFG002422	clfA_CVF098_VFG004639*	clfB_CVF099_VFG004633*	coa_CVF096_VFG004659*	eap/map_CVF104_VFG017229*	ebh_CVF107_VFG004507*	ebp_CVF103_VFG004573*	efb_CVF108_VFG004496*?	emp_AI178_VFG043451*	esaA_VF0403_VFG002406*	esaB_CVF624_VFG018138	essA_CVF624_VFG018118	essB_VF0403_VFG002408*	essC_CVF624_VFG018161*	esxA_CVF624_VFG018097	eta_CVF076_VFG004877*	fnbA_CVF100_VFG004625*	geh_CVF091_VFG004754*?	hlb_CVF086_VFG017174*	hld_CVF088_VFG004799	hlgA_CVF087_VFG004823*	hlgB_VF0011_VFG001275*	luk_TX423_VFG044011*	hly/hla_CVF085_VFG004847*	htsA_IA026_VFG044273*	htsB_IA026_VFG044272*	htsC_IA026_VFG044271*
Sau66	SACOL0507_AI180_VFG043452*	SAUSA300_1974_TX425_VFG044013*?	SAUSA300_1975_TX425_VFG044014*	adsA_VF0422_VFG002420*	atl_CVF109_VFG004483*	aur_VF0024_VFG001314*	cap5A_CVF110_VFG004469*	capB_CVF110_VFG004459*	capC_CVF110_VFG003450*	capD_CVF110_VFG017255*	capE_CVF110_VFG005018*	capF_CVF110_VFG005029*	capG_CVF110_VFG005040*	cap8H_VF0003_VFG001304*	cap8I_CVF110_VFG005062*	cap8J_CVF110_VFG005069*	cap8K_CVF110_VFG005084*	capL_CVF110_VFG005090*	capM_CVF110_VFG005106*	capN_CVF110_VFG005117*	capO_CVF110_VFG005122*	capP_CVF110_VFG005135*	chp_VF0424_VFG002422	clfA_CVF098_VFG004639*	clfB_CVF099_VFG004633*	coa_VF0421_VFG002419*	eap/map_CVF104_VFG017229*	ebh_CVF107_VFG004507*	ebp_CVF103_VFG004573*	efb_CVF108_VFG004496*?	emp_AI178_VFG043451*	esaA_VF0403_VFG002406*	esaB_CVF624_VFG018138	essA_CVF624_VFG018118	essB_VF0403_VFG002408*	essC_CVF624_VFG018161*	esxA_CVF624_VFG018097	eta_CVF076_VFG004877*	fnbA_CVF100_VFG004625*	geh_CVF091_VFG004754*?	hlb_CVF086_VFG017174*?	hld_CVF088_VFG004799	hlgA_CVF087_VFG004823*	hlgB_VF0011_VFG001275*	luk_TX423_VFG044011*	hly/hla_CVF085_VFG004843*	htsA_IA026_VFG044273*	htsB_IA026_VFG044272*	htsC_IA026_VFG044271*
Sau69	SACOL0507_AI180_VFG043452*	SAUSA300_1974_TX425_VFG044013*?	SAUSA300_1975_TX425_VFG044014*	adsA_VF0422_VFG002420*	atl_CVF109_VFG004483*	aur_VF0024_VFG001314*	cap5A_CVF110_VFG004469*	capB_CVF110_VFG004463*	capC_CVF110_VFG003450*	capD_CVF110_VFG002972*	capE_CVF110_VFG005018*	capF_CVF110_VFG005029*	capG_CVF110_VFG005040*	cap8H_VF0003_VFG001304*	cap8I_CVF110_VFG005062*	cap8J_CVF110_VFG005069*	cap8K_CVF110_VFG005084*	capL_CVF110_VFG005091*	capM_CVF110_VFG005106*	capN_CVF110_VFG005117*	capO_CVF110_VFG005122*	capP_CVF110_VFG005135*	chp_VF0424_VFG002422	clfA_CVF098_VFG004639*	clfB_CVF099_VFG004633*	coa_CVF096_VFG004659*	eap/map_CVF104_VFG017229*	ebh_CVF107_VFG004507*	ebp_CVF103_VFG004573*	efb_CVF108_VFG004495*	emp_AI178_VFG043451*	esaA_VF0403_VFG002406*	esaB_CVF624_VFG018138*	essA_CVF624_VFG018118	essB_VF0403_VFG002408*	essC_CVF624_VFG018161*	esxA_CVF624_VFG018097	eta_CVF076_VFG004877*	fnbA_CVF100_VFG004625*	geh_CVF091_VFG004754*?	hlb_CVF086_VFG017174*?	hld_CVF088_VFG004799	hlgA_CVF087_VFG004823*	hlgB_VF0011_VFG001275*	luk_TX423_VFG044011*?	hly/hla_CVF085_VFG004843*	htsA_IA026_VFG044273*	htsB_IA026_VFG044272*	htsC_IA026_VFG044271*
Sau71	SACOL0507_AI180_VFG043452*	SAUSA300_1974_TX425_VFG044013*?	SAUSA300_1975_TX425_VFG044014*	adsA_VF0422_VFG002420*	atl_CVF109_VFG004483*	aur_VF0024_VFG001314*	cap5A_CVF110_VFG004469*	capB_CVF110_VFG004463*	capC_CVF110_VFG003450*	capD_CVF110_VFG017255*	capE_CVF110_VFG005018*	capF_CVF110_VFG005029*	capG_CVF110_VFG005040*	cap8H_VF0003_VFG001304*	cap8I_CVF110_VFG005062*?	cap8J_CVF110_VFG005069*	cap8K_CVF110_VFG005084*	capL_CVF110_VFG005090*	capM_CVF110_VFG005106*	capN_CVF110_VFG005117*	capO_CVF110_VFG005122*	capP_CVF110_VFG005135*	-	clfA_CVF098_VFG004639*	clfB_CVF099_VFG004633*	-	eap/map_CVF104_VFG017229*	ebh_CVF107_VFG004507*	ebp_CVF103_VFG004573*	efb_CVF108_VFG004494*	emp_AI178_VFG043451*	esaA_VF0403_VFG002406*	esaB_CVF624_VFG018138	essA_CVF624_VFG018118	essB_VF0403_VFG002408*	essC_CVF624_VFG018161*	esxA_CVF624_VFG018097	eta_CVF076_VFG004877*	fnbA_CVF100_VFG004625*	geh_CVF091_VFG004754*?	hlb_CVF086_VFG017174*?	hld_CVF088_VFG004799	hlgA_CVF087_VFG004823*	hlgB_VF0011_VFG001275*	luk_TX423_VFG044011*	hly/hla_CVF085_VFG004843*	htsA_IA026_VFG044273*	htsB_IA026_VFG044272*	htsC_IA026_VFG044271*
Sau75	SACOL0507_AI180_VFG043452*	SAUSA300_1974_TX425_VFG044013*?	SAUSA300_1975_TX425_VFG044014*	adsA_VF0422_VFG002420*	atl_CVF109_VFG004483*	aur_VF0024_VFG001314*	cap5A_CVF110_VFG004469*	capB_CVF110_VFG004463*	capC_CVF110_VFG003450*	capD_CVF110_VFG017255*	capE_CVF110_VFG005018*	capF_CVF110_VFG005029*	capG_CVF110_VFG005040*	cap8H_VF0003_VFG001304*	cap8I_CVF110_VFG005062*	cap8J_CVF110_VFG005069*	cap8K_CVF110_VFG005084*	capL_CVF110_VFG005090*	capM_CVF110_VFG005106*	capN_CVF110_VFG005117*	capO_CVF110_VFG005122*	capP_CVF110_VFG005135*	-	clfA_CVF098_VFG004639*	clfB_CVF099_VFG004633*	-	eap/map_CVF104_VFG017229*	ebh_CVF107_VFG004507*	ebp_CVF103_VFG004573*?	efb_CVF108_VFG004494*	emp_AI178_VFG043451*	esaA_CVF624_VFG018114*	esaB_CVF624_VFG018138	essA_CVF624_VFG018118	essB_VF0403_VFG002408*	essC_CVF624_VFG018161*	esxA_CVF624_VFG018097	eta_CVF076_VFG004877*	fnbA_CVF100_VFG004625*	geh_CVF091_VFG004754*?	hlb_CVF086_VFG017174*?	hld_CVF088_VFG004799	hlgA_CVF087_VFG004823*	hlgB_VF0011_VFG001275*	luk_TX423_VFG044011*	hly/hla_CVF085_VFG004843*	htsA_IA026_VFG044273*	htsB_IA026_VFG044272*	htsC_IA026_VFG044271*
Sau76	SACOL0507_AI180_VFG043452*	SAUSA300_1974_TX425_VFG044013*?	SAUSA300_1975_TX425_VFG044014*	adsA_VF0422_VFG002420*	atl_CVF109_VFG004483*	aur_VF0024_VFG001314*	cap5A_CVF110_VFG004469*	cap8B_VF0003_VFG001298*	capC_CVF110_VFG003450*	capD_CVF110_VFG017255*	capE_CVF110_VFG005018*	capF_CVF110_VFG005029*	capG_CVF110_VFG005040*	cap8H_VF0003_VFG001304*	cap8I_CVF110_VFG005062*	cap8J_CVF110_VFG005069*	cap8K_CVF110_VFG005084*	capL_CVF110_VFG005090*	capM_CVF110_VFG005106*	capN_CVF110_VFG005117*	capO_CVF110_VFG005122*	capP_CVF110_VFG005135*	chp_VF0424_VFG002422	clfA_CVF098_VFG004639*	clfB_CVF099_VFG004633*	coa_CVF096_VFG004659*	eap/map_CVF104_VFG017229*	ebh_CVF107_VFG004507*	ebp_CVF103_VFG004573*	efb_CVF108_VFG004494*	emp_AI178_VFG043451*	esaA_VF0403_VFG002406*	esaB_CVF624_VFG018138*	essA_CVF624_VFG018118	essB_VF0403_VFG002408*	essC_CVF624_VFG018161*	esxA_CVF624_VFG018097	eta_CVF076_VFG004877*	fnbA_CVF100_VFG004625*	geh_CVF091_VFG004754*?	hlb_CVF086_VFG017174*?	hld_CVF088_VFG004799*	hlgA_CVF087_VFG004823*	hlgB_VF0011_VFG001275*	luk_TX423_VFG044011*	hly/hla_CVF085_VFG004843*	htsA_IA026_VFG044273*	htsB_IA026_VFG044272*	htsC_IA026_VFG044271*
Sau83	SACOL0507_AI180_VFG043452*	SAUSA300_1974_TX425_VFG044013*?	SAUSA300_1975_TX425_VFG044014*	adsA_VF0422_VFG002420*	atl_CVF109_VFG004483*	aur_VF0024_VFG001314*	cap5A_CVF110_VFG004469*	cap8B_VF0003_VFG001298*	capC_CVF110_VFG003450*	capD_CVF110_VFG017255*	capE_CVF110_VFG005018*	capF_CVF110_VFG005029*	capG_CVF110_VFG005040*	cap8H_VF0003_VFG001304*	cap8I_CVF110_VFG005062*	cap8J_CVF110_VFG005069*	cap8K_CVF110_VFG005084*	capL_CVF110_VFG005090*	capM_CVF110_VFG005106*	capN_CVF110_VFG005117*	capO_CVF110_VFG005122*	capP_CVF110_VFG005135*	chp_VF0424_VFG002422	clfA_CVF098_VFG004639*	clfB_CVF099_VFG004633*	coa_CVF096_VFG004659*	eap/map_CVF104_VFG017229*	ebh_CVF107_VFG004507*	ebp_CVF103_VFG004573*	efb_CVF108_VFG004494*	emp_AI178_VFG043451*	esaA_VF0403_VFG002406*	esaB_CVF624_VFG018138	essA_CVF624_VFG018118	essB_VF0403_VFG002408*	essC_CVF624_VFG018161*	esxA_CVF624_VFG018097	eta_CVF076_VFG004877*	fnbA_CVF100_VFG004625*	geh_CVF091_VFG004754*?	hlb_CVF086_VFG017174*?	hld_CVF088_VFG004799*	hlgA_CVF087_VFG004823*	hlgB_VF0011_VFG001275*	luk_TX423_VFG044011*	hly/hla_CVF085_VFG004843*	htsA_IA026_VFG044273*	htsB_IA026_VFG044272*	htsC_IA026_VFG044271*
Sau86	SACOL0507_AI180_VFG043452*	SAUSA300_1974_TX425_VFG044013*?	SAUSA300_1975_TX425_VFG044014*	adsA_VF0422_VFG002420*	atl_CVF109_VFG004483*	aur_VF0024_VFG001314*	cap5A_CVF110_VFG004469*	capB_CVF110_VFG004463*	capC_CVF110_VFG003450*	capD_CVF110_VFG017255*	capE_CVF110_VFG005018*	capF_CVF110_VFG005029*	capG_CVF110_VFG005040*	cap8H_VF0003_VFG001304*	cap8I_CVF110_VFG005062*	cap8J_CVF110_VFG005069*	cap8K_CVF110_VFG005084*	capL_CVF110_VFG005090*	capM_CVF110_VFG005106*	capN_CVF110_VFG005117*	capO_CVF110_VFG005122*	capP_CVF110_VFG005135*	-	clfA_CVF098_VFG004639*	clfB_CVF099_VFG004633*	-	eap/map_CVF104_VFG017229*	ebh_CVF107_VFG004507*	ebp_CVF103_VFG004573*	efb_CVF108_VFG004494*	emp_AI178_VFG043451*	esaA_CVF624_VFG018114*	esaB_CVF624_VFG018138*	essA_CVF624_VFG018118	essB_VF0403_VFG002408*	essC_CVF624_VFG018161*	esxA_CVF624_VFG018097	eta_CVF076_VFG004877*	fnbA_CVF100_VFG004625*	geh_CVF091_VFG004754*?	hlb_CVF086_VFG017174*?	hld_CVF088_VFG004799*	hlgA_CVF087_VFG004823*	hlgB_VF0011_VFG001275*	hlgC_CVF087_VFG004818*	hly/hla_CVF085_VFG004843*	htsA_IA026_VFG044273*	htsB_IA026_VFG044272*	htsC_IA026_VFG044271*
Sau88	SACOL0507_AI180_VFG043452*	SAUSA300_1974_TX425_VFG044013*?	SAUSA300_1975_TX425_VFG044014*	adsA_VF0422_VFG002420*	atl_CVF109_VFG004483*	aur_VF0024_VFG001314*	cap5A_CVF110_VFG004469*	capB_CVF110_VFG004463*	capC_CVF110_VFG003450*	cap5D_CVF110_VFG018628*	capE_CVF110_VFG005018*	capF_CVF110_VFG005025*	capG_CVF110_VFG005040*	cap8H_CVF110_VFG005051*	cap8I_CVF110_VFG005062*	cap8J_CVF110_VFG005069*	cap8K_CVF110_VFG005084*	capL_CVF110_VFG005091*	capM_CVF110_VFG005106*	capN_CVF110_VFG005117*	capO_CVF110_VFG005122*	capP_CVF110_VFG005135*	chp_VF0424_VFG002422	clfA_CVF098_VFG004639*	clfB_CVF099_VFG004633*	coa_CVF096_VFG004659*	eap/map_CVF104_VFG017229*	ebh_CVF107_VFG004507*	ebp_CVF103_VFG004573*	efb_CVF108_VFG004494*	emp_AI178_VFG043451*	esaA_CVF624_VFG018114*	esaB_CVF624_VFG018138*	essA_CVF624_VFG018118	essB_VF0403_VFG002408*	essC_CVF624_VFG018161*	esxA_CVF624_VFG018097	eta_CVF076_VFG004877*	fnbA_CVF100_VFG004625*	geh_CVF091_VFG004754*?	hlb_CVF086_VFG017174*?	hld_CVF088_VFG004799	hlgA_CVF087_VFG004823*	hlgB_VF0011_VFG001275*	luk_TX423_VFG044011*	hly/hla_CVF085_VFG004843*	htsA_IA026_VFG044273*	htsB_IA026_VFG044272*	htsC_IA026_VFG044271*
Sau9	SACOL0507_AI180_VFG043452*	SAUSA300_1974_TX425_VFG044013*?	SAUSA300_1975_TX425_VFG044014*	adsA_VF0422_VFG002420*	atl_CVF109_VFG004483*	aur_VF0024_VFG001314*	cap5A_CVF110_VFG004469*	capB_CVF110_VFG004463*	capC_CVF110_VFG004450*	capD_CVF110_VFG017255*	capE_CVF110_VFG005018*	capF_CVF110_VFG005029*	capG_CVF110_VFG005040*	cap8H_CVF110_VFG005051*	cap8I_VF0003_VFG001305*	cap8J_CVF110_VFG005069*	cap8K_CVF110_VFG005084*	capL_CVF110_VFG005090*	capM_CVF110_VFG005106*	capN_CVF110_VFG005117*	capO_CVF110_VFG005122*	capP_CVF110_VFG005135*	-	clfA_CVF098_VFG004639*	clfB_CVF099_VFG004633*	coa_CVF096_VFG004659*	eap/map_CVF104_VFG017229*	ebh_CVF107_VFG004507*	ebp_CVF103_VFG004573*	efb_CVF108_VFG004494*	emp_AI178_VFG043451*	esaA_VF0403_VFG002406*	esaB_CVF624_VFG018138*	essA_CVF624_VFG018118	essB_VF0403_VFG002408*	essC_CVF624_VFG018161*	esxA_CVF624_VFG018097	eta_CVF076_VFG004877*	fnbA_CVF100_VFG004625*	geh_CVF091_VFG004756*	hlb_CVF086_VFG017174*?	hld_CVF088_VFG004799	hlgA_CVF087_VFG004823*	hlgB_VF0011_VFG001275*	luk_TX423_VFG044011*	hly/hla_CVF085_VFG004843*	htsA_IA026_VFG044273*	htsB_IA026_VFG044272*	htsC_IA026_VFG044271*
Sau94	SACOL0507_AI180_VFG043452*	SAUSA300_1974_TX425_VFG044013*?	SAUSA300_1975_TX425_VFG044014*	adsA_VF0422_VFG002420*	atl_CVF109_VFG004483*	aur_VF0024_VFG001314*	cap5A_CVF110_VFG004469*	capB_CVF110_VFG004463*	capC_CVF110_VFG003450*	cap5D_CVF110_VFG018628*	capE_CVF110_VFG005018*	capF_CVF110_VFG005025*	capG_CVF110_VFG005040*	cap8H_CVF110_VFG005051*	cap8I_CVF110_VFG005062*	cap8J_CVF110_VFG005069*	cap8K_CVF110_VFG005084*	capL_CVF110_VFG005091*	capM_CVF110_VFG005106*	capN_CVF110_VFG005117*	capO_CVF110_VFG005122*	capP_CVF110_VFG005135*	chp_VF0424_VFG002422	clfA_CVF098_VFG004639*	clfB_CVF099_VFG004633*	coa_CVF096_VFG004659*	eap/map_CVF104_VFG017229*	ebh_CVF107_VFG004507*	ebp_CVF103_VFG004573*	efb_CVF108_VFG004494*	emp_AI178_VFG043451*	esaA_VF0403_VFG002406*	esaB_VF0403_VFG002407	essA_CVF624_VFG018118	essB_VF0403_VFG002408*	essC_CVF624_VFG018161*	esxA_CVF624_VFG018097	eta_CVF076_VFG004877*	fnbA_CVF100_VFG004625*	geh_CVF091_VFG004754*?	hlb_CVF086_VFG017174*?	hld_CVF088_VFG004799	hlgA_CVF087_VFG004823*	hlgB_VF0011_VFG001275*	luk_TX423_VFG044011*	hly/hla_CVF085_VFG004847*	htsA_IA026_VFG044273*	htsB_IA026_VFG044272*	htsC_IA026_VFG044271*
Sau96	SACOL0507_AI180_VFG043452*	SAUSA300_1974_TX425_VFG044013*?	SAUSA300_1975_TX425_VFG044014*	adsA_VF0422_VFG002420*	atl_CVF109_VFG004483*	aur_VF0024_VFG001314*	cap5A_CVF110_VFG004469*	capB_CVF110_VFG004463*	capC_CVF110_VFG003450*	cap5D_CVF110_VFG018628*	capE_CVF110_VFG005018*	capF_CVF110_VFG005025*	capG_CVF110_VFG005040*	cap8H_CVF110_VFG005051*	cap8I_CVF110_VFG005062*	cap8J_CVF110_VFG005069*	cap8K_CVF110_VFG005084*	capL_CVF110_VFG005090*	capM_CVF110_VFG005106*	capN_CVF110_VFG005117*	capO_CVF110_VFG005122*	capP_CVF110_VFG005135*	chp_VF0424_VFG002422	clfA_CVF098_VFG004639*	clfB_CVF099_VFG004633*	coa_CVF096_VFG004659*	eap/map_CVF104_VFG017229*	ebh_CVF107_VFG004507*	ebp_VF0008_VFG001278*	efb_CVF108_VFG004496*?	emp_AI178_VFG043451*	esaA_VF0403_VFG002406*	esaB_CVF624_VFG018138*	essA_CVF624_VFG018118	essB_VF0403_VFG002408*	essC_CVF624_VFG018161*	esxA_CVF624_VFG018097	eta_CVF076_VFG004877*	fnbA_CVF100_VFG004625*	geh_CVF091_VFG004754*?	hlb_CVF086_VFG017174*?	hld_CVF088_VFG004799	hlgA_CVF087_VFG004823*	hlgB_VF0011_VFG001275*	luk_TX423_VFG044011*	hly/hla_CVF085_VFG004843*	htsA_IA026_VFG044273*	htsB_IA026_VFG044272*	htsC_IA026_VFG044271*
sta154	SACOL0507_AI180_VFG043452*	SAUSA300_1974_TX425_VFG044013*?	SAUSA300_1975_TX425_VFG044014*	adsA_VF0422_VFG002420*	atl_CVF109_VFG004483*	aur_VF0024_VFG001314*	cap5A_CVF110_VFG004469*	cap8B_VF0003_VFG001298*	capC_CVF110_VFG003450*	cap5D_CVF110_VFG018628*	capE_CVF110_VFG005018*	capF_CVF110_VFG005025*	capG_CVF110_VFG005040*	cap8H_CVF110_VFG005051*	cap8I_CVF110_VFG005062*	cap8J_CVF110_VFG005069*	cap8K_CVF110_VFG005084*	capL_CVF110_VFG005090*	capM_CVF110_VFG005106*	capN_CVF110_VFG005117*	capO_CVF110_VFG005122*	capP_CVF110_VFG005135*	-	clfA_CVF098_VFG004639*	clfB_CVF099_VFG004633*	coa_CVF096_VFG004659*	eap/map_CVF104_VFG017229*	ebh_CVF107_VFG004507*	ebp_CVF103_VFG004573*	efb_CVF108_VFG004494*	emp_AI178_VFG043451*	esaA_CVF624_VFG018114*	esaB_CVF624_VFG018138	essA_CVF624_VFG018118	essB_VF0403_VFG002408*	essC_CVF624_VFG018161*	esxA_CVF624_VFG018097	eta_CVF076_VFG004877*	fnbA_CVF100_VFG004625*	geh_CVF091_VFG004754*?	hlb_CVF086_VFG017174*?	hld_CVF088_VFG004799	hlgA_CVF087_VFG004823*	hlgB_VF0011_VFG001275*	luk_TX423_VFG044011*	hly/hla_CVF085_VFG004847*	htsA_IA026_VFG044273*	htsB_IA026_VFG044272*	htsC_IA026_VFG044271*
sta2197_S2	SACOL0507_AI180_VFG043452*	SAUSA300_1974_TX425_VFG044013*?	SAUSA300_1975_TX425_VFG044014*	adsA_VF0422_VFG002420*	atl_CVF109_VFG004483*	aur_VF0024_VFG001314*	cap5A_CVF110_VFG004469*	cap8B_VF0003_VFG001298*	capC_CVF110_VFG003450*	cap5D_CVF110_VFG018628*	capE_CVF110_VFG005018*	capF_CVF110_VFG005029*	capG_CVF110_VFG005040*	cap8H_CVF110_VFG005051*	cap8I_CVF110_VFG005062*	cap8J_CVF110_VFG005069*	cap8K_CVF110_VFG005084*	capL_CVF110_VFG005091*	capM_CVF110_VFG005106*	capN_CVF110_VFG005117*	capO_CVF110_VFG005122*	capP_CVF110_VFG005135*	chp_VF0424_VFG002422	clfA_CVF098_VFG004639*	clfB_CVF099_VFG004633*	coa_CVF096_VFG004659*	eap/map_CVF104_VFG017229*	ebh_CVF107_VFG004507*	ebp_VF0008_VFG001278*	efb_CVF108_VFG004494*	emp_AI178_VFG043451*	esaA_VF0403_VFG002406*	esaB_CVF624_VFG018138	essA_CVF624_VFG018118	essB_VF0403_VFG002408*	essC_CVF624_VFG018161*	esxA_CVF624_VFG018097	eta_CVF076_VFG004877*	fnbA_CVF100_VFG004625*	geh_CVF091_VFG004754*?	hlb_CVF086_VFG017174*?	hld_CVF088_VFG004799	hlgA_CVF087_VFG004823*	hlgB_VF0011_VFG001275*	luk_TX423_VFG044011*	hly/hla_CVF085_VFG004843*	htsA_IA026_VFG044273*	htsB_IA026_VFG044272*	htsC_IA026_VFG044271*
sta2201_S3	SACOL0507_AI180_VFG043452*	SAUSA300_1974_TX425_VFG044013*?	SAUSA300_1975_TX425_VFG044014*	adsA_VF0422_VFG002420*	atl_CVF109_VFG004483*	aur_VF0024_VFG001314*	cap5A_CVF110_VFG004469*	cap8B_VF0003_VFG001298*	capC_CVF110_VFG003450*	cap5D_CVF110_VFG018628*	capE_CVF110_VFG005018*	capF_CVF110_VFG005025*	capG_CVF110_VFG005040*	cap8H_CVF110_VFG005051*	cap8I_CVF110_VFG005062*	cap8J_CVF110_VFG005069*	cap8K_CVF110_VFG005084*	capL_CVF110_VFG005091*	capM_CVF110_VFG005106*	capN_CVF110_VFG005117*	capO_CVF110_VFG005122*	capP_CVF110_VFG005135*	chp_VF0424_VFG002422	clfA_CVF098_VFG004639*	clfB_CVF099_VFG004633*	coa_CVF096_VFG004659*	eap/map_CVF104_VFG017229*	ebh_CVF107_VFG004507*	ebp_VF0008_VFG001278*	efb_CVF108_VFG004494*	emp_AI178_VFG043451*	esaA_CVF624_VFG018114*	esaB_CVF624_VFG018138	essA_CVF624_VFG018118	essB_VF0403_VFG002408*	essC_CVF624_VFG018161*	esxA_CVF624_VFG018097	eta_CVF076_VFG004877*	fnbA_CVF100_VFG004625*	geh_CVF091_VFG004754*?	hlb_CVF086_VFG017174*?	hld_CVF088_VFG004799	hlgA_CVF087_VFG004823*	hlgB_CVF087_VFG004809*	luk_TX423_VFG044011*	hly/hla_CVF085_VFG004847*	htsA_IA026_VFG044273*	htsB_IA026_VFG044272*	htsC_IA026_VFG044271*
sta2202_S4	SACOL0507_AI180_VFG043452*	SAUSA300_1974_TX425_VFG044013*?	SAUSA300_1975_TX425_VFG044014*	adsA_VF0422_VFG002420*	atl_CVF109_VFG004483*	aur_VF0024_VFG001314*	cap5A_CVF110_VFG004469*	capB_CVF110_VFG004463*	capC_CVF110_VFG004452*	cap5D_CVF110_VFG018628*	capE_CVF110_VFG005018*	capF_CVF110_VFG005029*	capG_CVF110_VFG005040*	cap8H_CVF110_VFG005051*	cap8I_CVF110_VFG005062*	cap8J_CVF110_VFG005069*	cap8K_CVF110_VFG005084*	capL_CVF110_VFG005091*	capM_CVF110_VFG005106*	capN_CVF110_VFG005117*	capO_CVF110_VFG005122*	capP_CVF110_VFG005135*	chp_VF0424_VFG002422	clfA_CVF098_VFG004639*	clfB_CVF099_VFG004633*	coa_CVF096_VFG004659*	eap/map_CVF104_VFG017229*	ebh_CVF107_VFG004507*	ebp_VF0008_VFG001278*	efb_CVF108_VFG004494*	emp_AI178_VFG043451*	esaA_VF0403_VFG002406*	esaB_CVF624_VFG018138*	essA_CVF624_VFG018118	essB_CVF624_VFG018148*	essC_CVF624_VFG018161*	esxA_CVF624_VFG018097	eta_CVF076_VFG004877*	fnbA_CVF100_VFG004625*	geh_CVF091_VFG004754*?	hlb_CVF086_VFG017174*?	hld_CVF088_VFG004799	hlgA_CVF087_VFG004823*	hlgB_VF0011_VFG001275*	luk_TX423_VFG044011*	hly/hla_CVF085_VFG004847*	htsA_IA026_VFG044273*	htsB_IA026_VFG044272*	htsC_IA026_VFG044271*
sta2203_S5	SACOL0507_AI180_VFG043452*	SAUSA300_1974_TX425_VFG044013*?	SAUSA300_1975_TX425_VFG044014*	adsA_VF0422_VFG002420*	atl_CVF109_VFG004483*	aur_VF0024_VFG001314*	cap5A_CVF110_VFG004469*	capB_CVF110_VFG004463*	capC_CVF110_VFG003450*	cap5D_CVF110_VFG018628*	capE_CVF110_VFG005018*	capF_CVF110_VFG005025*	capG_CVF110_VFG005040*	cap8H_CVF110_VFG005051*	cap8I_CVF110_VFG005062*	cap8J_CVF110_VFG005069*	cap8K_CVF110_VFG005084*	capL_CVF110_VFG005091*	capM_CVF110_VFG005106*	capN_CVF110_VFG005117*	capO_CVF110_VFG005122*	capP_CVF110_VFG005135*	chp_VF0424_VFG002422	clfA_CVF098_VFG004639*	clfB_CVF099_VFG004633*	coa_CVF096_VFG004659*	eap/map_CVF104_VFG017229*	ebh_CVF107_VFG004507*	ebp_VF0008_VFG001278*	efb_CVF108_VFG004494*	emp_AI178_VFG043451*	esaA_VF0403_VFG002406*	esaB_CVF624_VFG018138	essA_CVF624_VFG018118	essB_VF0403_VFG002408*	essC_CVF624_VFG018161*	esxA_CVF624_VFG018097	eta_CVF076_VFG004877*	fnbA_CVF100_VFG004625*	geh_CVF091_VFG004754*?	hlb_CVF086_VFG017174*?	hld_CVF088_VFG004799*	hlgA_CVF087_VFG004823*	hlgB_VF0011_VFG001275*	luk_TX423_VFG044011*	hly/hla_CVF085_VFG004847*	htsA_IA026_VFG044273*	htsB_IA026_VFG044272*	htsC_IA026_VFG044271*
sta2204_S6	SACOL0507_AI180_VFG043452*	SAUSA300_1974_TX425_VFG044013*?	SAUSA300_1975_TX425_VFG044014*	adsA_VF0422_VFG002420*	atl_CVF109_VFG004483*	aur_VF0024_VFG001314*	cap5A_CVF110_VFG004469*	capB_CVF110_VFG004463*	capC_CVF110_VFG003450*	cap5D_CVF110_VFG018628*	capE_CVF110_VFG005018*	capF_CVF110_VFG005029*	capG_CVF110_VFG005040*	cap8H_CVF110_VFG005051*	cap8I_CVF110_VFG005062*	cap8J_CVF110_VFG005069*	cap8K_CVF110_VFG005084*	capL_CVF110_VFG005091*	capM_CVF110_VFG005106*	capN_CVF110_VFG005117*	capO_CVF110_VFG005122*	capP_CVF110_VFG005135*	chp_VF0424_VFG002422	clfA_CVF098_VFG004639*	clfB_CVF099_VFG004633*	coa_CVF096_VFG004659*	eap/map_CVF104_VFG017229*	ebh_CVF107_VFG004507*	ebp_VF0008_VFG001278*	efb_CVF108_VFG004494*	emp_AI178_VFG043451*	esaA_CVF624_VFG018114*	esaB_CVF624_VFG018138	essA_CVF624_VFG018118	essB_CVF624_VFG018148*	essC_CVF624_VFG018161*	esxA_CVF624_VFG018097	eta_CVF076_VFG004877*	fnbA_CVF100_VFG004625*	geh_CVF091_VFG004754*?	hlb_CVF086_VFG017174*?	hld_CVF088_VFG004799	hlgA_CVF087_VFG004823*	hlgB_VF0011_VFG001275*	luk_TX423_VFG044011*	hly/hla_CVF085_VFG004847*	htsA_IA026_VFG044273*	htsB_IA026_VFG044272*	htsC_IA026_VFG044271*
sta258	SACOL0507_AI180_VFG043452*	SAUSA300_1974_TX425_VFG044013*?	SAUSA300_1975_TX425_VFG044014*	adsA_VF0422_VFG002420*	atl_CVF109_VFG004483*	aur_VF0024_VFG001314*	cap5A_CVF110_VFG004469*	capB_CVF110_VFG004463*	capC_CVF110_VFG003450*	cap5D_CVF110_VFG018628*	capE_CVF110_VFG005018*	capF_CVF110_VFG005025*	capG_CVF110_VFG005040*	cap8H_CVF110_VFG005051*	cap8I_CVF110_VFG005062*	cap8J_CVF110_VFG005069*	cap8K_CVF110_VFG005084*	capL_CVF110_VFG005091*	capM_CVF110_VFG005106*	capN_CVF110_VFG005117*	capO_CVF110_VFG005122*	capP_CVF110_VFG005135*	chp_VF0424_VFG002422	clfA_CVF098_VFG004639*	clfB_CVF099_VFG004633*	coa_CVF096_VFG004659*	eap/map_CVF104_VFG017229*	ebh_CVF107_VFG004507*	ebp_CVF103_VFG004573*	efb_CVF108_VFG004494*	emp_AI178_VFG043451*	esaA_CVF624_VFG018110*	esaB_CVF624_VFG018138	essA_CVF624_VFG018118	essB_CVF624_VFG018148*	essC_CVF624_VFG018161*	esxA_CVF624_VFG018097	eta_CVF076_VFG004877*	fnbA_CVF100_VFG004625*	geh_CVF091_VFG004754*?	hlb_CVF086_VFG017174*?	hld_CVF088_VFG004799*	hlgA_CVF087_VFG004823*	hlgB_VF0011_VFG001275*	luk_TX423_VFG044011*	hly/hla_CVF085_VFG004843*	htsA_IA026_VFG044273*	htsB_IA026_VFG044272*	htsC_IA026_VFG044271*
sta259	SACOL0507_AI180_VFG043452*	SAUSA300_1974_TX425_VFG044013*?	SAUSA300_1975_TX425_VFG044014*	adsA_VF0422_VFG002420*	atl_CVF109_VFG004483*	aur_VF0024_VFG001314*	cap5A_CVF110_VFG004469*	cap8B_VF0003_VFG001298*	capC_CVF110_VFG003450*	capD_CVF110_VFG017255*	capE_CVF110_VFG005018*	capF_CVF110_VFG005025*	capG_CVF110_VFG005040*	cap8H_CVF110_VFG005051*	cap8I_CVF110_VFG005062*	cap8J_CVF110_VFG005069*	cap8K_CVF110_VFG005084*	capL_CVF110_VFG005091*	capM_CVF110_VFG005106*	capN_CVF110_VFG005117*	capO_CVF110_VFG005122*	capP_CVF110_VFG005135*	chp_VF0424_VFG002422	clfA_CVF098_VFG004639*	clfB_CVF099_VFG004633*	coa_CVF096_VFG004659*	eap/map_CVF104_VFG017229*	ebh_CVF107_VFG004507*	ebp_VF0008_VFG001278*	efb_CVF108_VFG004494*	emp_AI178_VFG043451*	esaA_CVF624_VFG018110*	esaB_CVF624_VFG018138	essA_CVF624_VFG018118	essB_CVF624_VFG018148*	essC_CVF624_VFG018161*	esxA_CVF624_VFG018097	eta_CVF076_VFG004878*	fnbA_CVF100_VFG004625*	geh_CVF091_VFG004754*?	hlb_CVF086_VFG017174*?	hld_CVF088_VFG004799	hlgA_CVF087_VFG004823*	hlgB_VF0011_VFG001275*	luk_TX423_VFG044011*	hly/hla_CVF085_VFG004843*	htsA_IA026_VFG044273*	htsB_IA026_VFG044272*	htsC_IA026_VFG044271*
sta261	SACOL0507_AI180_VFG043452*	SAUSA300_1974_TX425_VFG044013*?	SAUSA300_1975_TX425_VFG044014*	adsA_VF0422_VFG002420*	atl_CVF109_VFG004487*	aur_VF0024_VFG001314*	cap5A_CVF110_VFG004469*	cap8B_VF0003_VFG001298*	capC_CVF110_VFG003450*	cap5D_CVF110_VFG018628*	capE_CVF110_VFG005018*	capF_CVF110_VFG005029*	capG_CVF110_VFG005040*	cap8H_CVF110_VFG005051*	cap8I_CVF110_VFG005062*	cap8J_CVF110_VFG005069*	cap8K_CVF110_VFG005084*	capL_CVF110_VFG005090*	capM_CVF110_VFG005106*	capN_CVF110_VFG005117*	capO_CVF110_VFG005121*	capP_CVF110_VFG005135*	-	clfA_CVF098_VFG004639*	clfB_CVF099_VFG004633*	coa_VF0421_VFG002419*	eap/map_CVF104_VFG017229*	ebh_CVF107_VFG004507*	ebp_VF0008_VFG001278*	efb_CVF108_VFG004494*	emp_AI178_VFG043451*	esaA_VF0403_VFG002406*	esaB_CVF624_VFG018138	essA_CVF624_VFG018118	essB_VF0403_VFG002408*	essC_CVF624_VFG018161*	esxA_CVF624_VFG018097	eta_CVF076_VFG004877*	fnbA_CVF100_VFG004625*	geh_CVF091_VFG004754*?	hlb_CVF086_VFG017174*?	hld_CVF088_VFG004799	hlgA_CVF087_VFG004823*	hlgB_VF0011_VFG001275*	luk_TX423_VFG044011*	hly/hla_CVF085_VFG004843*	htsA_IA026_VFG044273*	htsB_IA026_VFG044272*	htsC_IA026_VFG044271*
sta2848_S10	SACOL0507_AI180_VFG043452*	SAUSA300_1974_TX425_VFG044013*?	SAUSA300_1975_TX425_VFG044014*	adsA_VF0422_VFG002420*	atl_CVF109_VFG004483*	aur_VF0024_VFG001314*	cap5A_CVF110_VFG004469*	capB_CVF110_VFG004463*	capC_CVF110_VFG003450*	cap5D_CVF110_VFG018628*	capE_CVF110_VFG005018*	capF_CVF110_VFG005025*	capG_CVF110_VFG005040*	cap8H_CVF110_VFG005051*	cap8I_CVF110_VFG005062*	cap8J_CVF110_VFG005069*	cap8K_CVF110_VFG005084*	capL_CVF110_VFG005090*	capM_CVF110_VFG005106*	capN_CVF110_VFG005117*	capO_CVF110_VFG005122*	capP_CVF110_VFG005135*	chp_VF0424_VFG002422	clfA_CVF098_VFG004639*	clfB_CVF099_VFG004633*	coa_CVF096_VFG004659*	eap/map_CVF104_VFG017229*	ebh_CVF107_VFG004507*	ebp_VF0008_VFG001278*	efb_CVF108_VFG004494*	emp_AI178_VFG043451*	esaA_VF0403_VFG002406*	esaB_CVF624_VFG018138*	essA_CVF624_VFG018118	essB_CVF624_VFG018148*	essC_CVF624_VFG018161*	esxA_CVF624_VFG018097	eta_CVF076_VFG004877*	fnbA_CVF100_VFG004625*	geh_CVF091_VFG004754*?	hlb_CVF086_VFG017174*?	hld_CVF088_VFG004799*	hlgA_CVF087_VFG004823*	hlgB_VF0011_VFG001275*	luk_TX423_VFG044011*	hly/hla_CVF085_VFG004843*	htsA_IA026_VFG044273*	htsB_IA026_VFG044272*	htsC_IA026_VFG044271*
sta2850_S11	SACOL0507_AI180_VFG043452*	SAUSA300_1974_TX425_VFG044013*?	SAUSA300_1975_TX425_VFG044014*	adsA_VF0422_VFG002420*	atl_CVF109_VFG004483*	aur_VF0024_VFG001314*	cap5A_CVF110_VFG004469*	cap8B_VF0003_VFG001298*	capC_CVF110_VFG003450*	cap5D_CVF110_VFG018628*	capE_CVF110_VFG005018*	capF_CVF110_VFG005025*	capG_CVF110_VFG005040*	cap8H_CVF110_VFG005051*	cap8I_CVF110_VFG005062*	cap8J_CVF110_VFG005069*	cap8K_CVF110_VFG005084*	capL_CVF110_VFG005091*	capM_CVF110_VFG005106*	capN_CVF110_VFG005117*	capO_CVF110_VFG005122*	capP_CVF110_VFG005135*	chp_VF0424_VFG002422	clfA_CVF098_VFG004639*	clfB_CVF099_VFG004633*	coa_CVF096_VFG004659*	eap/map_CVF104_VFG017229*	ebh_CVF107_VFG004507*	ebp_VF0008_VFG001278*	efb_CVF108_VFG004494*	emp_AI178_VFG043451*	esaA_CVF624_VFG018114*	esaB_VF0403_VFG002407	essA_CVF624_VFG018118	essB_VF0403_VFG002408*	essC_CVF624_VFG018161*	esxA_CVF624_VFG018097	eta_CVF076_VFG004878*	fnbA_CVF100_VFG004625*	geh_CVF091_VFG004754*?	hlb_CVF086_VFG017174*?	hld_CVF088_VFG004799	hlgA_CVF087_VFG004823*	hlgB_VF0011_VFG001275*	luk_TX423_VFG044011*	hly/hla_CVF085_VFG004847*	htsA_IA026_VFG044273*	htsB_IA026_VFG044272*	htsC_IA026_VFG044271*
sta2851_S12	SACOL0507_AI180_VFG043452*	SAUSA300_1974_TX425_VFG044013*?	SAUSA300_1975_TX425_VFG044014*	adsA_VF0422_VFG002420*	atl_CVF109_VFG004483*	aur_VF0024_VFG001314*	cap5A_CVF110_VFG004469*	capB_CVF110_VFG004463*	capC_CVF110_VFG003450*	capD_CVF110_VFG017255*	capE_CVF110_VFG005018*	capF_CVF110_VFG005025*	capG_CVF110_VFG005040*	cap8H_CVF110_VFG005051*	cap8I_CVF110_VFG005062*	cap8J_CVF110_VFG005069*	cap8K_CVF110_VFG005084*	capL_CVF110_VFG005091*	capM_CVF110_VFG005106*	capN_CVF110_VFG005117*	capO_CVF110_VFG005122*	capP_CVF110_VFG005135*	chp_VF0424_VFG002422	clfA_CVF098_VFG004639*	clfB_CVF099_VFG004633*	coa_CVF096_VFG004659*	eap/map_CVF104_VFG017229*	ebh_CVF107_VFG004507*	ebp_CVF103_VFG004573*	efb_CVF108_VFG004494*	emp_AI178_VFG043451*	esaA_CVF624_VFG018110*	esaB_CVF624_VFG018138*	essA_CVF624_VFG018118	essB_VF0403_VFG002408*	essC_CVF624_VFG018161*	esxA_CVF624_VFG018097	eta_CVF076_VFG004878*	fnbA_CVF100_VFG004625*	geh_CVF091_VFG004754*?	hlb_CVF086_VFG017174*?	hld_CVF088_VFG004799	hlgA_CVF087_VFG004823*	hlgB_VF0011_VFG001275*	luk_TX423_VFG044011*	hly/hla_CVF085_VFG004843*	htsA_IA026_VFG044273*	htsB_IA026_VFG044272*	htsC_IA026_VFG044271*
sta442	SACOL0507_AI180_VFG043452*	SAUSA300_1974_TX425_VFG044013*?	SAUSA300_1975_TX425_VFG044014*	adsA_VF0422_VFG002420*	atl_CVF109_VFG004483*	aur_VF0024_VFG001314*	cap5A_CVF110_VFG004469*	cap8B_VF0003_VFG001298*	capC_CVF110_VFG003450*	cap5D_CVF110_VFG018628*	capE_CVF110_VFG005018*	capF_CVF110_VFG005025*	capG_CVF110_VFG005040*	cap8H_CVF110_VFG005051*	cap8I_CVF110_VFG005062*	cap8J_CVF110_VFG005069*	cap8K_CVF110_VFG005084*	capL_CVF110_VFG005091*	capM_CVF110_VFG005106*	capN_CVF110_VFG005117*	capO_CVF110_VFG005121*	capP_CVF110_VFG005135*	-	clfA_CVF098_VFG004639*	clfB_CVF099_VFG004633*	coa_CVF096_VFG004659*	eap/map_CVF104_VFG017229*	ebh_CVF107_VFG004507*	ebp_CVF103_VFG004573*	efb_CVF108_VFG004494*	emp_AI178_VFG043451*	-	esaB_CVF624_VFG018138*	essA_CVF624_VFG018118	essB_VF0403_VFG002408*	essC_CVF624_VFG018161*	-	eta_CVF076_VFG004877*	fnbA_CVF100_VFG004625*	geh_CVF091_VFG004754*?	hlb_CVF086_VFG017174*?	hld_CVF088_VFG004799	hlgA_CVF087_VFG004823*	hlgB_VF0011_VFG001275*	luk_TX423_VFG044011*	hly/hla_CVF085_VFG004843*	htsA_IA026_VFG044273*	htsB_IA026_VFG044272*	htsC_IA026_VFG044271*
sta450	SACOL0507_AI180_VFG043452*	SAUSA300_1974_TX425_VFG044013*?	SAUSA300_1975_TX425_VFG044014*	adsA_VF0422_VFG002420*	atl_CVF109_VFG004487*	aur_VF0024_VFG001314*	cap5A_CVF110_VFG004469*	capB_CVF110_VFG004463*	capC_CVF110_VFG003450*	cap5D_CVF110_VFG018628*	capE_CVF110_VFG005018*	capF_CVF110_VFG005025*	capG_CVF110_VFG005040*	cap8H_CVF110_VFG005051*	cap8I_CVF110_VFG005062*	cap8J_CVF110_VFG005069*	cap8K_CVF110_VFG005084*	capL_CVF110_VFG005091*	capM_CVF110_VFG005106*	capN_CVF110_VFG005117*	capO_CVF110_VFG005122*	capP_CVF110_VFG005135*	-	clfA_CVF098_VFG004639*	clfB_CVF099_VFG004633*	coa_CVF096_VFG004659*	eap/map_CVF104_VFG017229*	ebh_CVF107_VFG004507*	ebp_CVF103_VFG004573*	efb_CVF108_VFG004494*	emp_AI178_VFG043451*	esaA_VF0403_VFG002406*	esaB_CVF624_VFG018138	essA_CVF624_VFG018118	essB_VF0403_VFG002408*	essC_CVF624_VFG018161*	esxA_CVF624_VFG018097	eta_CVF076_VFG004878*	fnbA_CVF100_VFG004625*	geh_CVF091_VFG004754*?	hlb_CVF086_VFG017174*?	hld_CVF088_VFG004799	hlgA_CVF087_VFG004823*	hlgB_VF0011_VFG001275*	luk_TX423_VFG044011*	hly/hla_CVF085_VFG004843*	htsA_IA026_VFG044273*	htsB_IA026_VFG044272*	htsC_IA026_VFG044271*
sta452	SACOL0507_AI180_VFG043452*	SAUSA300_1974_TX425_VFG044013*?	SAUSA300_1975_TX425_VFG044014*	adsA_VF0422_VFG002420*	atl_CVF109_VFG004483*	aur_VF0024_VFG001314*	cap5A_CVF110_VFG004469*	cap8B_VF0003_VFG001298*	capC_CVF110_VFG003450*	cap5D_CVF110_VFG018628*	capE_CVF110_VFG005018*	capF_CVF110_VFG005025*	capG_CVF110_VFG005040*	cap8H_CVF110_VFG005051*	cap8I_CVF110_VFG005062*	cap8J_CVF110_VFG005069*	cap8K_CVF110_VFG005084*	capL_CVF110_VFG005091*	capM_CVF110_VFG005106*	capN_CVF110_VFG005117*	capO_CVF110_VFG005121*	capP_CVF110_VFG005135*	chp_VF0424_VFG002422	clfA_CVF098_VFG004639*	clfB_CVF099_VFG004633*	coa_CVF096_VFG004659*	eap/map_CVF104_VFG017229*	ebh_CVF107_VFG004507*	ebp_VF0008_VFG001278*	efb_CVF108_VFG004496*?	emp_AI178_VFG043451*	esaA_CVF624_VFG018110*	esaB_CVF624_VFG018138*	essA_CVF624_VFG018118	essB_VF0403_VFG002408*	essC_CVF624_VFG018161*	esxA_CVF624_VFG018097	eta_CVF076_VFG004878*	fnbA_CVF100_VFG004625*	geh_CVF091_VFG004754*?	hlb_CVF086_VFG017174*?	hld_CVF088_VFG004799	hlgA_CVF087_VFG004823*	hlgB_CVF087_VFG004809*	luk_TX423_VFG044011*	hly/hla_CVF085_VFG004843*	htsA_IA026_VFG044273*	htsB_IA026_VFG044272*	htsC_IA026_VFG044271*
sta465	SACOL0507_AI180_VFG043452*	SAUSA300_1974_TX425_VFG044013*?	SAUSA300_1975_TX425_VFG044014*	adsA_VF0422_VFG002420*	atl_CVF109_VFG004483*	aur_VF0024_VFG001314*	cap5A_CVF110_VFG004469*	cap8B_VF0003_VFG001298*	capC_CVF110_VFG003450*	cap5D_CVF110_VFG018628*	capE_CVF110_VFG005018*	capF_CVF110_VFG005029*	capG_CVF110_VFG005040*	cap8H_CVF110_VFG005051*	cap8I_CVF110_VFG005062*	cap8J_CVF110_VFG005069*	cap8K_CVF110_VFG005084*	capL_CVF110_VFG005091*	capM_CVF110_VFG005106*	capN_CVF110_VFG005117*	capO_CVF110_VFG005122*	capP_CVF110_VFG005135*	chp_VF0424_VFG002422	clfA_CVF098_VFG004639*	clfB_CVF099_VFG004633*	coa_CVF096_VFG004659*	eap/map_CVF104_VFG017229*	ebh_CVF107_VFG004507*	ebp_VF0008_VFG001278*	efb_CVF108_VFG004494*	emp_AI178_VFG043451*	esaA_CVF624_VFG018110*	esaB_CVF624_VFG018138	essA_CVF624_VFG018118	essB_VF0403_VFG002408*	essC_CVF624_VFG018161*	esxA_CVF624_VFG018097	eta_CVF076_VFG004877*	fnbA_CVF100_VFG004625*	geh_CVF091_VFG004754*?	hlb_CVF086_VFG017174*?	hld_VF0007_VFG001292	hlgA_CVF087_VFG004823*	hlgB_VF0011_VFG001275*	luk_TX423_VFG044011*	hly/hla_CVF085_VFG004843*	htsA_IA026_VFG044273*	htsB_IA026_VFG044272*	htsC_IA026_VFG044271*
sta49	SACOL0507_AI180_VFG043452*	SAUSA300_1974_TX425_VFG044013*?	SAUSA300_1975_TX425_VFG044014*	adsA_VF0422_VFG002420*	atl_CVF109_VFG004483*	aur_VF0024_VFG001314*	cap5A_CVF110_VFG004469*	cap8B_VF0003_VFG001298*	capC_CVF110_VFG003450*	cap5D_CVF110_VFG018628*	capE_CVF110_VFG005018*	capF_CVF110_VFG005025*	capG_CVF110_VFG005040*	cap8H_CVF110_VFG005051*	cap8I_CVF110_VFG005062*	cap8J_CVF110_VFG005069*	cap8K_CVF110_VFG005084*	capL_CVF110_VFG005091*	capM_CVF110_VFG005106*	capN_CVF110_VFG005117*	capO_CVF110_VFG005122*	capP_CVF110_VFG005135*	-	clfA_CVF098_VFG004639*	clfB_CVF099_VFG004633*	coa_CVF096_VFG004659*	eap/map_CVF104_VFG017229*	ebh_CVF107_VFG004507*	ebp_CVF103_VFG004573*	efb_CVF108_VFG004494*	emp_AI178_VFG043451*	esaA_VF0403_VFG002406*	esaB_CVF624_VFG018138	essA_CVF624_VFG018118	essB_VF0403_VFG002408*	essC_CVF624_VFG018161*	esxA_CVF624_VFG018097	eta_CVF076_VFG004878*	fnbA_CVF100_VFG004625*	geh_CVF091_VFG004754*	hlb_CVF086_VFG017174*?	hld_CVF088_VFG004799	hlgA_CVF087_VFG004823*	hlgB_VF0011_VFG001275*	luk_TX423_VFG044011*	hly/hla_CVF085_VFG004843*	htsA_IA026_VFG044273*	htsB_IA026_VFG044272*	htsC_IA026_VFG044271*
sta64	SACOL0507_AI180_VFG043452*	SAUSA300_1974_TX425_VFG044013*?	SAUSA300_1975_TX425_VFG044014*	adsA_VF0422_VFG002420*	atl_CVF109_VFG004483*	aur_VF0024_VFG001314*	cap5A_CVF110_VFG004469*	capB_CVF110_VFG004463*	capC_CVF110_VFG003450*	capD_CVF110_VFG017255*	capE_CVF110_VFG005018*	capF_CVF110_VFG005029*	capG_CVF110_VFG005040*	cap8H_VF0003_VFG001304*	cap8I_CVF110_VFG005062*	cap8J_CVF110_VFG005069*	cap8K_CVF110_VFG005084*	capL_CVF110_VFG005091*	capM_CVF110_VFG005106*	capN_CVF110_VFG005117*	capO_CVF110_VFG005122*	capP_CVF110_VFG005135*	chp_VF0424_VFG002422	clfA_CVF098_VFG004639*	clfB_CVF099_VFG004633*	coa_CVF096_VFG004659*	eap/map_CVF104_VFG017229*	ebh_CVF107_VFG004507*	ebp_VF0008_VFG001278*	efb_CVF108_VFG004496*	emp_AI178_VFG043451*	esaA_VF0403_VFG002406*	esaB_CVF624_VFG018138*	essA_CVF624_VFG018118	essB_VF0403_VFG002408*	essC_CVF624_VFG018161*	esxA_CVF624_VFG018097	eta_CVF076_VFG004877*	fnbA_CVF100_VFG004625*	geh_CVF091_VFG004754*	hlb_CVF086_VFG017174*?	hld_CVF088_VFG004799	hlgA_CVF087_VFG004823*	hlgB_VF0011_VFG001275*	luk_TX423_VFG044011*	hly/hla_CVF085_VFG004843*	htsA_IA026_VFG044273*	htsB_IA026_VFG044272*	htsC_IA026_VFG044271*
sta641	SACOL0507_AI180_VFG043452*	SAUSA300_1974_TX425_VFG044013*?	SAUSA300_1975_TX425_VFG044014*	adsA_VF0422_VFG002420*	atl_CVF109_VFG004483*	aur_VF0024_VFG001314*	cap5A_CVF110_VFG004469*	capB_CVF110_VFG004463*	capC_CVF110_VFG003450*	cap5D_CVF110_VFG018628*	capE_CVF110_VFG005018*	capF_CVF110_VFG005025*	capG_CVF110_VFG005040*	cap8H_VF0003_VFG001304*	cap8I_CVF110_VFG005062*	cap8J_CVF110_VFG005073*	cap8K_CVF110_VFG005084*	capL_CVF110_VFG005091*	capM_CVF110_VFG005106*	capN_CVF110_VFG005117*	capO_CVF110_VFG005122*	capP_CVF110_VFG005135*	chp_VF0424_VFG002422	clfA_CVF098_VFG004639*	clfB_CVF099_VFG004633*	coa_CVF096_VFG004659*	eap/map_CVF104_VFG017229*	ebh_CVF107_VFG004507*	ebp_VF0008_VFG001278*	efb_CVF108_VFG004494*	emp_AI178_VFG043451*	esaA_CVF624_VFG018114*	esaB_CVF624_VFG018138*	essA_CVF624_VFG018118	essB_CVF624_VFG018148*	essC_CVF624_VFG018161*	esxA_CVF624_VFG018097	eta_CVF076_VFG004877*	fnbA_CVF100_VFG004625*	geh_CVF091_VFG004754*?	hlb_CVF086_VFG017174*?	hld_CVF088_VFG004799	hlgA_CVF087_VFG004823*	hlgB_VF0011_VFG001275*	luk_TX423_VFG044011*	hly/hla_CVF085_VFG004843*	htsA_IA026_VFG044273*	htsB_IA026_VFG044272*	htsC_IA026_VFG044271*
sta81	SACOL0507_AI180_VFG043452*	SAUSA300_1974_TX425_VFG044013*?	SAUSA300_1975_TX425_VFG044014*	adsA_VF0422_VFG002420*	atl_CVF109_VFG004483*	aur_VF0024_VFG001314*	cap5A_CVF110_VFG004469*	cap8B_VF0003_VFG001298*	capC_CVF110_VFG003450*	cap5D_CVF110_VFG018628*	capE_CVF110_VFG005018*	capF_CVF110_VFG005025*	capG_CVF110_VFG005040*	cap8H_CVF110_VFG005051*	cap8I_CVF110_VFG005062*	cap8J_CVF110_VFG005069*	cap8K_CVF110_VFG005084*	capL_CVF110_VFG005091*	capM_CVF110_VFG005106*	capN_CVF110_VFG005117*	capO_CVF110_VFG005122*	capP_CVF110_VFG005135*	chp_VF0424_VFG002422	clfA_CVF098_VFG004639*	clfB_CVF099_VFG004633*	coa_CVF096_VFG004659*	eap/map_CVF104_VFG017229*	ebh_CVF107_VFG004507*	ebp_VF0008_VFG001278*	efb_CVF108_VFG004494*	emp_AI178_VFG043451*	esaA_CVF624_VFG018113*	esaB_CVF624_VFG018138*	essA_CVF624_VFG018118	essB_CVF624_VFG018148*	essC_CVF624_VFG018161*	esxA_CVF624_VFG018097	eta_CVF076_VFG004877*	fnbA_CVF100_VFG004625*	geh_CVF091_VFG004754*?	hlb_CVF086_VFG017174*?	hld_CVF088_VFG004799	hlgA_CVF087_VFG004823*	hlgB_VF0011_VFG001275*	luk_TX423_VFG044011*	hly/hla_CVF085_VFG004843*	htsA_IA026_VFG044273*	htsB_IA026_VFG044272*	htsC_IA026_VFG044271*
TCSa-20_S16	SACOL0507_AI180_VFG043452*	SAUSA300_1974_TX425_VFG044013*?	SAUSA300_1975_TX425_VFG044014*	adsA_VF0422_VFG002420*	atl_CVF109_VFG004483*	aur_VF0024_VFG001314*	cap5A_CVF110_VFG004469*	cap8B_VF0003_VFG001298*	capC_CVF110_VFG003450*	cap5D_CVF110_VFG018628*	capE_CVF110_VFG005018*	capF_CVF110_VFG005029*	capG_CVF110_VFG005040*	cap8H_CVF110_VFG005051*	cap8I_CVF110_VFG005062*	cap8J_CVF110_VFG005069*	cap8K_CVF110_VFG005084*	capL_CVF110_VFG005091*	capM_CVF110_VFG005106*	capN_CVF110_VFG005117*	capO_CVF110_VFG005122*	capP_CVF110_VFG005135*	-	clfA_CVF098_VFG004639*	clfB_CVF099_VFG004633*	coa_CVF096_VFG004659*	eap/map_CVF104_VFG017229*	ebh_CVF107_VFG004507*	ebp_VF0008_VFG001278*	efb_CVF108_VFG004494*	emp_AI178_VFG043451*	esaA_VF0403_VFG002406*	esaB_VF0403_VFG002407	essA_CVF624_VFG018118	essB_VF0403_VFG002408*	essC_CVF624_VFG018161*	esxA_CVF624_VFG018097	eta_CVF076_VFG004877*	fnbA_CVF100_VFG004625*	geh_CVF091_VFG004754*?	hlb_CVF086_VFG017174*?	hld_CVF088_VFG004799	hlgA_CVF087_VFG004823*	hlgB_VF0011_VFG001275*	luk_TX423_VFG044011*	hly/hla_CVF085_VFG004843*	htsA_IA026_VFG044273*	htsB_IA026_VFG044272*	htsC_IA026_VFG044271*
TCSa-29_S17	SACOL0507_AI180_VFG043452*	SAUSA300_1974_TX425_VFG044013*?	SAUSA300_1975_TX425_VFG044014*	adsA_VF0422_VFG002420*	atl_CVF109_VFG004487*	aur_VF0024_VFG001314*	cap5A_CVF110_VFG004469*	cap8B_VF0003_VFG001298*	capC_CVF110_VFG003450*	cap5D_CVF110_VFG018628*	capE_CVF110_VFG005018*	capF_CVF110_VFG005025*	capG_CVF110_VFG005040*	cap8H_CVF110_VFG005051*	cap8I_CVF110_VFG005062*	cap8J_CVF110_VFG005069*	cap8K_CVF110_VFG005084*	capL_CVF110_VFG005091*	capM_CVF110_VFG005106*	capN_CVF110_VFG005117*	capO_CVF110_VFG005122*	capP_CVF110_VFG005135*	-	clfA_CVF098_VFG004639*	clfB_CVF099_VFG004633*	coa_CVF096_VFG004659*	eap/map_CVF104_VFG017229*	ebh_CVF107_VFG004507*	ebp_CVF103_VFG004573*	efb_CVF108_VFG004494*	emp_AI178_VFG043451*	esaA_VF0403_VFG002406*	esaB_CVF624_VFG018138	essA_CVF624_VFG018118	essB_CVF624_VFG018148*	essC_CVF624_VFG018161*	esxA_CVF624_VFG018097	eta_CVF076_VFG004878*	fnbA_CVF100_VFG004625*	geh_CVF091_VFG004754*?	hlb_CVF086_VFG017174*?	hld_CVF088_VFG004799	hlgA_CVF087_VFG004823*	hlgB_VF0011_VFG001275*	luk_TX423_VFG044011*	hly/hla_CVF085_VFG004843*	htsA_IA026_VFG044273*	htsB_IA026_VFG044272*	htsC_IA026_VFG044271*
Tsa-67_S13	SACOL0507_AI180_VFG043452*	SAUSA300_1974_TX425_VFG044013*?	SAUSA300_1975_TX425_VFG044014*	adsA_VF0422_VFG002420*	atl_CVF109_VFG004483*	aur_VF0024_VFG001314*	cap8A_VF0003_VFG001297*	cap8B_VF0003_VFG001298*	capC_CVF110_VFG003450*	cap5D_CVF110_VFG018628*	capE_CVF110_VFG005018*	capF_CVF110_VFG005029*	capG_CVF110_VFG005040*	cap8H_CVF110_VFG005051*	cap8I_CVF110_VFG005062*	cap8J_CVF110_VFG005069*	cap8K_CVF110_VFG005084*	capL_CVF110_VFG005091*	capM_CVF110_VFG005106*	capN_CVF110_VFG005117*	capO_CVF110_VFG005122*	capP_CVF110_VFG005135*	chp_VF0424_VFG002422	clfA_CVF098_VFG004639*	clfB_CVF099_VFG004633*	coa_CVF096_VFG004659*	eap/map_CVF104_VFG017229*	ebh_CVF107_VFG004507*	ebp_CVF103_VFG004573*	efb_CVF108_VFG004494*	emp_AI178_VFG043451*	esaA_VF0403_VFG002406*	esaB_CVF624_VFG018138	essA_CVF624_VFG018118	essB_CVF624_VFG018148*	essC_CVF624_VFG018161*	esxA_CVF624_VFG018097	eta_CVF076_VFG004877*	fnbA_CVF100_VFG004625*	geh_CVF091_VFG004754*?	hlb_CVF086_VFG017174*?	hld_CVF088_VFG004799	hlgA_CVF087_VFG004823*	hlgB_VF0011_VFG001275*	luk_TX423_VFG044011*	hly/hla_CVF085_VFG004843*	htsA_IA026_VFG044273*	htsB_IA026_VFG044272*	htsC_IA026_VFG044271*
Tsa-74_S15	SACOL0507_AI180_VFG043452*	SAUSA300_1974_TX425_VFG044013*?	SAUSA300_1975_TX425_VFG044014*	adsA_VF0422_VFG002420*	atl_CVF109_VFG004483*	aur_VF0024_VFG001314*	cap5A_CVF110_VFG004469*	capB_CVF110_VFG004463*	capC_CVF110_VFG003450*	cap5D_CVF110_VFG018628*	capE_CVF110_VFG005018*	capF_CVF110_VFG005025*	capG_CVF110_VFG005040*	cap8H_CVF110_VFG005051*	cap8I_CVF110_VFG005062*	cap8J_CVF110_VFG005069*	cap8K_CVF110_VFG005084*	capL_CVF110_VFG005091*	capM_CVF110_VFG005106*	capN_CVF110_VFG005117*	capO_CVF110_VFG005122*	capP_CVF110_VFG005135*	chp_VF0424_VFG002422	clfA_CVF098_VFG004639*	clfB_CVF099_VFG004633*	coa_CVF096_VFG004659*	eap/map_CVF104_VFG017229*	ebh_CVF107_VFG004507*	ebp_CVF103_VFG004573*	efb_CVF108_VFG004494*	emp_AI178_VFG043451*	esaA_VF0403_VFG002406*	esaB_CVF624_VFG018138	essA_CVF624_VFG018118	essB_VF0403_VFG002408*	essC_CVF624_VFG018161*	esxA_CVF624_VFG018097	eta_CVF076_VFG004878*	fnbA_CVF100_VFG004625*	geh_CVF091_VFG004754*?	hlb_CVF086_VFG017174*?	hld_CVF088_VFG004799	hlgA_CVF087_VFG004823*	hlgB_VF0011_VFG001275*	luk_TX423_VFG044011*	hly/hla_CVF085_VFG004843*	htsA_IA026_VFG044273*	htsB_IA026_VFG044272*	htsC_IA026_VFG044271*
Tsa-75_S14	SACOL0507_AI180_VFG043452*	SAUSA300_1974_TX425_VFG044013*?	SAUSA300_1975_TX425_VFG044014*	adsA_VF0422_VFG002420*	atl_CVF109_VFG004483*	aur_VF0024_VFG001314*	cap5A_CVF110_VFG004469*	cap8B_VF0003_VFG001298*	capC_CVF110_VFG003450*	cap5D_CVF110_VFG018628*	capE_CVF110_VFG005018*	capF_CVF110_VFG005025*	capG_CVF110_VFG005040*	cap8H_CVF110_VFG005051*	cap8I_CVF110_VFG005062*	cap8J_CVF110_VFG005069*	cap8K_CVF110_VFG005084*	capL_CVF110_VFG005091*	capM_CVF110_VFG005106*	capN_CVF110_VFG005117*	capO_CVF110_VFG005122*	capP_CVF110_VFG005135*	chp_VF0424_VFG002422	clfA_CVF098_VFG004639*	clfB_CVF099_VFG004633*	coa_CVF096_VFG004659*	eap/map_CVF104_VFG017229*	ebh_CVF107_VFG004507*	ebp_VF0008_VFG001278*	efb_CVF108_VFG004494*	emp_AI178_VFG043451*	esaA_CVF624_VFG018114*	esaB_CVF624_VFG018138	essA_CVF624_VFG018118	essB_CVF624_VFG018148*	essC_CVF624_VFG018161*	esxA_CVF624_VFG018097	eta_CVF076_VFG004877*	fnbA_CVF100_VFG004625*	geh_CVF091_VFG004754*?	hlb_CVF086_VFG017174*?	hld_CVF088_VFG004799	hlgA_CVF087_VFG004823*	hlgB_VF0011_VFG001275*	luk_TX423_VFG044011*	hly/hla_CVF085_VFG004843*	htsA_IA026_VFG044273*	htsB_IA026_VFG044272*	htsC_IA026_VFG044271*
TSGH17	SACOL0507_AI180_VFG043452*	SAUSA300_1974_TX425_VFG044013*?	SAUSA300_1975_TX425_VFG044014*	adsA_VF0422_VFG002420*	atl_CVF109_VFG004483*	aur_VF0024_VFG001314*	cap8A_VF0003_VFG001297*	cap8B_VF0003_VFG001298*	capC_CVF110_VFG003450*	cap5D_CVF110_VFG018628*	capE_CVF110_VFG005018*	capF_CVF110_VFG005025*	capG_CVF110_VFG005040*	cap8H_CVF110_VFG005051*	cap8I_CVF110_VFG005062*	cap8J_CVF110_VFG005069*	cap8K_CVF110_VFG005084*	capL_CVF110_VFG005090*	capM_CVF110_VFG005106*	capN_CVF110_VFG005117*	capO_CVF110_VFG005122*	capP_CVF110_VFG005135*	chp_VF0424_VFG002422	clfA_CVF098_VFG004639*	clfB_CVF099_VFG004633*	coa_CVF096_VFG004659*	eap/map_CVF104_VFG017229*	ebh_CVF107_VFG004507*	ebp_VF0008_VFG001278*	efb_CVF108_VFG004494*	emp_AI178_VFG043451*	esaA_CVF624_VFG018114*	esaB_CVF624_VFG018138*	essA_CVF624_VFG018118	essB_CVF624_VFG018148*	essC_CVF624_VFG018161*	esxA_CVF624_VFG018097	eta_CVF076_VFG004877*	fnbA_CVF100_VFG004625*	geh_CVF091_VFG004754*?	hlb_CVF086_VFG017174*?	hld_CVF088_VFG004799	hlgA_CVF087_VFG004823*	hlgB_VF0011_VFG001275*	luk_TX423_VFG044011*	hly/hla_CVF085_VFG004843*	htsA_IA026_VFG044273*	htsB_IA026_VFG044272*	htsC_IA026_VFG044271*
XR14_S7	SACOL0507_AI180_VFG043452*	SAUSA300_1974_TX425_VFG044013*?	SAUSA300_1975_TX425_VFG044014*	adsA_VF0422_VFG002420*	atl_CVF109_VFG004483*	aur_VF0024_VFG001314*	cap5A_CVF110_VFG004469*	cap8B_VF0003_VFG001298*	capC_CVF110_VFG003450*	cap5D_CVF110_VFG018628*	capE_CVF110_VFG005018*	capF_CVF110_VFG005025*	capG_CVF110_VFG005040*	cap8H_VF0003_VFG001304*	cap8I_CVF110_VFG005062*	cap8J_CVF110_VFG005069*	cap8K_CVF110_VFG005084*	capL_CVF110_VFG005091*	capM_CVF110_VFG005106*	capN_CVF110_VFG005117*	capO_CVF110_VFG005122*	capP_CVF110_VFG005135*	-	clfA_CVF098_VFG004639*	clfB_CVF099_VFG004633*	coa_CVF096_VFG004659*	eap/map_CVF104_VFG017229*	ebh_CVF107_VFG004507*	ebp_VF0008_VFG001278*	efb_CVF108_VFG004494*	emp_AI178_VFG043451*	esaA_VF0403_VFG002406*	esaB_CVF624_VFG018138	essA_CVF624_VFG018118	essB_VF0403_VFG002408*	essC_CVF624_VFG018161*	esxA_CVF624_VFG018097	eta_CVF076_VFG004877*	fnbA_CVF100_VFG004625*	geh_CVF091_VFG004754*?	hlb_CVF086_VFG017174*?	hld_CVF088_VFG004799	hlgA_CVF087_VFG004823*	hlgB_VF0011_VFG001275*	luk_TX423_VFG044011*	hly/hla_CVF085_VFG004843*	htsA_IA026_VFG044273*	htsB_IA026_VFG044272*	htsC_IA026_VFG044271*
XR22_S8	SACOL0507_AI180_VFG043452*	SAUSA300_1974_TX425_VFG044013*?	SAUSA300_1975_TX425_VFG044014*	adsA_VF0422_VFG002420*	atl_CVF109_VFG004483*	aur_VF0024_VFG001314*	cap8A_VF0003_VFG001297*	cap8B_VF0003_VFG001298*	capC_CVF110_VFG003450*	capD_CVF110_VFG017255*	capE_CVF110_VFG005018*	capF_CVF110_VFG005029*	capG_CVF110_VFG005040*	cap8H_CVF110_VFG005051*	cap8I_CVF110_VFG005062*	cap8J_CVF110_VFG005069*	cap8K_CVF110_VFG005084*	capL_CVF110_VFG005090*	capM_CVF110_VFG005106*	capN_CVF110_VFG005117*	capO_CVF110_VFG005121*	capP_CVF110_VFG005135*	-	clfA_CVF098_VFG004639*	clfB_CVF099_VFG004633*	coa_CVF096_VFG004659*	eap/map_CVF104_VFG017229*	ebh_CVF107_VFG004507*	ebp_CVF103_VFG004573*	efb_CVF108_VFG004494*	emp_AI178_VFG043451*	esaA_CVF624_VFG018114*	esaB_CVF624_VFG018138	essA_CVF624_VFG018118	essB_CVF624_VFG018148*	essC_CVF624_VFG018161*	esxA_CVF624_VFG018097	eta_CVF076_VFG004878*	fnbA_CVF100_VFG004625*	geh_CVF091_VFG004754*?	hlb_CVF086_VFG017174*?	hld_CVF088_VFG004799	hlgA_CVF087_VFG004823*	hlgB_VF0011_VFG001275*	luk_TX423_VFG044011*	hly/hla_CVF085_VFG004843*	htsA_IA026_VFG044273*	htsB_IA026_VFG044272*	htsC_IA026_VFG044271*
XR43_S9	SACOL0507_AI180_VFG043452*	SAUSA300_1974_TX425_VFG044013*?	SAUSA300_1975_TX425_VFG044014*	adsA_VF0422_VFG002420*	atl_CVF109_VFG004483*	aur_VF0024_VFG001314*	cap5A_CVF110_VFG004469*	cap8B_VF0003_VFG001298*	capC_CVF110_VFG003450*	cap5D_CVF110_VFG018628*	capE_CVF110_VFG005018*	capF_CVF110_VFG005029*	capG_CVF110_VFG005040*	cap8H_CVF110_VFG005051*	cap8I_CVF110_VFG005062*	cap8J_CVF110_VFG005069*	cap8K_CVF110_VFG005084*	capL_CVF110_VFG005090*	capM_CVF110_VFG005106*	capN_CVF110_VFG005117*	capO_CVF110_VFG005121*	capP_CVF110_VFG005135*	chp_VF0424_VFG002422	clfA_CVF098_VFG004639*	clfB_CVF099_VFG004633*	coa_CVF096_VFG004659*	eap/map_CVF104_VFG017229*	ebh_CVF107_VFG004507*	ebp_VF0008_VFG001278*	efb_CVF108_VFG004494*	emp_AI178_VFG043451*	esaA_CVF624_VFG018114*	esaB_CVF624_VFG018138	essA_CVF624_VFG018118	essB_VF0403_VFG002408*	essC_CVF624_VFG018161*	esxA_CVF624_VFG018097	eta_CVF076_VFG004877*	fnbA_CVF100_VFG004625*	geh_CVF091_VFG004754*?	hlb_CVF086_VFG017174*?	hld_CVF088_VFG004799?	hlgA_CVF087_VFG004823*	hlgB_VF0011_VFG001275*	luk_TX423_VFG044011*	hly/hla_CVF085_VFG004843*	htsA_IA026_VFG044273*	htsB_IA026_VFG044272*	htsC_IA026_VFG044271*
[truncated: 97 more columns]
